# Supplementary material for: A functional genetic screen identifies the Mediator complex as essential for SSX2-induced senescence
Source: Cell Death Dis. 2019 Nov 6;10(11):841. doi: 10.1038/s41419-019-2068-1 (PMC6834653; doi:10.1038/s41419-019-2068-1)
Supplement: Supplementary file 6 — Figure S5 [file 41419_2019_2068_MOESM6_ESM.xlsx]

## Sheet: Screen results
Barcode Sequence	mRNA Target Sequence	shRNA sequence	Cellecta ID	Gene Symbol	Definition	Synonyms	Entrez Gene ID	RefSeq ID	GI	Protein Product	Chromosome	Cytoband	Baseline (adjusted counts)	Minus DOX rep 1 (adjusted counts)	Minus DOX rep 2 (adjusted counts)	Average Minus DOX rep 1 and rep 2	Plus DOX rep 1 (adjusted counts)	Plus DOX rep 2 (adjusted counts)	Average Plus DOX rep 1 and rep 2	Fold change (Plus DOX/minus DOX)	Fold change (Plus DOX/baseline)
TGGTCACATGCACAACCA	CGGAGAAGAATCGGATCAATA	TAGAAGACGCACCGGCGGAGAAGAATCGGATTAATAGTTAATATTCATAGCTATTGATCCGATTCTTCTCCGTTTTTTGGCAAGCAAAAGACGGCATACGAGATGGTGGTTGTGCATGTGACCATTCGCCGTCTTCGT	CLL-H-54993	ABCF1	Homo sapiens ATP-binding cassette, sub-family F (GCN20), member 1 (ABCF1), transcript variant 1, mRNA.	ABC27; ABC50	23	NM_001025091.1	69354670	NP_001020262.1	6	6p21.33b	257	735	563	649	141	255	198	0.305085	0.770428
CATGCACATGCACAACCA	GCCAAGTTTATGTGGCCTATT	TAGAAGACGCACCGGGCCAAGTTTATGTGGCTTATTGTTAATATTCATAGCAATAGGCCACATAAACTTGGCTTTTTTGGCAAGCAAAAGACGGCATACGAGATGGTGGTTGTGCATGTGCATGTTCGCCGTCTTCGT	CLL-H-54991	ABCF1	Homo sapiens ATP-binding cassette, sub-family F (GCN20), member 1 (ABCF1), transcript variant 1, mRNA.	ABC27; ABC50	23	NM_001025091.1	69354670	NP_001020262.1	6	6p21.33b	155	132	41	86.5	42	21	31.5	0.364162	0.203226
GTGTCACATGCACAACTG	CGCTGTCATCTGGCTTAATAA	TAGAAGACGCACCGGCGCTGTCATCTGGTTTAATAAGTTAATATTCATAGCTTATTAAGCCAGATGACAGCGTTTTTTGGCAAGCAAAAGACGGCATACGAGATGGCAGTTGTGCATGTGACACTTCGCCGTCTTCGT	CLL-H-54994	ABCF1	Homo sapiens ATP-binding cassette, sub-family F (GCN20), member 1 (ABCF1), transcript variant 1, mRNA.	ABC27; ABC50	23	NM_001025091.1	69354670	NP_001020262.1	6	6p21.33b	104	43	50	46.5	20	23	21.5	0.462366	0.206731
ACGTCACATGCACAACGT	GCAACCATTCAGGCACATGAA	TAGAAGACGCACCGGGCAACCATTTAGGCATATGAAGTTAATATTCATAGCTTCATGTGCCTGAATGGTTGCTTTTTTGGCAAGCAAAAGACGGCATACGAGATGGACGTTGTGCATGTGACGTTTCGCCGTCTTCGT	CLL-H-54992	ABCF1	Homo sapiens ATP-binding cassette, sub-family F (GCN20), member 1 (ABCF1), transcript variant 1, mRNA.	ABC27; ABC50	23	NM_001025091.1	69354670	NP_001020262.1	6	6p21.33b	192	180	166	173	94	87	90.5	0.523121	0.471354
TGTGACACCACATGTGTG	GAGGTGACCACCTTATTGTGA	TAGAAGACGCACCGGGAGGTGATCACTTTATTGTGAGTTAATATTCATAGCTCACAATAAGGTGGTCACCTCTTTTTTGGCAAGCAAAAGACGGCATACGAGATGGCACACATGTGGTGTCACATTCGCCGTCTTCGT	CLL-H-54996	ABCF1	Homo sapiens ATP-binding cassette, sub-family F (GCN20), member 1 (ABCF1), transcript variant 1, mRNA.	ABC27; ABC50	23	NM_001025091.1	69354670	NP_001020262.1	6	6p21.33b	366	544	506	525	494	680	587	1.1181	1.60383
CAGTCACATGCACAACAC	GCGTCTTAAGAAGCTCTCAGT	TAGAAGACGCACCGGGCGTCTTAAGAAGTTCTTAGTGTTAATATTCATAGCACTGAGAGCTTCTTAAGACGCTTTTTTGGCAAGCAAAAGACGGCATACGAGATGGGTGTTGTGCATGTGACTGTTCGCCGTCTTCGT	CLL-H-54995	ABCF1	Homo sapiens ATP-binding cassette, sub-family F (GCN20), member 1 (ABCF1), transcript variant 1, mRNA.	ABC27; ABC50	23	NM_001025091.1	69354670	NP_001020262.1	6	6p21.33b	34	2	2	2	3	15	9	4.5	0.264706
CATGGTGTGTGTTGACGT	CCTCTTTATTCGGCCCTTCAT	TAGAAGACGCACCGGCCTCTTTATTTGGCCCTTTATGTTAATATTCATAGCATGAAGGGCCGAATAAAGAGGTTTTTTGGCAAGCAAAAGACGGCATACGAGATGGACGTCAACACACACCATGTTCGCCGTCTTCGT	CLL-H-55000	ABCF2	Homo sapiens ATP-binding cassette, sub-family F (GCN20), member 2 (ABCF2), nuclear gene encoding mitochondrial protein, transcript variant 1, mRNA.	DKFZp586K1823; ABC28; HUSSY-18; EST133090; M-ABC1	10061	NM_007189.1	27881505	NP_009120.1	7	7q36.1d	270	1303	933	1118	68	60	64	0.0572451	0.237037
TGTGGTGTGTGTTGACTG	CCAGAGATCAAGGAGAAGGAA	TAGAAGACGCACCGGCCAGAGATTAAGGAGAAGGAGGTTAATATTCATAGCTTCCTTCTCCTTGATCTCTGGTTTTTTGGCAAGCAAAAGACGGCATACGAGATGGCAGTCAACACACACCACATTCGCCGTCTTCGT	CLL-H-54998	ABCF2	Homo sapiens ATP-binding cassette, sub-family F (GCN20), member 2 (ABCF2), nuclear gene encoding mitochondrial protein, transcript variant 1, mRNA.	DKFZp586K1823; ABC28; HUSSY-18; EST133090; M-ABC1	10061	NM_007189.1	27881505	NP_009120.1	7	7q36.1d	448	315	233	274	48	31	39.5	0.144161	0.0881696
CAGTTGCACATGTGTGGT	CACCAAGGCTGTCACCAAGTA	TAGAAGACGCACCGGCACCAAGGTTGTCACTAAGTAGTTAATATTCATAGCTACTTGGTGACAGCCTTGGTGTTTTTTGGCAAGCAAAAGACGGCATACGAGATGGACCACACATGTGCAACTGTTCGCCGTCTTCGT	CLL-H-55002	ABCF2	Homo sapiens ATP-binding cassette, sub-family F (GCN20), member 2 (ABCF2), nuclear gene encoding mitochondrial protein, transcript variant 1, mRNA.	DKFZp586K1823; ABC28; HUSSY-18; EST133090; M-ABC1	10061	NM_007189.1	27881505	NP_009120.1	7	7q36.1d	84	15	2	8.5	3	8	5.5	0.647059	0.0654762
ACGTGTGTGTGTTGACTG	CCCTTGCATTGTGTGATGGAA	TAGAAGACGCACCGGCCCTTGTATTGTGTGATGGAGGTTAATATTCATAGCTTCCATCACACAATGCAAGGGTTTTTTGGCAAGCAAAAGACGGCATACGAGATGGCAGTCAACACACACACGTTTCGCCGTCTTCGT	CLL-H-55001	ABCF2	Homo sapiens ATP-binding cassette, sub-family F (GCN20), member 2 (ABCF2), nuclear gene encoding mitochondrial protein, transcript variant 1, mRNA.	DKFZp586K1823; ABC28; HUSSY-18; EST133090; M-ABC1	10061	NM_007189.1	27881505	NP_009120.1	7	7q36.1d	527	667	495	581	442	473	457.5	0.787435	0.868121
GTTGGTGTGTGTTGACCA	CCTTGCATCTACAATAATCTA	TAGAAGACGCACCGGCCTTGCATCTACAATAATCTAGTTAATATTCATAGCTAGATTATTGTAGATGCAAGGTTTTTTGGCAAGCAAAAGACGGCATACGAGATGGTGGTCAACACACACCAACTTCGCCGTCTTCGT	CLL-H-54999	ABCF2	Homo sapiens ATP-binding cassette, sub-family F (GCN20), member 2 (ABCF2), nuclear gene encoding mitochondrial protein, transcript variant 1, mRNA.	DKFZp586K1823; ABC28; HUSSY-18; EST133090; M-ABC1	10061	NM_007189.1	27881505	NP_009120.1	7	7q36.1d	86	36	25	30.5	23	57	40	1.31148	0.465116
ACTGGTGTGTGTTGACAC	GCACACATGAAGAACTACATT	TAGAAGACGCACCGGGCACACATGAAGAACTATATTGTTAATATTCATAGCAATGTAGTTCTTCATGTGTGCTTTTTTGGCAAGCAAAAGACGGCATACGAGATGGGTGTCAACACACACCAGTTTCGCCGTCTTCGT	CLL-H-54997	ABCF2	Homo sapiens ATP-binding cassette, sub-family F (GCN20), member 2 (ABCF2), nuclear gene encoding mitochondrial protein, transcript variant 1, mRNA.	DKFZp586K1823; ABC28; HUSSY-18; EST133090; M-ABC1	10061	NM_007189.1	27881505	NP_009120.1	7	7q36.1d	324	46	67	56.5	261	253	257	4.54867	0.79321
ACTGGTTGGTCACAACTG	CCTATCCAGTTGTCAAAGATA	TAGAAGACGCACCGGCCTATCCAGTTGTTAAAGATAGTTAATATTCATAGCTATCTTTGACAACTGGATAGGTTTTTTGGCAAGCAAAAGACGGCATACGAGATGGCAGTTGTGACCAACCAGTTTCGCCGTCTTCGT	CLL-H-55003	ABCF3	Homo sapiens ATP-binding cassette, sub-family F (GCN20), member 3 (ABCF3), mRNA.	EST201864; FLJ11198	55324	NM_018358.2	148612852	NP_060828.2	3	3q27.1b	435	394	353	373.5	102	150	126	0.337349	0.289655
GTCACATGACTGACTGGT	GTCCTCGACAGTGAATGCAAA	TAGAAGACGCACCGGGTCCTCGATAGTGAATGTAAAGTTAATATTCATAGCTTTGCATTCACTGTCGAGGACTTTTTTGGCAAGCAAAAGACGGCATACGAGATGGACCAGTCAGTCATGTGACTTCGCCGTCTTCGT	CLL-H-55007	ABCF3	Homo sapiens ATP-binding cassette, sub-family F (GCN20), member 3 (ABCF3), mRNA.	EST201864; FLJ11198	55324	NM_018358.2	148612852	NP_060828.2	3	3q27.1b	563	215	261	238	75	111	93	0.390756	0.165187
GTTGGTTGGTCACAACAC	GTTGTCAAAGATAACGGAGAA	TAGAAGACGCACCGGGTTGTCAAAGATAATGGAGAAGTTAATATTCATAGCTTCTCCGTTATCTTTGACAACTTTTTTGGCAAGCAAAAGACGGCATACGAGATGGGTGTTGTGACCAACCAACTTCGCCGTCTTCGT	CLL-H-55005	ABCF3	Homo sapiens ATP-binding cassette, sub-family F (GCN20), member 3 (ABCF3), mRNA.	EST201864; FLJ11198	55324	NM_018358.2	148612852	NP_060828.2	3	3q27.1b	256	674	595	634.5	380	277	328.5	0.51773	1.2832
CATGGTTGGTCACAACCA	GATGTGCGAATTGAGAACTTT	TAGAAGACGCACCGGGATGTGTGAATTGAGAACTTTGTTAATATTCATAGCAAAGTTCTCAATTCGCACATCTTTTTTGGCAAGCAAAAGACGGCATACGAGATGGTGGTTGTGACCAACCATGTTCGCCGTCTTCGT	CLL-H-55006	ABCF3	Homo sapiens ATP-binding cassette, sub-family F (GCN20), member 3 (ABCF3), mRNA.	EST201864; FLJ11198	55324	NM_018358.2	148612852	NP_060828.2	3	3q27.1b	264	190	70	130	69	86	77.5	0.596154	0.293561
TGTGGTTGGTCACAACGT	CCTTATTCCCAAATGTCTCTA	TAGAAGACGCACCGGCCTTATTCCCAAATGTTTCTAGTTAATATTCATAGCTAGAGACATTTGGGAATAAGGTTTTTTGGCAAGCAAAAGACGGCATACGAGATGGACGTTGTGACCAACCACATTCGCCGTCTTCGT	CLL-H-55004	ABCF3	Homo sapiens ATP-binding cassette, sub-family F (GCN20), member 3 (ABCF3), mRNA.	EST201864; FLJ11198	55324	NM_018358.2	148612852	NP_060828.2	3	3q27.1b	699	561	877	719	617	706	661.5	0.920028	0.946352
GTTGCAACGTTGTGACAC	CGACTACAAAGCATCTTCCAA	TAGAAGACGCACCGGCGACTACAAAGCATCTTTCAAGTTAATATTCATAGCTTGGAAGATGCTTTGTAGTCGTTTTTTGGCAAGCAAAAGACGGCATACGAGATGGGTGTCACAACGTTGCAACTTCGCCGTCTTCGT	CLL-H-55009	ABHD1	Homo sapiens abhydrolase domain containing 1 (ABHD1), mRNA.	FLJ36128; LABH1	84696	NM_032604.2	23397654	NP_115993.2	2	2p23.3a	143	149	69	109	29	28	28.5	0.261468	0.199301
TGCAGTCAGTGTGTTGGT	GTCTCAGTTCACTCTTTCCTT	TAGAAGACGCACCGGGTCTCAGTTCACTCTTTCTTTGTTAATATTCATAGCAAGGAAAGAGTGAACTGAGACTTTTTTGGCAAGCAAAAGACGGCATACGAGATGGACCAACACACTGACTGCATTCGCCGTCTTCGT	CLL-H-55011	ABHD1	Homo sapiens abhydrolase domain containing 1 (ABHD1), mRNA.	FLJ36128; LABH1	84696	NM_032604.2	23397654	NP_115993.2	2	2p23.3a	296	145	240	192.5	82	53	67.5	0.350649	0.228041
CATGCAACGTTGTGACCA	CTCTTGCATCAGTACGCCAAA	TAGAAGACGCACCGGCTCTTGCATTAGTACGCTAAAGTTAATATTCATAGCTTTGGCGTACTGATGCAAGAGTTTTTTGGCAAGCAAAAGACGGCATACGAGATGGTGGTCACAACGTTGCATGTTCGCCGTCTTCGT	CLL-H-55010	ABHD1	Homo sapiens abhydrolase domain containing 1 (ABHD1), mRNA.	FLJ36128; LABH1	84696	NM_032604.2	23397654	NP_115993.2	2	2p23.3a	155	61	98	79.5	22	45	33.5	0.421384	0.216129
TGTGCAACGTTGTGACGT	GCCCGTACAATCCGCCAGTTT	TAGAAGACGCACCGGGCCCGTATAATCCGCTAGTTTGTTAATATTCATAGCAAACTGGCGGATTGTACGGGCTTTTTTGGCAAGCAAAAGACGGCATACGAGATGGACGTCACAACGTTGCACATTCGCCGTCTTCGT	CLL-H-55008	ABHD1	Homo sapiens abhydrolase domain containing 1 (ABHD1), mRNA.	FLJ36128; LABH1	84696	NM_032604.2	23397654	NP_115993.2	2	2p23.3a	22	3	7	5	3	2	2.5	0.5	0.113636
GTCAGTCAGTGTGTTGAC	CTCAGTTCACTCTTTCCTTGT	TAGAAGACGCACCGGCTCAGTTCACTCTTTCTTTGTGTTAATATTCATAGCACAAGGAAAGAGTGAACTGAGTTTTTTGGCAAGCAAAAGACGGCATACGAGATGGGTCAACACACTGACTGACTTCGCCGTCTTCGT	CLL-H-55012	ABHD1	Homo sapiens abhydrolase domain containing 1 (ABHD1), mRNA.	FLJ36128; LABH1	84696	NM_032604.2	23397654	NP_115993.2	2	2p23.3a	863	948	963	955.5	425	671	548	0.573522	0.634994
CATGCAACCATGTGACGT	CCAACCCTTATCCTGTATGGA	TAGAAGACGCACCGGCCAACCTTTATCTTGTATGGAGTTAATATTCATAGCTCCATACAGGATAAGGGTTGGTTTTTTGGCAAGCAAAAGACGGCATACGAGATGGACGTCACATGGTTGCATGTTCGCCGTCTTCGT	CLL-H-55017	ABHD14A	Homo sapiens abhydrolase domain containing 14A (ABHD14A), mRNA.	DORZ1; DKFZP564O243	25864	NM_015407.3	34147328	NP_056222.1	3	3p21.1e	171	44	112	78	20	32	26	0.333333	0.152047
TGTGCAACCATGTGACTG	CCTTCCTTGACCATCTACCTT	TAGAAGACGCACCGGCCTTCCTTGACTATCTACTTTGTTAATATTCATAGCAAGGTAGATGGTCAAGGAAGGTTTTTTGGCAAGCAAAAGACGGCATACGAGATGGCAGTCACATGGTTGCACATTCGCCGTCTTCGT	CLL-H-55015	ABHD14A	Homo sapiens abhydrolase domain containing 14A (ABHD14A), mRNA.	DORZ1; DKFZP564O243	25864	NM_015407.3	34147328	NP_056222.1	3	3p21.1e	279	155	146	150.5	76	25	50.5	0.335548	0.181004
GTTGCAACCATGTGACCA	CCTGGCAACTCGCCCATCTTT	TAGAAGACGCACCGGCCTGGCAATTCGCCTATCTTTGTTAATATTCATAGCAAAGATGGGCGAGTTGCCAGGTTTTTTGGCAAGCAAAAGACGGCATACGAGATGGTGGTCACATGGTTGCAACTTCGCCGTCTTCGT	CLL-H-55016	ABHD14A	Homo sapiens abhydrolase domain containing 14A (ABHD14A), mRNA.	DORZ1; DKFZP564O243	25864	NM_015407.3	34147328	NP_056222.1	3	3p21.1e	436	240	291	265.5	78	114	96	0.361582	0.220183
CAACCAACCATGTGACTG	GCTACATGGATTTGTGCCCAT	TAGAAGACGCACCGGGCTATATGGATTTGTGCCTATGTTAATATTCATAGCATGGGCACAAATCCATGTAGCTTTTTTGGCAAGCAAAAGACGGCATACGAGATGGCAGTCACATGGTTGGTTGTTCGCCGTCTTCGT	CLL-H-55013	ABHD14A	Homo sapiens abhydrolase domain containing 14A (ABHD14A), mRNA.	DORZ1; DKFZP564O243	25864	NM_015407.3	34147328	NP_056222.1	3	3p21.1e	268	99	46	72.5	197	150	173.5	2.3931	0.647388
ACTGCAACCATGTGACAC	GCTTCATGGAAAGGCCTTTAA	TAGAAGACGCACCGGGCTTCATGGAAAGGTCTTTAAGTTAATATTCATAGCTTAAAGGCCTTTCCATGAAGCTTTTTTGGCAAGCAAAAGACGGCATACGAGATGGGTGTCACATGGTTGCAGTTTCGCCGTCTTCGT	CLL-H-55014	ABHD14A	Homo sapiens abhydrolase domain containing 14A (ABHD14A), mRNA.	DORZ1; DKFZP564O243	25864	NM_015407.3	34147328	NP_056222.1	3	3p21.1e	331	55	55	55	152	543	347.5	6.31818	1.04985
CACATGCAGTTGTGACTG	GAAGCAATACATCCGCACTTT	TAGAAGACGCACCGGGAAGCAATACATCCGTACTTTGTTAATATTCATAGCAAAGTGCGGATGTATTGCTTCTTTTTTGGCAAGCAAAAGACGGCATACGAGATGGCAGTCACAACTGCATGTGTTCGCCGTCTTCGT	CLL-H-55020	ABHD2	Homo sapiens abhydrolase domain containing 2 (ABHD2), transcript variant 2, mRNA.	HS1-2; PHPS1-2; MGC111112; LABH2; MGC26249	11057	NM_152924.3	93141022	NP_690888.1	15	15q26.1a	294	279	303	291	126	109	117.5	0.40378	0.39966
TGCATGCAGTTGTGACAC	GCGGTTCTACAACTTCCTCAT	TAGAAGACGCACCGGGCGGTTCTACAATTTCCTTATGTTAATATTCATAGCATGAGGAAGTTGTAGAACCGCTTTTTTGGCAAGCAAAAGACGGCATACGAGATGGGTGTCACAACTGCATGCATTCGCCGTCTTCGT	CLL-H-55018	ABHD2	Homo sapiens abhydrolase domain containing 2 (ABHD2), transcript variant 2, mRNA.	HS1-2; PHPS1-2; MGC111112; LABH2; MGC26249	11057	NM_152924.3	93141022	NP_690888.1	15	15q26.1a	485	912	1664	1288	502	708	605	0.46972	1.24742
ACACGTCAGTTGTGACCA	CATTTGCCAATGGGAGCGTAA	TAGAAGACGCACCGGCATTTGCTAATGGGAGTGTAAGTTAATATTCATAGCTTACGCTCCCATTGGCAAATGTTTTTTGGCAAGCAAAAGACGGCATACGAGATGGTGGTCACAACTGACGTGTTTCGCCGTCTTCGT	CLL-H-55021	ABHD2	Homo sapiens abhydrolase domain containing 2 (ABHD2), transcript variant 2, mRNA.	HS1-2; PHPS1-2; MGC111112; LABH2; MGC26249	11057	NM_152924.3	93141022	NP_690888.1	15	15q26.1a	630	350	310	330	167	201	184	0.557576	0.292063
TGACGTCAGTTGTGACAC	CGGTACCTGCACAGGATTTAT	TAGAAGACGCACCGGCGGTATCTGCATAGGATTTATGTTAATATTCATAGCATAAATCCTGTGCAGGTACCGTTTTTTGGCAAGCAAAAGACGGCATACGAGATGGGTGTCACAACTGACGTCATTCGCCGTCTTCGT	CLL-H-55022	ABHD2	Homo sapiens abhydrolase domain containing 2 (ABHD2), transcript variant 2, mRNA.	HS1-2; PHPS1-2; MGC111112; LABH2; MGC26249	11057	NM_152924.3	93141022	NP_690888.1	15	15q26.1a	150	22	19	20.5	42	24	33	1.60976	0.22
GTCATGCAGTTGTGACGT	GCACCGGAAGTTCATCACTAT	TAGAAGACGCACCGGGCACTGGAAGTTCATCATTATGTTAATATTCATAGCATAGTGATGAACTTCCGGTGCTTTTTTGGCAAGCAAAAGACGGCATACGAGATGGACGTCACAACTGCATGACTTCGCCGTCTTCGT	CLL-H-55019	ABHD2	Homo sapiens abhydrolase domain containing 2 (ABHD2), transcript variant 2, mRNA.	HS1-2; PHPS1-2; MGC111112; LABH2; MGC26249	11057	NM_152924.3	93141022	NP_690888.1	15	15q26.1a	523	955	862	908.5	3450	1825	2637.5	2.90314	5.04302
GTACGTCAGTGTGTTGTG	GCAGCTCAGCTTAGTGCACAA	TAGAAGACGCACCGGGCAGCTCAGTTTAGTGCATAAGTTAATATTCATAGCTTGTGCACTAAGCTGAGCTGCTTTTTTGGCAAGCAAAAGACGGCATACGAGATGGCACAACACACTGACGTACTTCGCCGTCTTCGT	CLL-H-55027	ABHD3	Homo sapiens abhydrolase domain containing 3 (ABHD3), mRNA.	LABH3; MGC11259	171586	NM_138340.3	34304337	NP_612213.2	18	18q11.2a	56	105	63	84	29	32	30.5	0.363095	0.544643
TGGTACGTGTACACACCA	GCCAAGACAGTCCACTTACAT	TAGAAGACGCACCGGGCCAAGACAGTCTACTTATATGTTAATATTCATAGCATGTAAGTGGACTGTCTTGGCTTTTTTGGCAAGCAAAAGACGGCATACGAGATGGTGGTGTGTACACGTACCATTCGCCGTCTTCGT	CLL-H-55026	ABHD3	Homo sapiens abhydrolase domain containing 3 (ABHD3), mRNA.	LABH3; MGC11259	171586	NM_138340.3	34304337	NP_612213.2	18	18q11.2a	46	25	18	21.5	5	12	8.5	0.395349	0.184783
ACGTACGTGTACACACGT	CGTCGCTTATGCCTTCTACTA	TAGAAGACGCACCGGCGTCGCTTATGCTTTCTATTAGTTAATATTCATAGCTAGTAGAAGGCATAAGCGACGTTTTTTGGCAAGCAAAAGACGGCATACGAGATGGACGTGTGTACACGTACGTTTCGCCGTCTTCGT	CLL-H-55025	ABHD3	Homo sapiens abhydrolase domain containing 3 (ABHD3), mRNA.	LABH3; MGC11259	171586	NM_138340.3	34304337	NP_612213.2	18	18q11.2a	83	55	6	30.5	37	35	36	1.18033	0.433735
GTTGACGTGTACACACAC	GCAACAAAGTTAGACTGACTT	TAGAAGACGCACCGGGCAACAAAGTTAGACTGATTTGTTAATATTCATAGCAAGTCAGTCTAACTTTGTTGCTTTTTTGGCAAGCAAAAGACGGCATACGAGATGGGTGTGTGTACACGTCAACTTCGCCGTCTTCGT	CLL-H-55023	ABHD3	Homo sapiens abhydrolase domain containing 3 (ABHD3), mRNA.	LABH3; MGC11259	171586	NM_138340.3	34304337	NP_612213.2	18	18q11.2a	420	525	611	568	1301	1130	1215.5	2.13996	2.89405
CATGACGTGTACACACCA	GCGATTCACTTCAGTCATGTT	TAGAAGACGCACCGGGCGATTCACTTCAGTTATGTTGTTAATATTCATAGCAACATGACTGAAGTGAATCGCTTTTTTGGCAAGCAAAAGACGGCATACGAGATGGTGGTGTGTACACGTCATGTTCGCCGTCTTCGT	CLL-H-55024	ABHD3	Homo sapiens abhydrolase domain containing 3 (ABHD3), mRNA.	LABH3; MGC11259	171586	NM_138340.3	34304337	NP_612213.2	18	18q11.2a	52	0	5	2.5	3	10	6.5	2.6	0.125
ACGTGTCACAGTTGTGAC	CCACTCCTTGCCAAGTGTTAC	TAGAAGACGCACCGGCCACTCCTTGCTAAGTGTTATGTTAATATTCATAGCGTAACACTTGGCAAGGAGTGGTTTTTTGGCAAGCAAAAGACGGCATACGAGATGGGTCACAACTGTGACACGTTTCGCCGTCTTCGT	CLL-H-55033	ABHD4	Homo sapiens abhydrolase domain containing 4 (ABHD4), mRNA.	FLJ12816	63874	NM_022060.2	50658086	NP_071343.2	14	14q11.2e	164	496	373	434.5	124	188	156	0.359033	0.95122
ACTGTGACGTTGTGACCA	CACTTCTTACTCAATCAAGTA	TAGAAGACGCACCGGCACTTCTTACTCAATCAAGTAGTTAATATTCATAGCTACTTGATTGAGTAAGAAGTGTTTTTTGGCAAGCAAAAGACGGCATACGAGATGGTGGTCACAACGTCACAGTTTCGCCGTCTTCGT	CLL-H-55031	ABHD4	Homo sapiens abhydrolase domain containing 4 (ABHD4), mRNA.	FLJ12816	63874	NM_022060.2	50658086	NP_071343.2	14	14q11.2e	145	98	29	63.5	23	23	23	0.362205	0.158621
GTACTGACGTTGTGACTG	CCAGATATGTATCCCTCCCAA	TAGAAGACGCACCGGCCAGATATGTATTCCTCCTAAGTTAATATTCATAGCTTGGGAGGGATACATATCTGGTTTTTTGGCAAGCAAAAGACGGCATACGAGATGGCAGTCACAACGTCAGTACTTCGCCGTCTTCGT	CLL-H-55029	ABHD4	Homo sapiens abhydrolase domain containing 4 (ABHD4), mRNA.	FLJ12816	63874	NM_022060.2	50658086	NP_071343.2	14	14q11.2e	361	531	360	445.5	189	199	194	0.435466	0.537396
TGTGTGACGTTGTGACAC	CCATTGGCTGTTCTTCGAGTA	TAGAAGACGCACCGGCCATTGGTTGTTCTTTGAGTAGTTAATATTCATAGCTACTCGAAGAACAGCCAATGGTTTTTTGGCAAGCAAAAGACGGCATACGAGATGGGTGTCACAACGTCACACATTCGCCGTCTTCGT	CLL-H-55032	ABHD4	Homo sapiens abhydrolase domain containing 4 (ABHD4), mRNA.	FLJ12816	63874	NM_022060.2	50658086	NP_071343.2	14	14q11.2e	175	365	381	373	129	231	180	0.482574	1.02857
CAACTGACGTTGTGACAC	GCGAATTCACTTGATTCGAAA	TAGAAGACGCACCGGGCGAATTCACTTGATTTGAAAGTTAATATTCATAGCTTTCGAATCAAGTGAATTCGCTTTTTTGGCAAGCAAAAGACGGCATACGAGATGGGTGTCACAACGTCAGTTGTTCGCCGTCTTCGT	CLL-H-55030	ABHD4	Homo sapiens abhydrolase domain containing 4 (ABHD4), mRNA.	FLJ12816	63874	NM_022060.2	50658086	NP_071343.2	14	14q11.2e	286	350	395	372.5	428	556	492	1.32081	1.72028
TGACTGACGTTGTGACCA	CCGGACTTCAAACGCAAGTTT	TAGAAGACGCACCGGCCGGACTTTAAACGTAAGTTTGTTAATATTCATAGCAAACTTGCGTTTGAAGTCCGGTTTTTTGGCAAGCAAAAGACGGCATACGAGATGGTGGTCACAACGTCAGTCATTCGCCGTCTTCGT	CLL-H-55028	ABHD4	Homo sapiens abhydrolase domain containing 4 (ABHD4), mRNA.	FLJ12816	63874	NM_022060.2	50658086	NP_071343.2	14	14q11.2e	90	10	11	10.5	19	15	17	1.61905	0.188889
GTACGTCAACACACTGGT	CCTTCCAAAGAACCTGCACTT	TAGAAGACGCACCGGCCTTCCAAAGAATCTGCATTTGTTAATATTCATAGCAAGTGCAGGTTCTTTGGAAGGTTTTTTGGCAAGCAAAAGACGGCATACGAGATGGACCAGTGTGTTGACGTACTTCGCCGTCTTCGT	CLL-H-55034	ABHD6	Homo sapiens abhydrolase domain containing 6 (ABHD6), mRNA.		57406	NM_020676.4	47271494	NP_065727.3	3	3p14.3a	118	146	75	110.5	23	26	24.5	0.221719	0.207627
ACTGGTCAACACACTGAC	CCGCATCCCTCATAACAACTT	TAGAAGACGCACCGGCCGCATCCCTTATAACAATTTGTTAATATTCATAGCAAGTTGTTATGAGGGATGCGGTTTTTTGGCAAGCAAAAGACGGCATACGAGATGGGTCAGTGTGTTGACCAGTTTCGCCGTCTTCGT	CLL-H-55036	ABHD6	Homo sapiens abhydrolase domain containing 6 (ABHD6), mRNA.		57406	NM_020676.4	47271494	NP_065727.3	3	3p14.3a	218	126	97	111.5	20	36	28	0.251121	0.12844
ACACACCATGGTGTTGGT	CCACCAGTCAGGTATGTTCTG	TAGAAGACGCACCGGCCACTAGTTAGGTATGTTCTGGTTAATATTCATAGCCAGAACATACCTGACTGGTGGTTTTTTGGCAAGCAAAAGACGGCATACGAGATGGACCAACACCATGGTGTGTTTCGCCGTCTTCGT	CLL-H-55037	ABHD6	Homo sapiens abhydrolase domain containing 6 (ABHD6), mRNA.		57406	NM_020676.4	47271494	NP_065727.3	3	3p14.3a	349	1003	660	831.5	320	293	306.5	0.368611	0.878223
TGACACCATGGTGTTGCA	GCTGAACCCTGTTGTTTAGGT	TAGAAGACGCACCGGGCTGAACCTTGTTGTTTGGGTGTTAATATTCATAGCACCTAAACAACAGGGTTCAGCTTTTTTGGCAAGCAAAAGACGGCATACGAGATGGTGCAACACCATGGTGTCATTCGCCGTCTTCGT	CLL-H-55038	ABHD6	Homo sapiens abhydrolase domain containing 6 (ABHD6), mRNA.		57406	NM_020676.4	47271494	NP_065727.3	3	3p14.3a	248	140	80	110	39	54	46.5	0.422727	0.1875
CAACGTCAACACACTGTG	CCTGGCATTTGTGGCTTCATT	TAGAAGACGCACCGGCCTGGTATTTGTGGCTTTATTGTTAATATTCATAGCAATGAAGCCACAAATGCCAGGTTTTTTGGCAAGCAAAAGACGGCATACGAGATGGCACAGTGTGTTGACGTTGTTCGCCGTCTTCGT	CLL-H-55035	ABHD6	Homo sapiens abhydrolase domain containing 6 (ABHD6), mRNA.		57406	NM_020676.4	47271494	NP_065727.3	3	3p14.3a	187	42	61	51.5	125	52	88.5	1.71845	0.473262
CAGTACGTGTTGTGACAC	GCTCCCATTCATCGACAGAAT	TAGAAGACGCACCGGGCTCCCATTTATCGATAGAATGTTAATATTCATAGCATTCTGTCGATGAATGGGAGCTTTTTTGGCAAGCAAAAGACGGCATACGAGATGGGTGTCACAACACGTACTGTTCGCCGTCTTCGT	CLL-H-55042	ABHD7	Homo sapiens abhydrolase domain containing 7 (ABHD7), mRNA.	FLJ90341; EPHXRP	253152	NM_173567.3	142382813	NP_775838.2	1	1p22.1e	248	202	234	218	67	36	51.5	0.236239	0.207661
TGGTACGTGTTGTGACCA	GCCCAATTAACCATTACCGAA	TAGAAGACGCACCGGGCCCAATTAACCATTATCGAAGTTAATATTCATAGCTTCGGTAATGGTTAATTGGGCTTTTTTGGCAAGCAAAAGACGGCATACGAGATGGTGGTCACAACACGTACCATTCGCCGTCTTCGT	CLL-H-55040	ABHD7	Homo sapiens abhydrolase domain containing 7 (ABHD7), mRNA.	FLJ90341; EPHXRP	253152	NM_173567.3	142382813	NP_775838.2	1	1p22.1e	335	193	270	231.5	60	143	101.5	0.438445	0.302985
GTGTACGTGTTGTGACTG	GCTGTTGAAATCCAGTTATTA	TAGAAGACGCACCGGGCTGTTGAAATCCAGTTATTAGTTAATATTCATAGCTAATAACTGGATTTCAACAGCTTTTTTGGCAAGCAAAAGACGGCATACGAGATGGCAGTCACAACACGTACACTTCGCCGTCTTCGT	CLL-H-55041	ABHD7	Homo sapiens abhydrolase domain containing 7 (ABHD7), mRNA.	FLJ90341; EPHXRP	253152	NM_173567.3	142382813	NP_775838.2	1	1p22.1e	45	142	86	114	70	62	66	0.578947	1.46667
ACGTACGTGTTGTGACGT	CGGATCAAGGATTCAGGGTTA	TAGAAGACGCACCGGCGGATTAAGGATTTAGGGTTAGTTAATATTCATAGCTAACCCTGAATCCTTGATCCGTTTTTTGGCAAGCAAAAGACGGCATACGAGATGGACGTCACAACACGTACGTTTCGCCGTCTTCGT	CLL-H-55039	ABHD7	Homo sapiens abhydrolase domain containing 7 (ABHD7), mRNA.	FLJ90341; EPHXRP	253152	NM_173567.3	142382813	NP_775838.2	1	1p22.1e	303	421	288	354.5	126	292	209	0.589563	0.689769
TGCATGTGACTGTGTGTG	GCTCCCATTCATCGACAGAAT	TAGAAGACGCACCGGGCTCCCATTTATCGATAGAATGTTAATATTCATAGCATTCTGTCGATGAATGGGAGCTTTTTTGGCAAGCAAAAGACGGCATACGAGATGGCACACACAGTCACATGCATTCGCCGTCTTCGT	CLL-H-55043	ABHD7	Homo sapiens abhydrolase domain containing 7 (ABHD7), mRNA.	FLJ90341; EPHXRP	253152	NM_173567.3	142382813	NP_775838.2	1	1p22.1e	624	744	449	596.5	291	513	402	0.673931	0.644231
TGGTGTTGACTGTGTGCA	CGCTATGCCAAGAAGCGAAAT	TAGAAGACGCACCGGCGCTATGCTAAGAAGTGAAATGTTAATATTCATAGCATTTCGCTTCTTGGCATAGCGTTTTTTGGCAAGCAAAAGACGGCATACGAGATGGTGCACACAGTCAACACCATTCGCCGTCTTCGT	CLL-H-55048	ABHD8	Homo sapiens abhydrolase domain containing 8 (ABHD8), mRNA.	FLJ11743; MGC14280; MGC2512	79575	NM_024527.4	145611433	NP_078803.4	19	19p13.11e	206	42	50	46	25	44	34.5	0.75	0.167476
GTACCACAACTGGTTGAC	CCTCACGGAAGATGACCTTGT	TAGAAGACGCACCGGCCTCATGGAAGATGACTTTGTGTTAATATTCATAGCACAAGGTCATCTTCCGTGAGGTTTTTTGGCAAGCAAAAGACGGCATACGAGATGGGTCAACCAGTTGTGGTACTTCGCCGTCTTCGT	CLL-H-55049	ABHD8	Homo sapiens abhydrolase domain containing 8 (ABHD8), mRNA.	FLJ11743; MGC14280; MGC2512	79575	NM_024527.4	145611433	NP_078803.4	19	19p13.11e	508	353	228	290.5	161	332	246.5	0.848537	0.485236
TGCATGACGTTGTGACGT	CTACACCTTTGTAGAGGTCAA	TAGAAGACGCACCGGCTACACCTTTGTAGAGGTTAAGTTAATATTCATAGCTTGACCTCTACAAAGGTGTAGTTTTTTGGCAAGCAAAAGACGGCATACGAGATGGACGTCACAACGTCATGCATTCGCCGTCTTCGT	CLL-H-55046	ABHD8	Homo sapiens abhydrolase domain containing 8 (ABHD8), mRNA.	FLJ11743; MGC14280; MGC2512	79575	NM_024527.4	145611433	NP_078803.4	19	19p13.11e	159	117	20	68.5	39	100	69.5	1.0146	0.437107
GTCATGACGTTGTGACAC	CTTCTGCTCAATCTTCAACAT	TAGAAGACGCACCGGCTTCTGCTCAATCTTTAACATGTTAATATTCATAGCATGTTGAAGATTGAGCAGAAGTTTTTTGGCAAGCAAAAGACGGCATACGAGATGGGTGTCACAACGTCATGACTTCGCCGTCTTCGT	CLL-H-55047	ABHD8	Homo sapiens abhydrolase domain containing 8 (ABHD8), mRNA.	FLJ11743; MGC14280; MGC2512	79575	NM_024527.4	145611433	NP_078803.4	19	19p13.11e	263	150	184	167	341	267	304	1.82036	1.15589
ACCATGACGTTGTGACTG	GCAACGCTTTCAACGTGTCAT	TAGAAGACGCACCGGGCAATGCTTTCAACGTGTTATGTTAATATTCATAGCATGACACGTTGAAAGCGTTGCTTTTTTGGCAAGCAAAAGACGGCATACGAGATGGCAGTCACAACGTCATGGTTTCGCCGTCTTCGT	CLL-H-55045	ABHD8	Homo sapiens abhydrolase domain containing 8 (ABHD8), mRNA.	FLJ11743; MGC14280; MGC2512	79575	NM_024527.4	145611433	NP_078803.4	19	19p13.11e	332	577	455	516	1024	933	978.5	1.89632	2.94729
CAGTTGACGTTGTGACGT	CGAGCAATCTTCAAGCGCTAT	TAGAAGACGCACCGGCGAGCAATCTTTAAGCGTTATGTTAATATTCATAGCATAGCGCTTGAAGATTGCTCGTTTTTTGGCAAGCAAAAGACGGCATACGAGATGGACGTCACAACGTCAACTGTTCGCCGTCTTCGT	CLL-H-55044	ABHD8	Homo sapiens abhydrolase domain containing 8 (ABHD8), mRNA.	FLJ11743; MGC14280; MGC2512	79575	NM_024527.4	145611433	NP_078803.4	19	19p13.11e	56	10	15	12.5	18	50	34	2.72	0.607143
ACACACGTACTGACTGTG	GCTGAGAGTATTTATCAGGTT	TAGAAGACGCACCGGGCTGAGAGTATTTATTAGGTTGTTAATATTCATAGCAACCTGATAAATACTCTCAGCTTTTTTGGCAAGCAAAAGACGGCATACGAGATGGCACAGTCAGTACGTGTGTTTCGCCGTCTTCGT	CLL-H-55051	ABI3BP	Homo sapiens ABI gene family, member 3 (NESH) binding protein (ABI3BP), mRNA.	FLJ41743; FLJ41754; TARSH; NESHBP	25890	NM_015429.2	33667043	NP_056244.2	3	3q12.2a-q12.2b	604	444	569	506.5	183	120	151.5	0.299112	0.250828
GTACACGTACTGACTGAC	GAGAGAATAGAGACAGATATA	TAGAAGACGCACCGGGAGAGAATAGAGACAGATATAGTTAATATTCATAGCTATATCTGTCTCTATTCTCTCTTTTTTGGCAAGCAAAAGACGGCATACGAGATGGGTCAGTCAGTACGTGTACTTCGCCGTCTTCGT	CLL-H-55053	ABI3BP	Homo sapiens ABI gene family, member 3 (NESH) binding protein (ABI3BP), mRNA.	FLJ41743; FLJ41754; TARSH; NESHBP	25890	NM_015429.2	33667043	NP_056244.2	3	3q12.2a-q12.2b	248	23	159	91	36	53	44.5	0.489011	0.179435
CAACACGTACTGACTGCA	CCACTGAAACAATTGTGGAAA	TAGAAGACGCACCGGCCACTGAAATAATTGTGGAAAGTTAATATTCATAGCTTTCCACAATTGTTTCAGTGGTTTTTTGGCAAGCAAAAGACGGCATACGAGATGGTGCAGTCAGTACGTGTTGTTCGCCGTCTTCGT	CLL-H-55054	ABI3BP	Homo sapiens ABI gene family, member 3 (NESH) binding protein (ABI3BP), mRNA.	FLJ41743; FLJ41754; TARSH; NESHBP	25890	NM_015429.2	33667043	NP_056244.2	3	3q12.2a-q12.2b	690	506	553	529.5	426	415	420.5	0.794145	0.60942
TGACACGTACTGACTGGT	GCACAAAGTTACCTTCTGTTT	TAGAAGACGCACCGGGCACAAAGTTACTTTCTGTTTGTTAATATTCATAGCAAACAGAAGGTAACTTTGTGCTTTTTTGGCAAGCAAAAGACGGCATACGAGATGGACCAGTCAGTACGTGTCATTCGCCGTCTTCGT	CLL-H-55052	ABI3BP	Homo sapiens ABI gene family, member 3 (NESH) binding protein (ABI3BP), mRNA.	FLJ41743; FLJ41754; TARSH; NESHBP	25890	NM_015429.2	33667043	NP_056244.2	3	3q12.2a-q12.2b	773	510	583	546.5	561	478	519.5	0.950595	0.672057
CACACATGACTGACTGTG	GCTTTGTCAAACTATCCCTTT	TAGAAGACGCACCGGGCTTTGTCAAACTATCTCTTTGTTAATATTCATAGCAAAGGGATAGTTTGACAAAGCTTTTTTGGCAAGCAAAAGACGGCATACGAGATGGCACAGTCAGTCATGTGTGTTCGCCGTCTTCGT	CLL-H-55050	ABI3BP	Homo sapiens ABI gene family, member 3 (NESH) binding protein (ABI3BP), mRNA.	FLJ41743; FLJ41754; TARSH; NESHBP	25890	NM_015429.2	33667043	NP_056244.2	3	3q12.2a-q12.2b	317	633	419	526	946	1282	1114	2.11787	3.5142
TGGTGTCAACTGTGACCA	GCGCCTGAAGAAGAAGATGTT	TAGAAGACGCACCGGGCGCTTGAAGAAGAAGGTGTTGTTAATATTCATAGCAACATCTTCTTCTTCAGGCGCTTTTTTGGCAAGCAAAAGACGGCATACGAGATGGTGGTCACAGTTGACACCATTCGCCGTCTTCGT	CLL-H-55055	ABR	Homo sapiens active BCR-related gene (ABR), transcript variant 2, mRNA.	MDB; FLJ45954	29	NM_001092.3	38679953	NP_001083.2	17	17p13.3f-p13.3e	56	19	15	17	2	0	1	0.0588235	0.0178571
GTGTGTCAACTGTGACTG	CGAGACCATCTTCTACAAGAT	TAGAAGACGCACCGGCGAGACCATCTTCTATAAGATGTTAATATTCATAGCATCTTGTAGAAGATGGTCTCGTTTTTTGGCAAGCAAAAGACGGCATACGAGATGGCAGTCACAGTTGACACACTTCGCCGTCTTCGT	CLL-H-55056	ABR	Homo sapiens active BCR-related gene (ABR), transcript variant 2, mRNA.	MDB; FLJ45954	29	NM_001092.3	38679953	NP_001083.2	17	17p13.3f-p13.3e	130	106	52	79	9	13	11	0.139241	0.0846154
TGCAGTCAACTGTGACAC	CTGTGCTATGAGAAGTGCTAT	TAGAAGACGCACCGGCTGTGCTATGAGAAGTGTTATGTTAATATTCATAGCATAGCACTTCTCATAGCACAGTTTTTTGGCAAGCAAAAGACGGCATACGAGATGGGTGTCACAGTTGACTGCATTCGCCGTCTTCGT	CLL-H-55059	ABR	Homo sapiens active BCR-related gene (ABR), transcript variant 2, mRNA.	MDB; FLJ45954	29	NM_001092.3	38679953	NP_001083.2	17	17p13.3f-p13.3e	165	10	96	53	13	15	14	0.264151	0.0848485
ACCAGTCAACTGTGACCA	GCGTTTGTCGATAACTATAAA	TAGAAGACGCACCGGGCGTTTGTCGATAACTATAAAGTTAATATTCATAGCTTTATAGTTATCGACAAACGCTTTTTTGGCAAGCAAAAGACGGCATACGAGATGGTGGTCACAGTTGACTGGTTTCGCCGTCTTCGT	CLL-H-55058	ABR	Homo sapiens active BCR-related gene (ABR), transcript variant 2, mRNA.	MDB; FLJ45954	29	NM_001092.3	38679953	NP_001083.2	17	17p13.3f-p13.3e	447	727	786	756.5	107	388	247.5	0.327165	0.553691
CAGTGTCAACTGTGACAC	CGTGATTGAGATGAACGGGAT	TAGAAGACGCACCGGCGTGATTGGGATGAATGGGATGTTAATATTCATAGCATCCCGTTCATCTCAATCACGTTTTTTGGCAAGCAAAAGACGGCATACGAGATGGGTGTCACAGTTGACACTGTTCGCCGTCTTCGT	CLL-H-55057	ABR	Homo sapiens active BCR-related gene (ABR), transcript variant 2, mRNA.	MDB; FLJ45954	29	NM_001092.3	38679953	NP_001083.2	17	17p13.3f-p13.3e	173	251	287	269	143	271	207	0.769517	1.19653
ACGTCAGTTGGTTGTGTG	CCCTCCATACCTCTAGTTGTG	TAGAAGACGCACCGGCCCTCTATACCTTTAGTTGTGGTTAATATTCATAGCCACAACTAGAGGTATGGAGGGTTTTTTGGCAAGCAAAAGACGGCATACGAGATGGCACACAACCAACTGACGTTTCGCCGTCTTCGT	CLL-H-55060	ABR	Homo sapiens active BCR-related gene (ABR), transcript variant 2, mRNA.	MDB; FLJ45954	29	NM_001092.3	38679953	NP_001083.2	17	17p13.3f-p13.3e	164	72	81	76.5	59	66	62.5	0.816993	0.381098
GTTGACTGGTACTGTGAC	ATACTGTCATACTAGCATAAT	TAGAAGACGCACCGGATACTGTCATACTAGCATAATGTTAATATTCATAGCATTATGCTAGTATGACAGTATTTTTTTGGCAAGCAAAAGACGGCATACGAGATGGGTCACAGTACCAGTCAACTTCGCCGTCTTCGT	CLL-H-55065	ABT1	Homo sapiens activator of basal transcription 1 (ABT1), mRNA.	hABT1	29777	NM_013375.2	17572813	NP_037507.1	6	6p22.1d	58	22	32	27	6	15	10.5	0.388889	0.181034
ACACCATGGTGTACACTG	CTTCCGTTATGATCTTTGGAA	TAGAAGACGCACCGGCTTCTGTTATGATCTTTGGAAGTTAATATTCATAGCTTCCAAAGATCATAACGGAAGTTTTTTGGCAAGCAAAAGACGGCATACGAGATGGCAGTGTACACCATGGTGTTTCGCCGTCTTCGT	CLL-H-55063	ABT1	Homo sapiens activator of basal transcription 1 (ABT1), mRNA.	hABT1	29777	NM_013375.2	17572813	NP_037507.1	6	6p22.1d	530	511	272	391.5	580	623	601.5	1.5364	1.13491
TGACCATGGTGTACACGT	CCGGTTCGTGAGACGCAAGAA	TAGAAGACGCACCGGCCGGTTTGTGAGACGTAAGAAGTTAATATTCATAGCTTCTTGCGTCTCACGAACCGGTTTTTTGGCAAGCAAAAGACGGCATACGAGATGGACGTGTACACCATGGTCATTCGCCGTCTTCGT	CLL-H-55064	ABT1	Homo sapiens activator of basal transcription 1 (ABT1), mRNA.	hABT1	29777	NM_013375.2	17572813	NP_037507.1	6	6p22.1d	242	283	223	253	683	440	561.5	2.21937	2.32025
ACCATGTGGTTGTGTGCA	CCAGAAAGGGCCTTTATTTCC	TAGAAGACGCACCGGCCAGAAAGGGTCTTTATTTCTGTTAATATTCATAGCGGAAATAAAGGCCCTTTCTGGTTTTTTGGCAAGCAAAAGACGGCATACGAGATGGTGCACACAACCACATGGTTTCGCCGTCTTCGT	CLL-H-55066	ABT1	Homo sapiens activator of basal transcription 1 (ABT1), mRNA.	hABT1	29777	NM_013375.2	17572813	NP_037507.1	6	6p22.1d	431	384	340	362	1353	1167	1260	3.48066	2.92343
GTCAGTTGGTGTACACAC	GCGGTCCTACACCAAGGACTA	TAGAAGACGCACCGGGCGGTCCTACACTAAGGATTAGTTAATATTCATAGCTAGTCCTTGGTGTAGGACCGCTTTTTTGGCAAGCAAAAGACGGCATACGAGATGGGTGTGTACACCAACTGACTTCGCCGTCTTCGT	CLL-H-55061	ABT1	Homo sapiens activator of basal transcription 1 (ABT1), mRNA.	hABT1	29777	NM_013375.2	17572813	NP_037507.1	6	6p22.1d	66	50	76	63	168	654	411	6.52381	6.22727
CACAGTTGGTGTACACCA	GAGACCGACTTCTATCTTCAA	TAGAAGACGCACCGGGAGACCGACTTCTATCTTTAAGTTAATATTCATAGCTTGAAGATAGAAGTCGGTCTCTTTTTTGGCAAGCAAAAGACGGCATACGAGATGGTGGTGTACACCAACTGTGTTCGCCGTCTTCGT	CLL-H-55062	ABT1	Homo sapiens activator of basal transcription 1 (ABT1), mRNA.	hABT1	29777	NM_013375.2	17572813	NP_037507.1	6	6p22.1d	17	0	0	0	0	0	0	#DIV/0!	0
GTACGTTGACCAGTACTG	GCAAACTTGGACATCCAGGTT	TAGAAGACGCACCGGGCAAATTTGGACATCTAGGTTGTTAATATTCATAGCAACCTGGATGTCCAAGTTTGCTTTTTTGGCAAGCAAAAGACGGCATACGAGATGGCAGTACTGGTCAACGTACTTCGCCGTCTTCGT	CLL-H-55070	ABTB2	Homo sapiens ankyrin repeat and BTB (POZ) domain containing 2 (ABTB2), mRNA.	DKFZP586C1619	25841	NM_145804.1	21956638	NP_665803.1	11	11p13c	447	748	498	623	171	161	166	0.266453	0.371365
CACATGTGACCAGTACAC	GCCTCAGTAAACTCAGACCAT	TAGAAGACGCACCGGGCCTCAGTAAATTCAGACTATGTTAATATTCATAGCATGGTCTGAGTTTACTGAGGCTTTTTTGGCAAGCAAAAGACGGCATACGAGATGGGTGTACTGGTCACATGTGTTCGCCGTCTTCGT	CLL-H-55067	ABTB2	Homo sapiens ankyrin repeat and BTB (POZ) domain containing 2 (ABTB2), mRNA.	DKFZP586C1619	25841	NM_145804.1	21956638	NP_665803.1	11	11p13c	220	776	225	500.5	153	166	159.5	0.318681	0.725
CAACGTTGACCAGTACAC	CGGCTCCTTTAATGTAGGATT	TAGAAGACGCACCGGCGGCTTCTTTAATGTAGGATTGTTAATATTCATAGCAATCCTACATTAAAGGAGCCGTTTTTTGGCAAGCAAAAGACGGCATACGAGATGGGTGTACTGGTCAACGTTGTTCGCCGTCTTCGT	CLL-H-55071	ABTB2	Homo sapiens ankyrin repeat and BTB (POZ) domain containing 2 (ABTB2), mRNA.	DKFZP586C1619	25841	NM_145804.1	21956638	NP_665803.1	11	11p13c	262	131	173	152	89	83	86	0.565789	0.328244
ACGTACACCATGTGTGCA	CCCAGCTTGATGGTTTCTGAG	TAGAAGACGCACCGGCCCAGTTTGATGGTTTCTGGGGTTAATATTCATAGCCTCAGAAACCATCAAGCTGGGTTTTTTGGCAAGCAAAAGACGGCATACGAGATGGTGCACACATGGTGTACGTTTCGCCGTCTTCGT	CLL-H-55072	ABTB2	Homo sapiens ankyrin repeat and BTB (POZ) domain containing 2 (ABTB2), mRNA.	DKFZP586C1619	25841	NM_145804.1	21956638	NP_665803.1	11	11p13c	238	269	193	231	178	92	135	0.584416	0.567227
ACACGTTGACCAGTACGT	GCTCATGTTCGACATCCTCAA	TAGAAGACGCACCGGGCTCATGTTCGATATCCTTAAGTTAATATTCATAGCTTGAGGATGTCGAACATGAGCTTTTTTGGCAAGCAAAAGACGGCATACGAGATGGACGTACTGGTCAACGTGTTTCGCCGTCTTCGT	CLL-H-55068	ABTB2	Homo sapiens ankyrin repeat and BTB (POZ) domain containing 2 (ABTB2), mRNA.	DKFZP586C1619	25841	NM_145804.1	21956638	NP_665803.1	11	11p13c	1060	1464	1273	1368.5	1112	884	998	0.729266	0.941509
TGACGTTGACCAGTACCA	GCCCTAGAGCTGTTTGTTCAA	TAGAAGACGCACCGGGCCCTAGAGTTGTTTGTTTAAGTTAATATTCATAGCTTGAACAAACAGCTCTAGGGCTTTTTTGGCAAGCAAAAGACGGCATACGAGATGGTGGTACTGGTCAACGTCATTCGCCGTCTTCGT	CLL-H-55069	ABTB2	Homo sapiens ankyrin repeat and BTB (POZ) domain containing 2 (ABTB2), mRNA.	DKFZP586C1619	25841	NM_145804.1	21956638	NP_665803.1	11	11p13c	628	581	538	559.5	367	503	435	0.77748	0.692675
ACGTTGTGGTTGTGACCA	CCATAACTCAAATTCGGGCAA	TAGAAGACGCACCGGCCATAACTCAAATTCGGGTAAGTTAATATTCATAGCTTGCCCGAATTTGAGTTATGGTTTTTTGGCAAGCAAAAGACGGCATACGAGATGGTGGTCACAACCACAACGTTTCGCCGTCTTCGT	CLL-H-55076	ACAD10	Homo sapiens acyl-Coenzyme A dehydrogenase family, member 10 (ACAD10), mRNA.	MGC5601	80724	NM_025247.4	142386627	NP_079523.3	12	12q24.12b	70	135	154	144.5	11	19	15	0.103806	0.214286
TGTGTGTGGTTGTGACCA	GCTGACCGAATTTGTGTCTAA	TAGAAGACGCACCGGGCTGACCGAATTTGTGTTTAAGTTAATATTCATAGCTTAGACACAAATTCGGTCAGCTTTTTTGGCAAGCAAAAGACGGCATACGAGATGGTGGTCACAACCACACACATTCGCCGTCTTCGT	CLL-H-55073	ACAD10	Homo sapiens acyl-Coenzyme A dehydrogenase family, member 10 (ACAD10), mRNA.	MGC5601	80724	NM_025247.4	142386627	NP_079523.3	12	12q24.12b	44	16	37	26.5	9	24	16.5	0.622642	0.375
TGGTTGTGGTTGTGACAC	GCTCCACATATGCGGAACAAA	TAGAAGACGCACCGGGCTCCATATATGCGGAATAAAGTTAATATTCATAGCTTTGTTCCGCATATGTGGAGCTTTTTTGGCAAGCAAAAGACGGCATACGAGATGGGTGTCACAACCACAACCATTCGCCGTCTTCGT	CLL-H-55077	ACAD10	Homo sapiens acyl-Coenzyme A dehydrogenase family, member 10 (ACAD10), mRNA.	MGC5601	80724	NM_025247.4	142386627	NP_079523.3	12	12q24.12b	99	45	43	44	31	52	41.5	0.943182	0.419192
CATGTGTGGTTGTGACAC	CCATTGGAACTACTTCAGTTT	TAGAAGACGCACCGGCCATTGGAACTACTTTAGTTTGTTAATATTCATAGCAAACTGAAGTAGTTCCAATGGTTTTTTGGCAAGCAAAAGACGGCATACGAGATGGGTGTCACAACCACACATGTTCGCCGTCTTCGT	CLL-H-55075	ACAD10	Homo sapiens acyl-Coenzyme A dehydrogenase family, member 10 (ACAD10), mRNA.	MGC5601	80724	NM_025247.4	142386627	NP_079523.3	12	12q24.12b	65	76	54	65	275	192	233.5	3.59231	3.59231
GTTGTGTGGTTGTGACTG	CCCTTCTGGAACTATATTAAA	TAGAAGACGCACCGGCCCTTCTGGAACTATATTAAAGTTAATATTCATAGCTTTAATATAGTTCCAGAAGGGTTTTTTGGCAAGCAAAAGACGGCATACGAGATGGCAGTCACAACCACACAACTTCGCCGTCTTCGT	CLL-H-55074	ACAD10	Homo sapiens acyl-Coenzyme A dehydrogenase family, member 10 (ACAD10), mRNA.	MGC5601	80724	NM_025247.4	142386627	NP_079523.3	12	12q24.12b	341	182	223	202.5	969	737	853	4.21235	2.50147
TGACGTGTACCACAACAC	CAGAGCTTTGTCAAAGAGGAT	TAGAAGACGCACCGGCAGAGCTTTGTTAAAGAGGATGTTAATATTCATAGCATCCTCTTTGACAAAGCTCTGTTTTTTGGCAAGCAAAAGACGGCATACGAGATGGGTGTTGTGGTACACGTCATTCGCCGTCTTCGT	CLL-H-55078	ACAP3	Homo sapiens ArfGAP with coiled-coil, ankyrin repeat and PH domains 3 (ACAP3), mRNA.	ACAP3; KIAA1716	116983	NM_030649.1	16945965	NP_085152.1	1	1p36.33a	858	1149	1047	1098	174	250	212	0.193078	0.247086
CAACGTGTACCACAACTG	GCAACGCTTTCAAGACATGGA	TAGAAGACGCACCGGGCAATGCTTTCAAGATATGGAGTTAATATTCATAGCTCCATGTCTTGAAAGCGTTGCTTTTTTGGCAAGCAAAAGACGGCATACGAGATGGCAGTTGTGGTACACGTTGTTCGCCGTCTTCGT	CLL-H-55080	ACAP3	Homo sapiens ArfGAP with coiled-coil, ankyrin repeat and PH domains 3 (ACAP3), mRNA.	ACAP3; KIAA1716	116983	NM_030649.1	16945965	NP_085152.1	1	1p36.33a	252	369	692	530.5	145	129	137	0.258247	0.543651
GTACGTGTACCACAACGT	CCAGCAACGCTTTCAAGACAT	TAGAAGACGCACCGGCCAGCAATGCTTTCAAGATATGTTAATATTCATAGCATGTCTTGAAAGCGTTGCTGGTTTTTTGGCAAGCAAAAGACGGCATACGAGATGGACGTTGTGGTACACGTACTTCGCCGTCTTCGT	CLL-H-55079	ACAP3	Homo sapiens ArfGAP with coiled-coil, ankyrin repeat and PH domains 3 (ACAP3), mRNA.	ACAP3; KIAA1716	116983	NM_030649.1	16945965	NP_085152.1	1	1p36.33a	284	312	267	289.5	55	99	77	0.265976	0.271127
CAGTACGTTGCAGTTGGT	CCCAGAACACTGACCTGTTAG	TAGAAGACGCACCGGCCCAGAATACTGACTTGTTAGGTTAATATTCATAGCCTAACAGGTCAGTGTTCTGGGTTTTTTGGCAAGCAAAAGACGGCATACGAGATGGACCAACTGCAACGTACTGTTCGCCGTCTTCGT	CLL-H-55082	ACAP3	Homo sapiens ArfGAP with coiled-coil, ankyrin repeat and PH domains 3 (ACAP3), mRNA.	ACAP3; KIAA1716	116983	NM_030649.1	16945965	NP_085152.1	1	1p36.33a	63	10	3	6.5	15	10	12.5	1.92308	0.198413
GTGTACGTTGCAGTTGCA	CCTCGCTTTGAATAAAGCACT	TAGAAGACGCACCGGCCTCGCTTTGAATAAAGTACTGTTAATATTCATAGCAGTGCTTTATTCAAAGCGAGGTTTTTTGGCAAGCAAAAGACGGCATACGAGATGGTGCAACTGCAACGTACACTTCGCCGTCTTCGT	CLL-H-55081	ACAP3	Homo sapiens ArfGAP with coiled-coil, ankyrin repeat and PH domains 3 (ACAP3), mRNA.	ACAP3; KIAA1716	116983	NM_030649.1	16945965	NP_085152.1	1	1p36.33a	110	7	6	6.5	22	21	21.5	3.30769	0.195455
GTGTACGTACTGGTACTG	GAAGAGTCTTTAGACAGCTTT	TAGAAGACGCACCGGGAAGAGTCTTTAGATAGCTTTGTTAATATTCATAGCAAAGCTGTCTAAAGACTCTTCTTTTTTGGCAAGCAAAAGACGGCATACGAGATGGCAGTACCAGTACGTACACTTCGCCGTCTTCGT	CLL-H-55087	ACBD5	Homo sapiens acyl-Coenzyme A binding domain containing 5 (ACBD5), transcript variant 1, mRNA.	KIAA1996; DKFZp434A2417	91452	NM_145698.2	109689724	NP_663736.1	10	10p12.1a	54	26	4	15	2	3	2.5	0.166667	0.0462963
TGGTACGTACTGGTACCA	GCACAGTGGTTGGTGTATTTA	TAGAAGACGCACCGGGCACGGTGGTTGGTGTATTTGGTTAATATTCATAGCTAAATACACCAACCACTGTGCTTTTTTGGCAAGCAAAAGACGGCATACGAGATGGTGGTACCAGTACGTACCATTCGCCGTCTTCGT	CLL-H-55086	ACBD5	Homo sapiens acyl-Coenzyme A binding domain containing 5 (ACBD5), transcript variant 1, mRNA.	KIAA1996; DKFZp434A2417	91452	NM_145698.2	109689724	NP_663736.1	10	10p12.1a	81	52	65	58.5	8	16	12	0.205128	0.148148
ACGTACGTACTGGTACGT	GCTGTTTGCATTCACCAAGAT	TAGAAGACGCACCGGGCTGTTTGCATTCACTAAGATGTTAATATTCATAGCATCTTGGTGAATGCAAACAGCTTTTTTGGCAAGCAAAAGACGGCATACGAGATGGACGTACCAGTACGTACGTTTCGCCGTCTTCGT	CLL-H-55085	ACBD5	Homo sapiens acyl-Coenzyme A binding domain containing 5 (ACBD5), transcript variant 1, mRNA.	KIAA1996; DKFZp434A2417	91452	NM_145698.2	109689724	NP_663736.1	10	10p12.1a	150	17	80	48.5	31	19	25	0.515464	0.166667
CATGACGTACTGGTACCA	CCGTTAATGGTAAAGCTGAAA	TAGAAGACGCACCGGCCGTTAATGGTAAAGTTGAAAGTTAATATTCATAGCTTTCAGCTTTACCATTAACGGTTTTTTGGCAAGCAAAAGACGGCATACGAGATGGTGGTACCAGTACGTCATGTTCGCCGTCTTCGT	CLL-H-55084	ACBD5	Homo sapiens acyl-Coenzyme A binding domain containing 5 (ACBD5), transcript variant 1, mRNA.	KIAA1996; DKFZp434A2417	91452	NM_145698.2	109689724	NP_663736.1	10	10p12.1a	117	58	109	83.5	104	57	80.5	0.964072	0.688034
GTTGACGTACTGGTACAC	CCCTTGAACTTGAAGGACATT	TAGAAGACGCACCGGCCCTTGAACTTGAAGGATATTGTTAATATTCATAGCAATGTCCTTCAAGTTCAAGGGTTTTTTGGCAAGCAAAAGACGGCATACGAGATGGGTGTACCAGTACGTCAACTTCGCCGTCTTCGT	CLL-H-55083	ACBD5	Homo sapiens acyl-Coenzyme A binding domain containing 5 (ACBD5), transcript variant 1, mRNA.	KIAA1996; DKFZp434A2417	91452	NM_145698.2	109689724	NP_663736.1	10	10p12.1a	181	615	488	551.5	843	1195	1019	1.84769	5.62983
TGCACATGTGACTGTGCA	GGAATTTAGAATACAGCATAT	TAGAAGACGCACCGGGGAATTTAGAATACAGCATATGTTAATATTCATAGCATATGCTGTATTCTAAATTCCTTTTTTGGCAAGCAAAAGACGGCATACGAGATGGTGCACAGTCACATGTGCATTCGCCGTCTTCGT	CLL-H-55092	ACBD7	PREDICTED: Homo sapiens acyl-Coenzyme A binding domain containing 7 (ACBD7), mRNA.		414149	XM_928013.1	89030810	XP_933106.1	10	10p13c	861	1135	1021	1078	771	786	778.5	0.722171	0.904181
TGGTCATGTGACTGTGGT	ATGCGACGAGTGCCTATATTT	TAGAAGACGCACCGGATGCGACGAGTGCTTATATTTGTTAATATTCATAGCAAATATAGGCACTCGTCGCATTTTTTTGGCAAGCAAAAGACGGCATACGAGATGGACCACAGTCACATGACCATTCGCCGTCTTCGT	CLL-H-55088	ACBD7	PREDICTED: Homo sapiens acyl-Coenzyme A binding domain containing 7 (ACBD7), mRNA.		414149	XM_928013.1	89030810	XP_933106.1	10	10p13c	39	21	13	17	8	17	12.5	0.735294	0.320513
CAGTCATGTGACTGTGCA	GTGTCCAGGAATGCTAGATTT	TAGAAGACGCACCGGGTGTCCAGGAATGTTAGATTTGTTAATATTCATAGCAAATCTAGCATTCCTGGACACTTTTTTGGCAAGCAAAAGACGGCATACGAGATGGTGCACAGTCACATGACTGTTCGCCGTCTTCGT	CLL-H-55090	ACBD7	PREDICTED: Homo sapiens acyl-Coenzyme A binding domain containing 7 (ACBD7), mRNA.		414149	XM_928013.1	89030810	XP_933106.1	10	10p13c	77	21	21	21	14	26	20	0.952381	0.25974
GTGTCATGTGACTGTGAC	TGCTATCATGACCTAACATTT	TAGAAGACGCACCGGTGCTATCATGACCTAACATTTGTTAATATTCATAGCAAATGTTAGGTCATGATAGCATTTTTTGGCAAGCAAAAGACGGCATACGAGATGGGTCACAGTCACATGACACTTCGCCGTCTTCGT	CLL-H-55089	ACBD7	PREDICTED: Homo sapiens acyl-Coenzyme A binding domain containing 7 (ACBD7), mRNA.		414149	XM_928013.1	89030810	XP_933106.1	10	10p13c	401	129	165	147	157	169	163	1.10884	0.406484
ACCACATGTGACTGTGGT	GCAATAGTTGGAGACATTAAT	TAGAAGACGCACCGGGCAATAGTTGGAGACATTAATGTTAATATTCATAGCATTAATGTCTCCAACTATTGCTTTTTTGGCAAGCAAAAGACGGCATACGAGATGGACCACAGTCACATGTGGTTTCGCCGTCTTCGT	CLL-H-55091	ACBD7	PREDICTED: Homo sapiens acyl-Coenzyme A binding domain containing 7 (ACBD7), mRNA.		414149	XM_928013.1	89030810	XP_933106.1	10	10p13c	674	426	327	376.5	336	862	599	1.59097	0.888724
GTACACCATGACGTTGCA	GACACAGGGAAGGGAACATCA	TAGAAGACGCACCGGGACATAGGGAAGGGAACATTAGTTAATATTCATAGCTGATGTTCCCTTCCCTGTGTCTTTTTTGGCAAGCAAAAGACGGCATACGAGATGGTGCAACGTCATGGTGTACTTCGCCGTCTTCGT	CLL-H-55093	ACBD7	PREDICTED: Homo sapiens acyl-Coenzyme A binding domain containing 7 (ACBD7), mRNA.		414149	XM_928013.1	89030810	XP_933106.1	10	10p13c	334	42	30	36	71	142	106.5	2.95833	0.318862
TGCAGTGTTGGTCAACCA	CCTCTATGTCTGGATCAACTT	TAGAAGACGCACCGGCCTCTATGTCTGGATTAACTTGTTAATATTCATAGCAAGTTGATCCAGACATAGAGGTTTTTTGGCAAGCAAAAGACGGCATACGAGATGGTGGTTGACCAACACTGCATTCGCCGTCTTCGT	CLL-H-55095	ACCSL	Homo sapiens 1-aminocyclopropane-1-carboxylate synthase homolog (Arabidopsis)(non-functional)-like (ACCSL), mRNA.		390110	NM_001031854.2	149944423	NP_001027025.2	11	11p11.2e	362	240	264	252	62	87	74.5	0.295635	0.205801
CACAGTGTTGGTCAACAC	CTATTGTTATCCCGTGGCAAA	TAGAAGACGCACCGGCTATTGTTATCCCGTGGTAAAGTTAATATTCATAGCTTTGCCACGGGATAACAATAGTTTTTTGGCAAGCAAAAGACGGCATACGAGATGGGTGTTGACCAACACTGTGTTCGCCGTCTTCGT	CLL-H-55097	ACCSL	Homo sapiens 1-aminocyclopropane-1-carboxylate synthase homolog (Arabidopsis)(non-functional)-like (ACCSL), mRNA.		390110	NM_001031854.2	149944423	NP_001027025.2	11	11p11.2e	463	662	639	650.5	239	360	299.5	0.460415	0.646868
ACACCAGTTGGTCAACGT	CTGTTACAAACACCCATCCTT	TAGAAGACGCACCGGCTGTTACAAACACCCATTCTTGTTAATATTCATAGCAAGGATGGGTGTTTGTAACAGTTTTTTGGCAAGCAAAAGACGGCATACGAGATGGACGTTGACCAACTGGTGTTTCGCCGTCTTCGT	CLL-H-55098	ACCSL	Homo sapiens 1-aminocyclopropane-1-carboxylate synthase homolog (Arabidopsis)(non-functional)-like (ACCSL), mRNA.		390110	NM_001031854.2	149944423	NP_001027025.2	11	11p11.2e	315	269	122	195.5	137	91	114	0.58312	0.361905
ACCAGTGTTGGTCAACGT	GCCAAGAGGTATAACCTACAT	TAGAAGACGCACCGGGCCAAGAGGTATAACTTACATGTTAATATTCATAGCATGTAGGTTATACCTCTTGGCTTTTTTGGCAAGCAAAAGACGGCATACGAGATGGACGTTGACCAACACTGGTTTCGCCGTCTTCGT	CLL-H-55094	ACCSL	Homo sapiens 1-aminocyclopropane-1-carboxylate synthase homolog (Arabidopsis)(non-functional)-like (ACCSL), mRNA.		390110	NM_001031854.2	149944423	NP_001027025.2	11	11p11.2e	232	109	216	162.5	91	211	151	0.929231	0.650862
GTCAGTGTTGGTCAACTG	GAACACAGAATGGATTGACAA	TAGAAGACGCACCGGGAACACAGAATGGATTGATAAGTTAATATTCATAGCTTGTCAATCCATTCTGTGTTCTTTTTTGGCAAGCAAAAGACGGCATACGAGATGGCAGTTGACCAACACTGACTTCGCCGTCTTCGT	CLL-H-55096	ACCSL	Homo sapiens 1-aminocyclopropane-1-carboxylate synthase homolog (Arabidopsis)(non-functional)-like (ACCSL), mRNA.		390110	NM_001031854.2	149944423	NP_001027025.2	11	11p11.2e	88	7	10	8.5	34	5	19.5	2.29412	0.221591
GTGTGTACACTGGTTGTG	GAGAGGAGAGGATCAGGGAAA	TAGAAGACGCACCGGGAGAGGAGAGGATTAGGGAAGGTTAATATTCATAGCTTTCCCTGATCCTCTCCTCTCTTTTTTGGCAAGCAAAAGACGGCATACGAGATGGCACAACCAGTGTACACACTTCGCCGTCTTCGT	CLL-H-55104	ACD	Homo sapiens adrenocortical dysplasia homolog (mouse) (ACD), transcript variant 2, mRNA.	PTOP; TPP1; TINT1; PIP1	65057	NM_022914.2	130978961	NP_075065.2	16	16q22.1b	124	218	93	155.5	21	22	21.5	0.138264	0.173387
ACTGACGTACTGACTGGT	GATGGTTCTGCCTTCCAGTAT	TAGAAGACGCACCGGGATGGTTCTGTGTTCTAGTATGTTAATATTCATAGCATACTGGAAGGCAGAACCATCTTTTTTGGCAAGCAAAAGACGGCATACGAGATGGACCAGTCAGTACGTCAGTTTCGCCGTCTTCGT	CLL-H-55099	ACD	Homo sapiens adrenocortical dysplasia homolog (mouse) (ACD), transcript variant 2, mRNA.	PTOP; TPP1; TINT1; PIP1	65057	NM_022914.2	130978961	NP_075065.2	16	16q22.1b	153	97	128	112.5	21	33	27	0.24	0.176471
GTTGACGTACTGACTGTG	CTGGAGTTCAAGGAGTTTGTA	TAGAAGACGCACCGGCTGGAGTTTAAGGAGTTTGTAGTTAATATTCATAGCTACAAACTCCTTGAACTCCAGTTTTTTGGCAAGCAAAAGACGGCATACGAGATGGCACAGTCAGTACGTCAACTTCGCCGTCTTCGT	CLL-H-55101	ACD	Homo sapiens adrenocortical dysplasia homolog (mouse) (ACD), transcript variant 2, mRNA.	PTOP; TPP1; TINT1; PIP1	65057	NM_022914.2	130978961	NP_075065.2	16	16q22.1b	188	59	77	68	22	17	19.5	0.286765	0.103723
CAACTGGTGTGTACTGGT	ACCTATCTCTGACCCTCATAG	TAGAAGACGCACCGGACCTATCTTTGACCCTTATAGGTTAATATTCATAGCCTATGAGGGTCAGAGATAGGTTTTTTTGGCAAGCAAAAGACGGCATACGAGATGGACCAGTACACACCAGTTGTTCGCCGTCTTCGT	CLL-H-55102	ACD	Homo sapiens adrenocortical dysplasia homolog (mouse) (ACD), transcript variant 2, mRNA.	PTOP; TPP1; TINT1; PIP1	65057	NM_022914.2	130978961	NP_075065.2	16	16q22.1b	566	825	720	772.5	315	405	360	0.466019	0.636042
ACTGTGGTGTGTACTGTG	GTCCCAGCTTCTGGATGAAAT	TAGAAGACGCACCGGGTCCTAGTTTCTGGATGAAATGTTAATATTCATAGCATTTCATCCAGAAGCTGGGACTTTTTTGGCAAGCAAAAGACGGCATACGAGATGGCACAGTACACACCACAGTTTCGCCGTCTTCGT	CLL-H-55103	ACD	Homo sapiens adrenocortical dysplasia homolog (mouse) (ACD), transcript variant 2, mRNA.	PTOP; TPP1; TINT1; PIP1	65057	NM_022914.2	130978961	NP_075065.2	16	16q22.1b	172	116	100	108	155	25	90	0.833333	0.523256
TGTGACGTACTGACTGCA	CTCTGAGAATGACCAGCTAAT	TAGAAGACGCACCGGCTCTGAGAATGACCAGTTAATGTTAATATTCATAGCATTAGCTGGTCATTCTCAGAGTTTTTTGGCAAGCAAAAGACGGCATACGAGATGGTGCAGTCAGTACGTCACATTCGCCGTCTTCGT	CLL-H-55100	ACD	Homo sapiens adrenocortical dysplasia homolog (mouse) (ACD), transcript variant 2, mRNA.	PTOP; TPP1; TINT1; PIP1	65057	NM_022914.2	130978961	NP_075065.2	16	16q22.1b	81	22	16	19	13	25	19	1	0.234568
ACACCAGTTGTGTGACCA	GTTCTACAACACGTTCTCCAA	TAGAAGACGCACCGGGTTCTACAACACGTTCTTCAAGTTAATATTCATAGCTTGGAGAACGTGTTGTAGAACTTTTTTGGCAAGCAAAAGACGGCATACGAGATGGTGGTCACACAACTGGTGTTTCGCCGTCTTCGT	CLL-H-55108	ACER1	Homo sapiens alkaline ceramidase 1 (ACER1), mRNA.	MGC138329; ACER1; MGC138327	125981	NM_133492.1	19424127	NP_597999.1	19	19p13.3a	907	1062	1238	1150	532	292	412	0.358261	0.454245
TGACCAGTTGTGTGACAC	GCCACTGATGATGCTCCTGAT	TAGAAGACGCACCGGGCCATTGATGATGCTCTTGATGTTAATATTCATAGCATCAGGAGCATCATCAGTGGCTTTTTTGGCAAGCAAAAGACGGCATACGAGATGGGTGTCACACAACTGGTCATTCGCCGTCTTCGT	CLL-H-55109	ACER1	Homo sapiens alkaline ceramidase 1 (ACER1), mRNA.	MGC138329; ACER1; MGC138327	125981	NM_133492.1	19424127	NP_597999.1	19	19p13.3a	82	25	29	27	8	24	16	0.592593	0.195122
TGCAGTGTTGTGTGACAC	CAGAGGATTCATTTCTTCTAT	TAGAAGACGCACCGGCAGAGGATTCATTTCTTCTATGTTAATATTCATAGCATAGAAGAAATGAATCCTCTGTTTTTTGGCAAGCAAAAGACGGCATACGAGATGGGTGTCACACAACACTGCATTCGCCGTCTTCGT	CLL-H-55105	ACER1	Homo sapiens alkaline ceramidase 1 (ACER1), mRNA.	MGC138329; ACER1; MGC138327	125981	NM_133492.1	19424127	NP_597999.1	19	19p13.3a	727	1545	1826	1685.5	678	1494	1086	0.644319	1.49381
GTCAGTGTTGTGTGACGT	CCCGCTACATTTACGTTGTCT	TAGAAGACGCACCGGCCCGCTACATTTATGTTGTTTGTTAATATTCATAGCAGACAACGTAAATGTAGCGGGTTTTTTGGCAAGCAAAAGACGGCATACGAGATGGACGTCACACAACACTGACTTCGCCGTCTTCGT	CLL-H-55106	ACER1	Homo sapiens alkaline ceramidase 1 (ACER1), mRNA.	MGC138329; ACER1; MGC138327	125981	NM_133492.1	19424127	NP_597999.1	19	19p13.3a	369	411	117	264	344	260	302	1.14394	0.818428
CACAGTGTTGTGTGACTG	CATCAGCATCACCTTCCCTTA	TAGAAGACGCACCGGCATCAGCATCATCTTCCTTTAGTTAATATTCATAGCTAAGGGAAGGTGATGCTGATGTTTTTTGGCAAGCAAAAGACGGCATACGAGATGGCAGTCACACAACACTGTGTTCGCCGTCTTCGT	CLL-H-55107	ACER1	Homo sapiens alkaline ceramidase 1 (ACER1), mRNA.	MGC138329; ACER1; MGC138327	125981	NM_133492.1	19424127	NP_597999.1	19	19p13.3a	353	714	857	785.5	1224	891	1057.5	1.34628	2.99575
GTACTGGTGTTGTGACGT	GCTGCTGTCATCCTTCAACTT	TAGAAGACGCACCGGGCTGCTGTCATCTTTCAATTTGTTAATATTCATAGCAAGTTGAAGGATGACAGCAGCTTTTTTGGCAAGCAAAAGACGGCATACGAGATGGACGTCACAACACCAGTACTTCGCCGTCTTCGT	CLL-H-55111	ACER2	Homo sapiens alkaline ceramidase 2 (ACER2), mRNA.	ACER2; FLJ41587	340485	NM_001010887.2	71043497	NP_001010887.2	9	9p22.1a	138	86	15	50.5	3	2	2.5	0.049505	0.0181159
TGTGGTACCACATGTGCA	GACCACCTGGATTCCACTGTA	TAGAAGACGCACCGGGACCACTTGGATTCCATTGTAGTTAATATTCATAGCTACAGTGGAATCCAGGTGGTCTTTTTTGGCAAGCAAAAGACGGCATACGAGATGGTGCACATGTGGTACCACATTCGCCGTCTTCGT	CLL-H-55114	ACER2	Homo sapiens alkaline ceramidase 2 (ACER2), mRNA.	ACER2; FLJ41587	340485	NM_001010887.2	71043497	NP_001010887.2	9	9p22.1a	164	82	95	88.5	32	15	23.5	0.265537	0.143293
ACTGTGGTGTTGTGACAC	CAACAAGAAATCATCAGTCAA	TAGAAGACGCACCGGCAACAAGAAATCATCAGTCAAGTTAATATTCATAGCTTGACTGATGATTTCTTGTTGTTTTTTGGCAAGCAAAAGACGGCATACGAGATGGGTGTCACAACACCACAGTTTCGCCGTCTTCGT	CLL-H-55113	ACER2	Homo sapiens alkaline ceramidase 2 (ACER2), mRNA.	ACER2; FLJ41587	340485	NM_001010887.2	71043497	NP_001010887.2	9	9p22.1a	385	1054	663	858.5	303	352	327.5	0.381479	0.850649
TGACTGGTGTTGTGACAC	GCTTGTTTCGTCAGTATGCAA	TAGAAGACGCACCGGGCTTGTTTCGTCAGTATGTAAGTTAATATTCATAGCTTGCATACTGACGAAACAAGCTTTTTTGGCAAGCAAAAGACGGCATACGAGATGGGTGTCACAACACCAGTCATTCGCCGTCTTCGT	CLL-H-55110	ACER2	Homo sapiens alkaline ceramidase 2 (ACER2), mRNA.	ACER2; FLJ41587	340485	NM_001010887.2	71043497	NP_001010887.2	9	9p22.1a	191	40	105	72.5	29	36	32.5	0.448276	0.170157
CAACTGGTGTTGTGACTG	GCTAAAGAGGTGTGACAACAT	TAGAAGACGCACCGGGCTAAAGAGGTGTGATAACATGTTAATATTCATAGCATGTTGTCACACCTCTTTAGCTTTTTTGGCAAGCAAAAGACGGCATACGAGATGGCAGTCACAACACCAGTTGTTCGCCGTCTTCGT	CLL-H-55112	ACER2	Homo sapiens alkaline ceramidase 2 (ACER2), mRNA.	ACER2; FLJ41587	340485	NM_001010887.2	71043497	NP_001010887.2	9	9p22.1a	165	137	144	140.5	105	35	70	0.498221	0.424242
GTTGGTACCACATGTGTG	CCACCTGGATTCCACTGTACA	TAGAAGACGCACCGGCCACCTGGATTCTACTGTATAGTTAATATTCATAGCTGTACAGTGGAATCCAGGTGGTTTTTTGGCAAGCAAAAGACGGCATACGAGATGGCACACATGTGGTACCAACTTCGCCGTCTTCGT	CLL-H-55115	ACER2	Homo sapiens alkaline ceramidase 2 (ACER2), mRNA.	ACER2; FLJ41587	340485	NM_001010887.2	71043497	NP_001010887.2	9	9p22.1a	153	84	73	78.5	67	106	86.5	1.10191	0.565359
ACCAGTACGTCACAACAC	CTTAATGACTTTCGTGATGAA	TAGAAGACGCACCGGCTTAATGACTTTCGTGATGAAGTTAATATTCATAGCTTCATCACGAAAGTCATTAAGTTTTTTGGCAAGCAAAAGACGGCATACGAGATGGGTGTTGTGACGTACTGGTTTCGCCGTCTTCGT	CLL-H-55117	ACN9	Homo sapiens ACN9 homolog (S. cerevisiae) (ACN9), mRNA.	DC11	57001	NM_020186.1	9910179	NP_064571.1	7	7q21.3d	713	787	1789	1288	175	132	153.5	0.119177	0.215288
GTCAGTACGTCACAACCA	GACTTTCGTGATGAACAAATT	TAGAAGACGCACCGGGACTTTCGTGATGAACAAATTGTTAATATTCATAGCAATTTGTTCATCACGAAAGTCTTTTTTGGCAAGCAAAAGACGGCATACGAGATGGTGGTTGTGACGTACTGACTTCGCCGTCTTCGT	CLL-H-55119	ACN9	Homo sapiens ACN9 homolog (S. cerevisiae) (ACN9), mRNA.	DC11	57001	NM_020186.1	9910179	NP_064571.1	7	7q21.3d	368	549	387	468	78	58	68	0.145299	0.184783
TGGTTGGTGTACACTGTG	CAGCGTTATTGCAACAGGCTA	TAGAAGACGCACCGGCAGCGTTATTGTAACAGGTTAGTTAATATTCATAGCTAGCCTGTTGCAATAACGCTGTTTTTTGGCAAGCAAAAGACGGCATACGAGATGGCACAGTGTACACCAACCATTCGCCGTCTTCGT	CLL-H-55120	ACN9	Homo sapiens ACN9 homolog (S. cerevisiae) (ACN9), mRNA.	DC11	57001	NM_020186.1	9910179	NP_064571.1	7	7q21.3d	388	612	478	545	104	224	164	0.300917	0.42268
CAGTGTACGTCACAACTG	CAGTACGTGAAAGACGAATTT	TAGAAGACGCACCGGCAGTACGTGAAAGATGAATTTGTTAATATTCATAGCAAATTCGTCTTTCACGTACTGTTTTTTGGCAAGCAAAAGACGGCATACGAGATGGCAGTTGTGACGTACACTGTTCGCCGTCTTCGT	CLL-H-55116	ACN9	Homo sapiens ACN9 homolog (S. cerevisiae) (ACN9), mRNA.	DC11	57001	NM_020186.1	9910179	NP_064571.1	7	7q21.3d	104	138	124	131	37	69	53	0.40458	0.509615
TGCAGTACGTCACAACTG	GCTTCATCAAATAAGCATGTT	TAGAAGACGCACCGGGCTTCATCAAATAAGCATGTTGTTAATATTCATAGCAACATGCTTATTTGATGAAGCTTTTTTGGCAAGCAAAAGACGGCATACGAGATGGCAGTTGTGACGTACTGCATTCGCCGTCTTCGT	CLL-H-55118	ACN9	Homo sapiens ACN9 homolog (S. cerevisiae) (ACN9), mRNA.	DC11	57001	NM_020186.1	9910179	NP_064571.1	7	7q21.3d	170	108	93	100.5	72	30	51	0.507463	0.3
TGCAGTGTGTCAACTGAC	TGATGGCTCTGGCTTACTATA	TAGAAGACGCACCGGTGATGGCTCTGGCTTATTATAGTTAATATTCATAGCTATAGTAAGCCAGAGCCATCATTTTTTGGCAAGCAAAAGACGGCATACGAGATGGGTCAGTTGACACACTGCATTCGCCGTCTTCGT	CLL-H-55123	ACOT1	Homo sapiens acyl-CoA thioesterase 1 (ACOT1), mRNA.	LACH2; ACH2; CTE-1	641371	NM_001037161.1	81230484	NP_001032238.1	14	14q24.3a	130	165	82	123.5	1	2	1.5	0.0121457	0.0115385
GTCAGTGTGTCAACTGGT	CGCTCCATCTGGAGTACTTTG	TAGAAGACGCACCGGCGCTTCATTTGGAGTACTTTGGTTAATATTCATAGCCAAAGTACTCCAGATGGAGCGTTTTTTGGCAAGCAAAAGACGGCATACGAGATGGACCAGTTGACACACTGACTTCGCCGTCTTCGT	CLL-H-55124	ACOT1	Homo sapiens acyl-CoA thioesterase 1 (ACOT1), mRNA.	LACH2; ACH2; CTE-1	641371	NM_001037161.1	81230484	NP_001032238.1	14	14q24.3a	275	122	24	73	35	9	22	0.30137	0.08
CAGTGTGTGTCAACTGAC	CTTGGTGGGCAGTCCTATTAT	TAGAAGACGCACCGGCTTGGTGGGTAGTCTTATTATGTTAATATTCATAGCATAATAGGACTGCCCACCAAGTTTTTTGGCAAGCAAAAGACGGCATACGAGATGGGTCAGTTGACACACACTGTTCGCCGTCTTCGT	CLL-H-55121	ACOT1	Homo sapiens acyl-CoA thioesterase 1 (ACOT1), mRNA.	LACH2; ACH2; CTE-1	641371	NM_001037161.1	81230484	NP_001032238.1	14	14q24.3a	206	294	190	242	64	142	103	0.42562	0.5
ACCAGTGTGTCAACTGCA	CCAGAGACAGGGCACTATATT	TAGAAGACGCACCGGCCAGAGATAGGGCATTATATTGTTAATATTCATAGCAATATAGTGCCCTGTCTCTGGTTTTTTGGCAAGCAAAAGACGGCATACGAGATGGTGCAGTTGACACACTGGTTTCGCCGTCTTCGT	CLL-H-55122	ACOT1	Homo sapiens acyl-CoA thioesterase 1 (ACOT1), mRNA.	LACH2; ACH2; CTE-1	641371	NM_001037161.1	81230484	NP_001032238.1	14	14q24.3a	409	213	325	269	163	85	124	0.460967	0.303178
CACAGTGTGTCAACTGTG	TATGCTAATGAGGCCTGTAAA	TAGAAGACGCACCGGTATGCTAATGAGGCTTGTAAAGTTAATATTCATAGCTTTACAGGCCTCATTAGCATATTTTTTGGCAAGCAAAAGACGGCATACGAGATGGCACAGTTGACACACTGTGTTCGCCGTCTTCGT	CLL-H-55125	ACOT1	Homo sapiens acyl-CoA thioesterase 1 (ACOT1), mRNA.	LACH2; ACH2; CTE-1	641371	NM_001037161.1	81230484	NP_001032238.1	14	14q24.3a	215	239	331	285	576	655	615.5	2.15965	2.86279
ACTGCATGTGTGTGACGT	CCTGACCAGAAGAGCTTCATT	TAGAAGACGCACCGGCCTGACTAGAAGAGCTTTATTGTTAATATTCATAGCAATGAAGCTCTTCTGGTCAGGTTTTTTGGCAAGCAAAAGACGGCATACGAGATGGACGTCACACACATGCAGTTTCGCCGTCTTCGT	CLL-H-55126	ACOT2	Homo sapiens acyl-CoA thioesterase 2 (ACOT2), nuclear gene encoding mitochondrial protein, mRNA.	Mte1; ZAP128; PTE2	10965	NM_006821.4	148727285	NP_006812.3	14	14q24.3a	146	71	86	78.5	19	26	22.5	0.286624	0.15411
CATGCATGTGTGTGACAC	CGTCAACAGAAATCGCATCAA	TAGAAGACGCACCGGCGTCAACAGAAATCGTATCAAGTTAATATTCATAGCTTGATGCGATTTCTGTTGACGTTTTTTGGCAAGCAAAAGACGGCATACGAGATGGGTGTCACACACATGCATGTTCGCCGTCTTCGT	CLL-H-55129	ACOT2	Homo sapiens acyl-CoA thioesterase 2 (ACOT2), nuclear gene encoding mitochondrial protein, mRNA.	Mte1; ZAP128; PTE2	10965	NM_006821.4	148727285	NP_006812.3	14	14q24.3a	437	175	114	144.5	124	90	107	0.740484	0.244851
ACGTCATGTGTGTGACCA	GCTGTACCAATGGAGCCTGAA	TAGAAGACGCACCGGGCTGTACTAATGGAGCTTGAAGTTAATATTCATAGCTTCAGGCTCCATTGGTACAGCTTTTTTGGCAAGCAAAAGACGGCATACGAGATGGTGGTCACACACATGACGTTTCGCCGTCTTCGT	CLL-H-55130	ACOT2	Homo sapiens acyl-CoA thioesterase 2 (ACOT2), nuclear gene encoding mitochondrial protein, mRNA.	Mte1; ZAP128; PTE2	10965	NM_006821.4	148727285	NP_006812.3	14	14q24.3a	35	3	1	2	1	2	1.5	0.75	0.0428571
GTTGCATGTGTGTGACTG	CAGTTGTTCTCAGGTCTGAAT	TAGAAGACGCACCGGCAGTTGTTCTCAGGTTTGAATGTTAATATTCATAGCATTCAGACCTGAGAACAACTGTTTTTTGGCAAGCAAAAGACGGCATACGAGATGGCAGTCACACACATGCAACTTCGCCGTCTTCGT	CLL-H-55128	ACOT2	Homo sapiens acyl-CoA thioesterase 2 (ACOT2), nuclear gene encoding mitochondrial protein, mRNA.	Mte1; ZAP128; PTE2	10965	NM_006821.4	148727285	NP_006812.3	14	14q24.3a	204	180	225	202.5	323	252	287.5	1.41975	1.40931
TGTGCATGTGTGTGACCA	GCACTATATTGAGCCTCCTTA	TAGAAGACGCACCGGGCACTATATTGAGCCTTCTTAGTTAATATTCATAGCTAAGGAGGCTCAATATAGTGCTTTTTTGGCAAGCAAAAGACGGCATACGAGATGGTGGTCACACACATGCACATTCGCCGTCTTCGT	CLL-H-55127	ACOT2	Homo sapiens acyl-CoA thioesterase 2 (ACOT2), nuclear gene encoding mitochondrial protein, mRNA.	Mte1; ZAP128; PTE2	10965	NM_006821.4	148727285	NP_006812.3	14	14q24.3a	342	110	176	143	167	256	211.5	1.47902	0.618421
TGACGTTGTGTGTGACCA	GTGACCATGAAGCTCATGGAT	TAGAAGACGCACCGGGTGACTATGAAGCTTATGGATGTTAATATTCATAGCATCCATGAGCTTCATGGTCACTTTTTTGGCAAGCAAAAGACGGCATACGAGATGGTGGTCACACACAACGTCATTCGCCGTCTTCGT	CLL-H-55132	ACOT7	Homo sapiens acyl-CoA thioesterase 7 (ACOT7), transcript variant hBACHa/X, mRNA.	hBACH; LACH1; RP1-120G22.10; BACH; ACH1; MGC1126; ACT; CTE-II	11332	NM_181862.2	75709209	NP_863652.2	1	1p36.31a	171	23	101	62	14	53	33.5	0.540323	0.195906
CAACGTTGTGTGTGACAC	AGACCAACATCGTCACAGCTT	TAGAAGACGCACCGGAGACCAACATTGTCACAGTTTGTTAATATTCATAGCAAGCTGTGACGATGTTGGTCTTTTTTTGGCAAGCAAAAGACGGCATACGAGATGGGTGTCACACACAACGTTGTTCGCCGTCTTCGT	CLL-H-55134	ACOT7	Homo sapiens acyl-CoA thioesterase 7 (ACOT7), transcript variant hBACHa/X, mRNA.	hBACH; LACH1; RP1-120G22.10; BACH; ACH1; MGC1126; ACT; CTE-II	11332	NM_181862.2	75709209	NP_863652.2	1	1p36.31a	168	106	183	144.5	122	64	93	0.643599	0.553571
GTACGTTGTGTGTGACTG	AGGTGCCTCCTGTTGTGTATT	TAGAAGACGCACCGGAGGTGTCTCTTGTTGTGTATTGTTAATATTCATAGCAATACACAACAGGAGGCACCTTTTTTTGGCAAGCAAAAGACGGCATACGAGATGGCAGTCACACACAACGTACTTCGCCGTCTTCGT	CLL-H-55133	ACOT7	Homo sapiens acyl-CoA thioesterase 7 (ACOT7), transcript variant hBACHa/X, mRNA.	hBACH; LACH1; RP1-120G22.10; BACH; ACH1; MGC1126; ACT; CTE-II	11332	NM_181862.2	75709209	NP_863652.2	1	1p36.31a	906	929	1189	1059	957	856	906.5	0.855996	1.00055
ACTGGTTGTGTGTGACCA	CCGGCATTGCAACAGCCAGAA	TAGAAGACGCACCGGCCGGCATTGTAACAGCTAGAAGTTAATATTCATAGCTTCTGGCTGTTGCAATGCCGGTTTTTTGGCAAGCAAAAGACGGCATACGAGATGGTGGTCACACACAACCAGTTTCGCCGTCTTCGT	CLL-H-55135	ACOT7	Homo sapiens acyl-CoA thioesterase 7 (ACOT7), transcript variant hBACHa/X, mRNA.	hBACH; LACH1; RP1-120G22.10; BACH; ACH1; MGC1126; ACT; CTE-II	11332	NM_181862.2	75709209	NP_863652.2	1	1p36.31a	389	163	163	163	183	128	155.5	0.953988	0.399743
ACACGTTGTGTGTGACGT	GTCGCTGAAGAATGTGGACAA	TAGAAGACGCACCGGGTCGTTGAAGAATGTGGATAAGTTAATATTCATAGCTTGTCCACATTCTTCAGCGACTTTTTTGGCAAGCAAAAGACGGCATACGAGATGGACGTCACACACAACGTGTTTCGCCGTCTTCGT	CLL-H-55131	ACOT7	Homo sapiens acyl-CoA thioesterase 7 (ACOT7), transcript variant hBACHa/X, mRNA.	hBACH; LACH1; RP1-120G22.10; BACH; ACH1; MGC1126; ACT; CTE-II	11332	NM_181862.2	75709209	NP_863652.2	1	1p36.31a	383	232	162	197	374	391	382.5	1.94162	0.998695
CACAACGTCACATGTGTG	CAGTGTCCAGTCACTTAGAAG	TAGAAGACGCACCGGCAGTGTCTAGTCATTTAGAAGGTTAATATTCATAGCCTTCTAAGTGACTGGACACTGTTTTTTGGCAAGCAAAAGACGGCATACGAGATGGCACACATGTGACGTTGTGTTCGCCGTCTTCGT	CLL-H-55136	ACOT7	Homo sapiens acyl-CoA thioesterase 7 (ACOT7), transcript variant hBACHa/X, mRNA.	hBACH; LACH1; RP1-120G22.10; BACH; ACH1; MGC1126; ACT; CTE-II	11332	NM_181862.2	75709209	NP_863652.2	1	1p36.31a	32	0	4	2	2	7	4.5	2.25	0.140625
GTGTGTACTGGTTGTGAC	CCCATTCCTGAGACAGGAGTT	TAGAAGACGCACCGGCCCATTCTTGAGATAGGAGTTGTTAATATTCATAGCAACTCCTGTCTCAGGAATGGGTTTTTTGGCAAGCAAAAGACGGCATACGAGATGGGTCACAACCAGTACACACTTCGCCGTCTTCGT	CLL-H-55142	ACOT8	Homo sapiens acyl-CoA thioesterase 8 (ACOT8), transcript variant 1, mRNA.	PTE1; hTE; HNAACTE; PTE-2; PTE2; hACTE-III	10005	NM_005469.2	34577074	NP_005460.2	20	20q13.12b	158	152	114	133	35	14	24.5	0.184211	0.155063
TGCAGTTGTGTGTGACGT	GAGACCCTCATTGACCAGTAT	TAGAAGACGCACCGGGAGACCCTTATTGACTAGTATGTTAATATTCATAGCATACTGGTCAATGAGGGTCTCTTTTTTGGCAAGCAAAAGACGGCATACGAGATGGACGTCACACACAACTGCATTCGCCGTCTTCGT	CLL-H-55140	ACOT8	Homo sapiens acyl-CoA thioesterase 8 (ACOT8), transcript variant 1, mRNA.	PTE1; hTE; HNAACTE; PTE-2; PTE2; hACTE-III	10005	NM_005469.2	34577074	NP_005460.2	20	20q13.12b	490	952	801	876.5	421	782	601.5	0.686252	1.22755
ACCAGTTGTGTGTGACTG	GCCGCCTATATCTCCGACTAT	TAGAAGACGCACCGGGCCGCCTATATTTCCGATTATGTTAATATTCATAGCATAGTCGGAGATATAGGCGGCTTTTTTGGCAAGCAAAAGACGGCATACGAGATGGCAGTCACACACAACTGGTTTCGCCGTCTTCGT	CLL-H-55139	ACOT8	Homo sapiens acyl-CoA thioesterase 8 (ACOT8), transcript variant 1, mRNA.	PTE1; hTE; HNAACTE; PTE-2; PTE2; hACTE-III	10005	NM_005469.2	34577074	NP_005460.2	20	20q13.12b	298	166	203	184.5	178	165	171.5	0.929539	0.575503
CAGTGTTGTGTGTGACGT	CCCATTGAGATCAAGCCAGTA	TAGAAGACGCACCGGCCCATTGAGATTAAGCTAGTAGTTAATATTCATAGCTACTGGCTTGATCTCAATGGGTTTTTTGGCAAGCAAAAGACGGCATACGAGATGGACGTCACACACAACACTGTTCGCCGTCTTCGT	CLL-H-55138	ACOT8	Homo sapiens acyl-CoA thioesterase 8 (ACOT8), transcript variant 1, mRNA.	PTE1; hTE; HNAACTE; PTE-2; PTE2; hACTE-III	10005	NM_005469.2	34577074	NP_005460.2	20	20q13.12b	94	16	34	25	16	82	49	1.96	0.521277
GTGTGTTGTGTGTGACCA	CCAGTATTTAAGGGACCCTAA	TAGAAGACGCACCGGCCAGTATTTAAGGGACTCTAAGTTAATATTCATAGCTTAGGGTCCCTTAAATACTGGTTTTTTGGCAAGCAAAAGACGGCATACGAGATGGTGGTCACACACAACACACTTCGCCGTCTTCGT	CLL-H-55137	ACOT8	Homo sapiens acyl-CoA thioesterase 8 (ACOT8), transcript variant 1, mRNA.	PTE1; hTE; HNAACTE; PTE-2; PTE2; hACTE-III	10005	NM_005469.2	34577074	NP_005460.2	20	20q13.12b	134	73	106	89.5	157	202	179.5	2.00559	1.33955
GTCAGTTGTGTGTGACAC	CGCTCTGTGAAGGCCGTGCAA	TAGAAGACGCACCGGCGCTTTGTGAAGGCCGTGTAAGTTAATATTCATAGCTTGCACGGCCTTCACAGAGCGTTTTTTGGCAAGCAAAAGACGGCATACGAGATGGGTGTCACACACAACTGACTTCGCCGTCTTCGT	CLL-H-55141	ACOT8	Homo sapiens acyl-CoA thioesterase 8 (ACOT8), transcript variant 1, mRNA.	PTE1; hTE; HNAACTE; PTE-2; PTE2; hACTE-III	10005	NM_005469.2	34577074	NP_005460.2	20	20q13.12b	198	66	121	93.5	116	312	214	2.28877	1.08081
TGACGTTGGTTGTGTGAC	CCTTGGGTTGGAGCAACAGTC	TAGAAGACGCACCGGCCTTGGGTTGGAGTAACAGTTGTTAATATTCATAGCGACTGTTGCTCCAACCCAAGGTTTTTTGGCAAGCAAAAGACGGCATACGAGATGGGTCACACAACCAACGTCATTCGCCGTCTTCGT	CLL-H-55148	ACRBP	Homo sapiens acrosin binding protein (ACRBP), mRNA.	OY-TES-1; SP32	84519	NM_032489.2	17999523	NP_115878.2	12	12p13.31d	119	85	82	83.5	7	5	6	0.0718563	0.0504202
GTACGTCAGTTGGTACTG	GTACCCAAACTACTGTTCCTT	TAGAAGACGCACCGGGTACCCAAACTACTGTTTCTTGTTAATATTCATAGCAAGGAACAGTAGTTTGGGTACTTTTTTGGCAAGCAAAAGACGGCATACGAGATGGCAGTACCAACTGACGTACTTCGCCGTCTTCGT	CLL-H-55145	ACRBP	Homo sapiens acrosin binding protein (ACRBP), mRNA.	OY-TES-1; SP32	84519	NM_032489.2	17999523	NP_115878.2	12	12p13.31d	644	489	606	547.5	70	87	78.5	0.143379	0.121894
TGACGTCAGTTGGTACCA	CCTAACACTCTCAAGGAGATA	TAGAAGACGCACCGGCCTAACACTCTTAAGGAGATAGTTAATATTCATAGCTATCTCCTTGAGAGTGTTAGGTTTTTTGGCAAGCAAAAGACGGCATACGAGATGGTGGTACCAACTGACGTCATTCGCCGTCTTCGT	CLL-H-55144	ACRBP	Homo sapiens acrosin binding protein (ACRBP), mRNA.	OY-TES-1; SP32	84519	NM_032489.2	17999523	NP_115878.2	12	12p13.31d	335	572	801	686.5	164	226	195	0.28405	0.58209
ACTGGTCAGTTGGTACCA	GCCCTCTCTCTCCTACCGAAT	TAGAAGACGCACCGGGCCCTCTCTTTCCTACTGAATGTTAATATTCATAGCATTCGGTAGGAGAGAGAGGGCTTTTTTGGCAAGCAAAAGACGGCATACGAGATGGTGGTACCAACTGACCAGTTTCGCCGTCTTCGT	CLL-H-55147	ACRBP	Homo sapiens acrosin binding protein (ACRBP), mRNA.	OY-TES-1; SP32	84519	NM_032489.2	17999523	NP_115878.2	12	12p13.31d	185	308	190	249	118	130	124	0.497992	0.67027
ACACGTCAGTTGGTACGT	CTGCCCACGTTCTCTATTGTT	TAGAAGACGCACCGGCTGCCCATGTTCTTTATTGTTGTTAATATTCATAGCAACAATAGAGAACGTGGGCAGTTTTTTGGCAAGCAAAAGACGGCATACGAGATGGACGTACCAACTGACGTGTTTCGCCGTCTTCGT	CLL-H-55143	ACRBP	Homo sapiens acrosin binding protein (ACRBP), mRNA.	OY-TES-1; SP32	84519	NM_032489.2	17999523	NP_115878.2	12	12p13.31d	672	816	706	761	812	512	662	0.869908	0.985119
CAACGTCAGTTGGTACAC	CATTCGATCAGCCCAGGAAAT	TAGAAGACGCACCGGCATTTGATCAGCCTAGGAAATGTTAATATTCATAGCATTTCCTGGGCTGATCGAATGTTTTTTGGCAAGCAAAAGACGGCATACGAGATGGGTGTACCAACTGACGTTGTTCGCCGTCTTCGT	CLL-H-55146	ACRBP	Homo sapiens acrosin binding protein (ACRBP), mRNA.	OY-TES-1; SP32	84519	NM_032489.2	17999523	NP_115878.2	12	12p13.31d	84	15	1	8	21	11	16	2	0.190476
CAGTTGACTGGTTGTGAC	CTGCCTGAGCATTAGGATGCT	TAGAAGACGCACCGGCTGCCTGAGTATTAGGATGTTGTTAATATTCATAGCAGCATCCTAATGCTCAGGCAGTTTTTTGGCAAGCAAAAGACGGCATACGAGATGGGTCACAACCAGTCAACTGTTCGCCGTCTTCGT	CLL-H-55154	ACRV1	Homo sapiens acrosomal vesicle protein 1 (ACRV1), transcript variant 11, mRNA.	SP-10; D11S4365; SPACA2	56	NM_020115.3	34328925	NP_064500.1	11	11q24.2b	99	46	36	41	16	13	14.5	0.353659	0.146465
CATGTGGTACACACTGGT	CTGGCTCCATAGATCATCAAA	TAGAAGACGCACCGGCTGGCTCCATAGATCATTAAAGTTAATATTCATAGCTTTGATGATCTATGGAGCCAGTTTTTTGGCAAGCAAAAGACGGCATACGAGATGGACCAGTGTGTACCACATGTTCGCCGTCTTCGT	CLL-H-55153	ACRV1	Homo sapiens acrosomal vesicle protein 1 (ACRV1), transcript variant 11, mRNA.	SP-10; D11S4365; SPACA2	56	NM_020115.3	34328925	NP_064500.1	11	11q24.2b	113	149	125	137	45	52	48.5	0.354015	0.429204
CAACTGGTACACACTGTG	CCAGTCAACAACTGACCACAT	TAGAAGACGCACCGGCCAGTCAACAATTGACCATATGTTAATATTCATAGCATGTGGTCAGTTGTTGACTGGTTTTTTGGCAAGCAAAAGACGGCATACGAGATGGCACAGTGTGTACCAGTTGTTCGCCGTCTTCGT	CLL-H-55149	ACRV1	Homo sapiens acrosomal vesicle protein 1 (ACRV1), transcript variant 11, mRNA.	SP-10; D11S4365; SPACA2	56	NM_020115.3	34328925	NP_064500.1	11	11q24.2b	501	392	523	457.5	224	134	179	0.391257	0.357285
GTTGTGGTACACACTGCA	CCATGGAACGAGGATGCAAAT	TAGAAGACGCACCGGCCATGGAATGAGGATGTAAATGTTAATATTCATAGCATTTGCATCCTCGTTCCATGGTTTTTTGGCAAGCAAAAGACGGCATACGAGATGGTGCAGTGTGTACCACAACTTCGCCGTCTTCGT	CLL-H-55152	ACRV1	Homo sapiens acrosomal vesicle protein 1 (ACRV1), transcript variant 11, mRNA.	SP-10; D11S4365; SPACA2	56	NM_020115.3	34328925	NP_064500.1	11	11q24.2b	29	23	22	22.5	78	25	51.5	2.28889	1.77586
TGTGTGGTACACACTGTG	GCACATCTACAGGCACAATAT	TAGAAGACGCACCGGGCACATCTACAGGCATAATATGTTAATATTCATAGCATATTGTGCCTGTAGATGTGCTTTTTTGGCAAGCAAAAGACGGCATACGAGATGGCACAGTGTGTACCACACATTCGCCGTCTTCGT	CLL-H-55151	ACRV1	Homo sapiens acrosomal vesicle protein 1 (ACRV1), transcript variant 11, mRNA.	SP-10; D11S4365; SPACA2	56	NM_020115.3	34328925	NP_064500.1	11	11q24.2b	91	15	60	37.5	149	151	150	4	1.64835
ACTGTGGTACACACTGAC	CCATCACTCTATTTGGCTCAT	TAGAAGACGCACCGGCCATCACTCTATTTGGTTCATGTTAATATTCATAGCATGAGCCAAATAGAGTGATGGTTTTTTGGCAAGCAAAAGACGGCATACGAGATGGGTCAGTGTGTACCACAGTTTCGCCGTCTTCGT	CLL-H-55150	ACRV1	Homo sapiens acrosomal vesicle protein 1 (ACRV1), transcript variant 11, mRNA.	SP-10; D11S4365; SPACA2	56	NM_020115.3	34328925	NP_064500.1	11	11q24.2b	243	160	205	182.5	633	935	784	4.29589	3.22634
GTACGTTGACCACAACAC	CAATTCTTCAAGCTACCGGAT	TAGAAGACGCACCGGCAATTCTTCAAGCTACTGGATGTTAATATTCATAGCATCCGGTAGCTTGAAGAATTGTTTTTTGGCAAGCAAAAGACGGCATACGAGATGGGTGTTGTGGTCAACGTACTTCGCCGTCTTCGT	CLL-H-55159	ACSM5	Homo sapiens acyl-CoA synthetase medium-chain family member 5 (ACSM5), mRNA.	FLJ20581	54988	NM_017888.2	38505219	NP_060358.2	16	16p12.3a	751	733	897	815	620	306	463	0.568098	0.616511
ACACGTTGACCACAACTG	GCTTTCAGATTTCCCTCCATA	TAGAAGACGCACCGGGCTTTCAGATTTCCCTTCATAGTTAATATTCATAGCTATGGAGGGAAATCTGAAAGCTTTTTTGGCAAGCAAAAGACGGCATACGAGATGGCAGTTGTGGTCAACGTGTTTCGCCGTCTTCGT	CLL-H-55157	ACSM5	Homo sapiens acyl-CoA synthetase medium-chain family member 5 (ACSM5), mRNA.	FLJ20581	54988	NM_017888.2	38505219	NP_060358.2	16	16p12.3a	183	115	142	128.5	91	97	94	0.731518	0.513661
TGACGTTGACCACAACGT	CCAGTCTGAAACGGTTGTCAT	TAGAAGACGCACCGGCCAGTCTGAAATGGTTGTTATGTTAATATTCATAGCATGACAACCGTTTCAGACTGGTTTTTTGGCAAGCAAAAGACGGCATACGAGATGGACGTTGTGGTCAACGTCATTCGCCGTCTTCGT	CLL-H-55158	ACSM5	Homo sapiens acyl-CoA synthetase medium-chain family member 5 (ACSM5), mRNA.	FLJ20581	54988	NM_017888.2	38505219	NP_060358.2	16	16p12.3a	123	34	42	38	70	44	57	1.5	0.463415
GTTGGTGTTGGTTGTGAC	CCAGTGGGAATGTAAAGGCTT	TAGAAGACGCACCGGCCAGTGGGAGTGTAAAGGTTTGTTAATATTCATAGCAAGCCTTTACATTCCCACTGGTTTTTTGGCAAGCAAAAGACGGCATACGAGATGGGTCACAACCAACACCAACTTCGCCGTCTTCGT	CLL-H-55160	ACSM5	Homo sapiens acyl-CoA synthetase medium-chain family member 5 (ACSM5), mRNA.	FLJ20581	54988	NM_017888.2	38505219	NP_060358.2	16	16p12.3a	239	369	299	334	1144	918	1031	3.08683	4.31381
GTCATGTGACCACAACAC	GCATCATCTCTTCGACCCTAA	TAGAAGACGCACCGGGCATCATTTCTTCGACCTTAAGTTAATATTCATAGCTTAGGGTCGAAGAGATGATGCTTTTTTGGCAAGCAAAAGACGGCATACGAGATGGGTGTTGTGGTCACATGACTTCGCCGTCTTCGT	CLL-H-55155	ACSM5	Homo sapiens acyl-CoA synthetase medium-chain family member 5 (ACSM5), mRNA.	FLJ20581	54988	NM_017888.2	38505219	NP_060358.2	16	16p12.3a	552	1051	1003	1027	2868	3529	3198.5	3.11441	5.79438
CACATGTGACCACAACCA	CCAGTGGGAATGTAAAGGCTT	TAGAAGACGCACCGGCCAGTGGGAGTGTAAAGGTTTGTTAATATTCATAGCAAGCCTTTACATTCCCACTGGTTTTTTGGCAAGCAAAAGACGGCATACGAGATGGTGGTTGTGGTCACATGTGTTCGCCGTCTTCGT	CLL-H-55156	ACSM5	Homo sapiens acyl-CoA synthetase medium-chain family member 5 (ACSM5), mRNA.	FLJ20581	54988	NM_017888.2	38505219	NP_060358.2	16	16p12.3a	229	125	86	105.5	1022	795	908.5	8.61137	3.96725
ACGTCAACCATGCACATG	CGACTTCTCAGGACGACGAAT	TAGAAGACGCACCGGCGACTTCTTAGGACGATGAATGTTAATATTCATAGCATTCGTCGTCCTGAGAAGTCGTTTTTTGGCAAGCAAAAGACGGCATACGAGATGGCATGTGCATGGTTGACGTTTCGCCGTCTTCGT	CLL-H-55178	ACTA1	Homo sapiens actin, alpha 1, skeletal muscle (ACTA1), mRNA.	MPFD; ASMA; NEM1; CFTDM; ACTA; CFTD; NEM2; CFTD1; NEM3	58	NM_001100.3	47078293	NP_001091.1	1	1q42.13e	64	72	19	45.5	1	4	2.5	0.0549451	0.0390625
GTTGCAACCATGCACACA	CGACTTCTCAGGACGACGAAT	TAGAAGACGCACCGGCGACTTCTTAGGACGATGAATGTTAATATTCATAGCATTCGTCGTCCTGAGAAGTCGTTTTTTGGCAAGCAAAAGACGGCATACGAGATGGTGTGTGCATGGTTGCAACTTCGCCGTCTTCGT	CLL-H-55176	ACTA1	Homo sapiens actin, alpha 1, skeletal muscle (ACTA1), mRNA.	MPFD; ASMA; NEM1; CFTDM; ACTA; CFTD; NEM2; CFTD1; NEM3	58	NM_001100.3	47078293	NP_001091.1	1	1q42.13e	177	395	219	307	16	26	21	0.0684039	0.118644
CAGTCAACCATGCACACA	GACTTCTCAGGACGACGAATC	TAGAAGACGCACCGGGACTTCTCAGGATGACGAATTGTTAATATTCATAGCGATTCGTCGTCCTGAGAAGTCTTTTTTGGCAAGCAAAAGACGGCATACGAGATGGTGTGTGCATGGTTGACTGTTCGCCGTCTTCGT	CLL-H-55181	ACTA1	Homo sapiens actin, alpha 1, skeletal muscle (ACTA1), mRNA.	MPFD; ASMA; NEM1; CFTDM; ACTA; CFTD; NEM2; CFTD1; NEM3	58	NM_001100.3	47078293	NP_001091.1	1	1q42.13e	206	141	179	160	25	9	17	0.10625	0.0825243
CATGCAACCATGCACAGT	CGACTTCTCAGGACGACGAAT	TAGAAGACGCACCGGCGACTTCTTAGGACGATGAATGTTAATATTCATAGCATTCGTCGTCCTGAGAAGTCGTTTTTTGGCAAGCAAAAGACGGCATACGAGATGGACTGTGCATGGTTGCATGTTCGCCGTCTTCGT	CLL-H-55177	ACTA1	Homo sapiens actin, alpha 1, skeletal muscle (ACTA1), mRNA.	MPFD; ASMA; NEM1; CFTDM; ACTA; CFTD; NEM2; CFTD1; NEM3	58	NM_001100.3	47078293	NP_001091.1	1	1q42.13e	68	57	19	38	2	8	5	0.131579	0.0735294
ACTGTGGTGTTGCACAAC	GCGCAAATACTCGGTGTGGAT	TAGAAGACGCACCGGGCGCAAATACTTGGTGTGGGTGTTAATATTCATAGCATCCACACCGAGTATTTGCGCTTTTTTGGCAAGCAAAAGACGGCATACGAGATGGGTTGTGCAACACCACAGTTTCGCCGTCTTCGT	CLL-H-55167	ACTA1	Homo sapiens actin, alpha 1, skeletal muscle (ACTA1), mRNA.	MPFD; ASMA; NEM1; CFTDM; ACTA; CFTD; NEM2; CFTD1; NEM3	58	NM_001100.3	47078293	NP_001091.1	1	1q42.13e	342	873	766	819.5	136	146	141	0.172056	0.412281
TGGTCAACCATGCACAGT	GACTTCTCAGGACGACGAATC	TAGAAGACGCACCGGGACTTCTCAGGATGACGAATTGTTAATATTCATAGCGATTCGTCGTCCTGAGAAGTCTTTTTTGGCAAGCAAAAGACGGCATACGAGATGGACTGTGCATGGTTGACCATTCGCCGTCTTCGT	CLL-H-55179	ACTA1	Homo sapiens actin, alpha 1, skeletal muscle (ACTA1), mRNA.	MPFD; ASMA; NEM1; CFTDM; ACTA; CFTD; NEM2; CFTD1; NEM3	58	NM_001100.3	47078293	NP_001091.1	1	1q42.13e	130	161	70	115.5	13	27	20	0.17316	0.153846
CATGTGGTGTTGCACAGT	GACCACCTACAACAGCATCAT	TAGAAGACGCACCGGGACCACCTACAATAGCATTATGTTAATATTCATAGCATGATGCTGTTGTAGGTGGTCTTTTTTGGCAAGCAAAAGACGGCATACGAGATGGACTGTGCAACACCACATGTTCGCCGTCTTCGT	CLL-H-55170	ACTA1	Homo sapiens actin, alpha 1, skeletal muscle (ACTA1), mRNA.	MPFD; ASMA; NEM1; CFTDM; ACTA; CFTD; NEM2; CFTD1; NEM3	58	NM_001100.3	47078293	NP_001091.1	1	1q42.13e	77	24	23	23.5	3	7	5	0.212766	0.0649351
TGACTGGTGTTGCACAAC	ACCCACAACGTGCCCATTTAT	TAGAAGACGCACCGGACCCACAATGTGCCTATTTATGTTAATATTCATAGCATAAATGGGCACGTTGTGGGTTTTTTTGGCAAGCAAAAGACGGCATACGAGATGGGTTGTGCAACACCAGTCATTCGCCGTCTTCGT	CLL-H-55164	ACTA1	Homo sapiens actin, alpha 1, skeletal muscle (ACTA1), mRNA.	MPFD; ASMA; NEM1; CFTDM; ACTA; CFTD; NEM2; CFTD1; NEM3	58	NM_001100.3	47078293	NP_001091.1	1	1q42.13e	224	92	54	73	16	30	23	0.315068	0.102679
TGGTTGGTGTTGCACAGT	GACCACCTACAACAGCATCAT	TAGAAGACGCACCGGGACCACCTACAATAGCATTATGTTAATATTCATAGCATGATGCTGTTGTAGGTGGTCTTTTTTGGCAAGCAAAAGACGGCATACGAGATGGACTGTGCAACACCAACCATTCGCCGTCTTCGT	CLL-H-55172	ACTA1	Homo sapiens actin, alpha 1, skeletal muscle (ACTA1), mRNA.	MPFD; ASMA; NEM1; CFTDM; ACTA; CFTD; NEM2; CFTD1; NEM3	58	NM_001100.3	47078293	NP_001091.1	1	1q42.13e	355	299	142	220.5	147	94	120.5	0.546485	0.339437
TGTGTGGTGTTGCACATG	GCGCAAATACTCGGTGTGGAT	TAGAAGACGCACCGGGCGCAAATACTTGGTGTGGGTGTTAATATTCATAGCATCCACACCGAGTATTTGCGCTTTTTTGGCAAGCAAAAGACGGCATACGAGATGGCATGTGCAACACCACACATTCGCCGTCTTCGT	CLL-H-55168	ACTA1	Homo sapiens actin, alpha 1, skeletal muscle (ACTA1), mRNA.	MPFD; ASMA; NEM1; CFTDM; ACTA; CFTD; NEM2; CFTD1; NEM3	58	NM_001100.3	47078293	NP_001091.1	1	1q42.13e	235	568	398	483	421	382	401.5	0.831263	1.70851
ACACTGGTGTTGCACACA	CCGCAGTCACTTTCTTTGTAA	TAGAAGACGCACCGGCCGCAGTTACTTTCTTTGTAAGTTAATATTCATAGCTTACAAAGAAAGTGACTGCGGTTTTTTGGCAAGCAAAAGACGGCATACGAGATGGTGTGTGCAACACCAGTGTTTCGCCGTCTTCGT	CLL-H-55163	ACTA1	Homo sapiens actin, alpha 1, skeletal muscle (ACTA1), mRNA.	MPFD; ASMA; NEM1; CFTDM; ACTA; CFTD; NEM2; CFTD1; NEM3	58	NM_001100.3	47078293	NP_001091.1	1	1q42.13e	299	180	215	197.5	244	121	182.5	0.924051	0.610368
ACCATGGTGTTGCACAGT	CATCACCAACTGGGATGACAT	TAGAAGACGCACCGGCATCACCAATTGGGATGATATGTTAATATTCATAGCATGTCATCCCAGTTGGTGATGTTTTTTGGCAAGCAAAAGACGGCATACGAGATGGACTGTGCAACACCATGGTTTCGCCGTCTTCGT	CLL-H-55175	ACTA1	Homo sapiens actin, alpha 1, skeletal muscle (ACTA1), mRNA.	MPFD; ASMA; NEM1; CFTDM; ACTA; CFTD; NEM2; CFTD1; NEM3	58	NM_001100.3	47078293	NP_001091.1	1	1q42.13e	224	143	152	147.5	206	93	149.5	1.01356	0.667411
GTTGTGGTGTTGCACACA	GCGCAAATACTCGGTGTGGAT	TAGAAGACGCACCGGGCGCAAATACTTGGTGTGGGTGTTAATATTCATAGCATCCACACCGAGTATTTGCGCTTTTTTGGCAAGCAAAAGACGGCATACGAGATGGTGTGTGCAACACCACAACTTCGCCGTCTTCGT	CLL-H-55169	ACTA1	Homo sapiens actin, alpha 1, skeletal muscle (ACTA1), mRNA.	MPFD; ASMA; NEM1; CFTDM; ACTA; CFTD; NEM2; CFTD1; NEM3	58	NM_001100.3	47078293	NP_001091.1	1	1q42.13e	62	33	52	42.5	77	21	49	1.15294	0.790323
GTACTGGTGTTGCACAGT	ACCCACAACGTGCCCATTTAT	TAGAAGACGCACCGGACCCACAATGTGCCTATTTATGTTAATATTCATAGCATAAATGGGCACGTTGTGGGTTTTTTTGGCAAGCAAAAGACGGCATACGAGATGGACTGTGCAACACCAGTACTTCGCCGTCTTCGT	CLL-H-55165	ACTA1	Homo sapiens actin, alpha 1, skeletal muscle (ACTA1), mRNA.	MPFD; ASMA; NEM1; CFTDM; ACTA; CFTD; NEM2; CFTD1; NEM3	58	NM_001100.3	47078293	NP_001091.1	1	1q42.13e	158	21	72	46.5	58	60	59	1.26882	0.373418
GTGTCAACCATGCACAAC	GACTTCTCAGGACGACGAATC	TAGAAGACGCACCGGGACTTCTCAGGATGACGAATTGTTAATATTCATAGCGATTCGTCGTCCTGAGAAGTCTTTTTTGGCAAGCAAAAGACGGCATACGAGATGGGTTGTGCATGGTTGACACTTCGCCGTCTTCGT	CLL-H-55180	ACTA1	Homo sapiens actin, alpha 1, skeletal muscle (ACTA1), mRNA.	MPFD; ASMA; NEM1; CFTDM; ACTA; CFTD; NEM2; CFTD1; NEM3	58	NM_001100.3	47078293	NP_001091.1	1	1q42.13e	193	226	153	189.5	262	225	243.5	1.28496	1.26166
ACGTTGGTGTTGCACATG	GACCACCTACAACAGCATCAT	TAGAAGACGCACCGGGACCACCTACAATAGCATTATGTTAATATTCATAGCATGATGCTGTTGTAGGTGGTCTTTTTTGGCAAGCAAAAGACGGCATACGAGATGGCATGTGCAACACCAACGTTTCGCCGTCTTCGT	CLL-H-55171	ACTA1	Homo sapiens actin, alpha 1, skeletal muscle (ACTA1), mRNA.	MPFD; ASMA; NEM1; CFTDM; ACTA; CFTD; NEM2; CFTD1; NEM3	58	NM_001100.3	47078293	NP_001091.1	1	1q42.13e	135	27	35	31	27	71	49	1.58065	0.362963
CACAACGTGTTGCACATG	CCGCAGTCACTTTCTTTGTAA	TAGAAGACGCACCGGCCGCAGTTACTTTCTTTGTAAGTTAATATTCATAGCTTACAAAGAAAGTGACTGCGGTTTTTTGGCAAGCAAAAGACGGCATACGAGATGGCATGTGCAACACGTTGTGTTCGCCGTCTTCGT	CLL-H-55162	ACTA1	Homo sapiens actin, alpha 1, skeletal muscle (ACTA1), mRNA.	MPFD; ASMA; NEM1; CFTDM; ACTA; CFTD; NEM2; CFTD1; NEM3	58	NM_001100.3	47078293	NP_001091.1	1	1q42.13e	274	291	344	317.5	688	399	543.5	1.71181	1.98358
GTGTTGGTGTTGCACAAC	CATCACCAACTGGGATGACAT	TAGAAGACGCACCGGCATCACCAATTGGGATGATATGTTAATATTCATAGCATGTCATCCCAGTTGGTGATGTTTTTTGGCAAGCAAAAGACGGCATACGAGATGGGTTGTGCAACACCAACACTTCGCCGTCTTCGT	CLL-H-55173	ACTA1	Homo sapiens actin, alpha 1, skeletal muscle (ACTA1), mRNA.	MPFD; ASMA; NEM1; CFTDM; ACTA; CFTD; NEM2; CFTD1; NEM3	58	NM_001100.3	47078293	NP_001091.1	1	1q42.13e	68	3	1	2	5	6	5.5	2.75	0.0808824
GTCAACGTGTTGCACAGT	CCGCAGTCACTTTCTTTGTAA	TAGAAGACGCACCGGCCGCAGTTACTTTCTTTGTAAGTTAATATTCATAGCTTACAAAGAAAGTGACTGCGGTTTTTTGGCAAGCAAAAGACGGCATACGAGATGGACTGTGCAACACGTTGACTTCGCCGTCTTCGT	CLL-H-55161	ACTA1	Homo sapiens actin, alpha 1, skeletal muscle (ACTA1), mRNA.	MPFD; ASMA; NEM1; CFTDM; ACTA; CFTD; NEM2; CFTD1; NEM3	58	NM_001100.3	47078293	NP_001091.1	1	1q42.13e	470	412	330	371	1396	1507	1451.5	3.9124	3.0883
CAACTGGTGTTGCACATG	ACCCACAACGTGCCCATTTAT	TAGAAGACGCACCGGACCCACAATGTGCCTATTTATGTTAATATTCATAGCATAAATGGGCACGTTGTGGGTTTTTTTGGCAAGCAAAAGACGGCATACGAGATGGCATGTGCAACACCAGTTGTTCGCCGTCTTCGT	CLL-H-55166	ACTA1	Homo sapiens actin, alpha 1, skeletal muscle (ACTA1), mRNA.	MPFD; ASMA; NEM1; CFTDM; ACTA; CFTD; NEM2; CFTD1; NEM3	58	NM_001100.3	47078293	NP_001091.1	1	1q42.13e	236	223	286	254.5	2406	1577	1991.5	7.82515	8.43856
CAGTTGGTGTTGCACACA	CATCACCAACTGGGATGACAT	TAGAAGACGCACCGGCATCACCAATTGGGATGATATGTTAATATTCATAGCATGTCATCCCAGTTGGTGATGTTTTTTGGCAAGCAAAAGACGGCATACGAGATGGTGTGTGCAACACCAACTGTTCGCCGTCTTCGT	CLL-H-55174	ACTA1	Homo sapiens actin, alpha 1, skeletal muscle (ACTA1), mRNA.	MPFD; ASMA; NEM1; CFTDM; ACTA; CFTD; NEM2; CFTD1; NEM3	58	NM_001100.3	47078293	NP_001091.1	1	1q42.13e	4	0	0	0	0	1	0.5	#DIV/0!	0.125
GTACACGTCATGCACAGT	CCCAACTTGAGATGTATGAAG	TAGAAGACGCACCGGCCCAATTTGAGATGTATGAAGGTTAATATTCATAGCCTTCATACATCTCAAGTTGGGTTTTTTGGCAAGCAAAAGACGGCATACGAGATGGACTGTGCATGACGTGTACTTCGCCGTCTTCGT	CLL-H-55195	ACTB	Homo sapiens actin, beta (ACTB), mRNA.	PS1TP5BP1; beta-actin	60	NM_001101.2	5016088	NP_001092.1	7	7p22.1c	151	63	70	66.5	2	1	1.5	0.0225564	0.00993377
TGACACGTCATGCACAAC	CCCAACTTGAGATGTATGAAG	TAGAAGACGCACCGGCCCAATTTGAGATGTATGAAGGTTAATATTCATAGCCTTCATACATCTCAAGTTGGGTTTTTTGGCAAGCAAAAGACGGCATACGAGATGGGTTGTGCATGACGTGTCATTCGCCGTCTTCGT	CLL-H-55194	ACTB	Homo sapiens actin, beta (ACTB), mRNA.	PS1TP5BP1; beta-actin	60	NM_001101.2	5016088	NP_001092.1	7	7p22.1c	293	81	229	155	12	18	15	0.0967742	0.0511945
TGTGACGTCATGCACATG	GCGTTACACCCTTTCTTGACA	TAGAAGACGCACCGGGCGTTACACTCTTTCTTGATAGTTAATATTCATAGCTGTCAAGAAAGGGTGTAACGCTTTTTTGGCAAGCAAAAGACGGCATACGAGATGGCATGTGCATGACGTCACATTCGCCGTCTTCGT	CLL-H-55198	ACTB	Homo sapiens actin, beta (ACTB), mRNA.	PS1TP5BP1; beta-actin	60	NM_001101.2	5016088	NP_001092.1	7	7p22.1c	67	175	80	127.5	19	16	17.5	0.137255	0.261194
TGGTACGTCATGCACAGT	CGTTACACCCTTTCTTGACAA	TAGAAGACGCACCGGCGTTACACCCTTTCTTGATAAGTTAATATTCATAGCTTGTCAAGAAAGGGTGTAACGTTTTTTGGCAAGCAAAAGACGGCATACGAGATGGACTGTGCATGACGTACCATTCGCCGTCTTCGT	CLL-H-55202	ACTB	Homo sapiens actin, beta (ACTB), mRNA.	PS1TP5BP1; beta-actin	60	NM_001101.2	5016088	NP_001092.1	7	7p22.1c	149	22	63	42.5	10	17	13.5	0.317647	0.090604
ACTGGTTGGTTGCACATG	CGTGCGTGACATTAAGGAGAA	TAGAAGACGCACCGGCGTGTGTGATATTAAGGAGAAGTTAATATTCATAGCTTCTCCTTAATGTCACGCACGTTTTTTGGCAAGCAAAAGACGGCATACGAGATGGCATGTGCAACCAACCAGTTTCGCCGTCTTCGT	CLL-H-55185	ACTB	Homo sapiens actin, beta (ACTB), mRNA.	PS1TP5BP1; beta-actin	60	NM_001101.2	5016088	NP_001092.1	7	7p22.1c	337	304	207	255.5	113	86	99.5	0.389432	0.295252
TGGTGTTGGTTGCACACA	GTTGCTATCCAGGCTGTGCTA	TAGAAGACGCACCGGGTTGCTATCTAGGCTGTGTTAGTTAATATTCATAGCTAGCACAGCCTGGATAGCAACTTTTTTGGCAAGCAAAAGACGGCATACGAGATGGTGTGTGCAACCAACACCATTCGCCGTCTTCGT	CLL-H-55190	ACTB	Homo sapiens actin, beta (ACTB), mRNA.	PS1TP5BP1; beta-actin	60	NM_001101.2	5016088	NP_001092.1	7	7p22.1c	42	7	3	5	0	4	2	0.4	0.047619
GTACGTTGGTTGCACACA	CGAGAAGATGACCCAGATCAT	TAGAAGACGCACCGGCGAGAAGATGACTCAGATTATGTTAATATTCATAGCATGATCTGGGTCATCTTCTCGTTTTTTGGCAAGCAAAAGACGGCATACGAGATGGTGTGTGCAACCAACGTACTTCGCCGTCTTCGT	CLL-H-55183	ACTB	Homo sapiens actin, beta (ACTB), mRNA.	PS1TP5BP1; beta-actin	60	NM_001101.2	5016088	NP_001092.1	7	7p22.1c	46	7	1	4	4	0	2	0.5	0.0434783
ACGTGTTGGTTGCACAGT	GTTGCTATCCAGGCTGTGCTA	TAGAAGACGCACCGGGTTGCTATCTAGGCTGTGTTAGTTAATATTCATAGCTAGCACAGCCTGGATAGCAACTTTTTTGGCAAGCAAAAGACGGCATACGAGATGGACTGTGCAACCAACACGTTTCGCCGTCTTCGT	CLL-H-55189	ACTB	Homo sapiens actin, beta (ACTB), mRNA.	PS1TP5BP1; beta-actin	60	NM_001101.2	5016088	NP_001092.1	7	7p22.1c	94	9	11	10	1	12	6.5	0.65	0.0691489
GTTGGTTGGTTGCACAAC	CGTGCGTGACATTAAGGAGAA	TAGAAGACGCACCGGCGTGTGTGATATTAAGGAGAAGTTAATATTCATAGCTTCTCCTTAATGTCACGCACGTTTTTTGGCAAGCAAAAGACGGCATACGAGATGGGTTGTGCAACCAACCAACTTCGCCGTCTTCGT	CLL-H-55187	ACTB	Homo sapiens actin, beta (ACTB), mRNA.	PS1TP5BP1; beta-actin	60	NM_001101.2	5016088	NP_001092.1	7	7p22.1c	300	179	133	156	115	118	116.5	0.746795	0.388333
CATGACGTCATGCACAGT	CGTTACACCCTTTCTTGACAA	TAGAAGACGCACCGGCGTTACACCCTTTCTTGATAAGTTAATATTCATAGCTTGTCAAGAAAGGGTGTAACGTTTTTTGGCAAGCAAAAGACGGCATACGAGATGGACTGTGCATGACGTCATGTTCGCCGTCTTCGT	CLL-H-55200	ACTB	Homo sapiens actin, beta (ACTB), mRNA.	PS1TP5BP1; beta-actin	60	NM_001101.2	5016088	NP_001092.1	7	7p22.1c	206	28	21	24.5	11	31	21	0.857143	0.101942
TGTGGTTGGTTGCACAGT	CGTGCGTGACATTAAGGAGAA	TAGAAGACGCACCGGCGTGTGTGATATTAAGGAGAAGTTAATATTCATAGCTTCTCCTTAATGTCACGCACGTTTTTTGGCAAGCAAAAGACGGCATACGAGATGGACTGTGCAACCAACCACATTCGCCGTCTTCGT	CLL-H-55186	ACTB	Homo sapiens actin, beta (ACTB), mRNA.	PS1TP5BP1; beta-actin	60	NM_001101.2	5016088	NP_001092.1	7	7p22.1c	204	267	201	234	225	276	250.5	1.07051	1.22794
ACGTACGTCATGCACATG	CGTTACACCCTTTCTTGACAA	TAGAAGACGCACCGGCGTTACACCCTTTCTTGATAAGTTAATATTCATAGCTTGTCAAGAAAGGGTGTAACGTTTTTTGGCAAGCAAAAGACGGCATACGAGATGGCATGTGCATGACGTACGTTTCGCCGTCTTCGT	CLL-H-55201	ACTB	Homo sapiens actin, beta (ACTB), mRNA.	PS1TP5BP1; beta-actin	60	NM_001101.2	5016088	NP_001092.1	7	7p22.1c	211	15	37	26	23	45	34	1.30769	0.161137
ACTGACGTCATGCACAAC	GCGTTACACCCTTTCTTGACA	TAGAAGACGCACCGGGCGTTACACTCTTTCTTGATAGTTAATATTCATAGCTGTCAAGAAAGGGTGTAACGCTTTTTTGGCAAGCAAAAGACGGCATACGAGATGGGTTGTGCATGACGTCAGTTTCGCCGTCTTCGT	CLL-H-55197	ACTB	Homo sapiens actin, beta (ACTB), mRNA.	PS1TP5BP1; beta-actin	60	NM_001101.2	5016088	NP_001092.1	7	7p22.1c	70	7	3	5	9	6	7.5	1.5	0.107143
CAACACGTCATGCACATG	CCCAACTTGAGATGTATGAAG	TAGAAGACGCACCGGCCCAATTTGAGATGTATGAAGGTTAATATTCATAGCCTTCATACATCTCAAGTTGGGTTTTTTGGCAAGCAAAAGACGGCATACGAGATGGCATGTGCATGACGTGTTGTTCGCCGTCTTCGT	CLL-H-55196	ACTB	Homo sapiens actin, beta (ACTB), mRNA.	PS1TP5BP1; beta-actin	60	NM_001101.2	5016088	NP_001092.1	7	7p22.1c	187	60	161	110.5	41	410	225.5	2.04072	1.20588
CATGGTTGGTTGCACACA	GTTGCTATCCAGGCTGTGCTA	TAGAAGACGCACCGGGTTGCTATCTAGGCTGTGTTAGTTAATATTCATAGCTAGCACAGCCTGGATAGCAACTTTTTTGGCAAGCAAAAGACGGCATACGAGATGGTGTGTGCAACCAACCATGTTCGCCGTCTTCGT	CLL-H-55188	ACTB	Homo sapiens actin, beta (ACTB), mRNA.	PS1TP5BP1; beta-actin	60	NM_001101.2	5016088	NP_001092.1	7	7p22.1c	51	3	0	1.5	6	11	8.5	5.66667	0.166667
TGACGTTGGTTGCACATG	CGAGAAGATGACCCAGATCAT	TAGAAGACGCACCGGCGAGAAGATGACTCAGATTATGTTAATATTCATAGCATGATCTGGGTCATCTTCTCGTTTTTTGGCAAGCAAAAGACGGCATACGAGATGGCATGTGCAACCAACGTCATTCGCCGTCTTCGT	CLL-H-55182	ACTB	Homo sapiens actin, beta (ACTB), mRNA.	PS1TP5BP1; beta-actin	60	NM_001101.2	5016088	NP_001092.1	7	7p22.1c	66	24	21	22.5	202	81	141.5	6.28889	2.14394
GTTGACGTCATGCACACA	GCGTTACACCCTTTCTTGACA	TAGAAGACGCACCGGGCGTTACACTCTTTCTTGATAGTTAATATTCATAGCTGTCAAGAAAGGGTGTAACGCTTTTTTGGCAAGCAAAAGACGGCATACGAGATGGTGTGTGCATGACGTCAACTTCGCCGTCTTCGT	CLL-H-55199	ACTB	Homo sapiens actin, beta (ACTB), mRNA.	PS1TP5BP1; beta-actin	60	NM_001101.2	5016088	NP_001092.1	7	7p22.1c	69	1	7	4	59	9	34	8.5	0.492754
CAACGTTGGTTGCACAGT	CGAGAAGATGACCCAGATCAT	TAGAAGACGCACCGGCGAGAAGATGACTCAGATTATGTTAATATTCATAGCATGATCTGGGTCATCTTCTCGTTTTTTGGCAAGCAAAAGACGGCATACGAGATGGACTGTGCAACCAACGTTGTTCGCCGTCTTCGT	CLL-H-55184	ACTB	Homo sapiens actin, beta (ACTB), mRNA.	PS1TP5BP1; beta-actin	60	NM_001101.2	5016088	NP_001092.1	7	7p22.1c	33	0	2	1	24	0	12	12	0.363636
ACCAGTTGGTTGCACACA	CGAAACTACCTTCAACTCCAT	TAGAAGACGCACCGGCGAAACTACCTTCAACTTCATGTTAATATTCATAGCATGGAGTTGAAGGTAGTTTCGTTTTTTGGCAAGCAAAAGACGGCATACGAGATGGTGTGTGCAACCAACTGGTTTCGCCGTCTTCGT	CLL-H-55193	ACTB	Homo sapiens actin, beta (ACTB), mRNA.	PS1TP5BP1; beta-actin	60	NM_001101.2	5016088	NP_001092.1	7	7p22.1c	49	2	0	1	14	170	92	92	1.87755
GTGTGTTGGTTGCACATG	CGAAACTACCTTCAACTCCAT	TAGAAGACGCACCGGCGAAACTACCTTCAACTTCATGTTAATATTCATAGCATGGAGTTGAAGGTAGTTTCGTTTTTTGGCAAGCAAAAGACGGCATACGAGATGGCATGTGCAACCAACACACTTCGCCGTCTTCGT	CLL-H-55191	ACTB	Homo sapiens actin, beta (ACTB), mRNA.	PS1TP5BP1; beta-actin	60	NM_001101.2	5016088	NP_001092.1	7	7p22.1c	38	0	0	0	0	0	0	#DIV/0!	0
CAGTGTTGGTTGCACAAC	CGAAACTACCTTCAACTCCAT	TAGAAGACGCACCGGCGAAACTACCTTCAACTTCATGTTAATATTCATAGCATGGAGTTGAAGGTAGTTTCGTTTTTTGGCAAGCAAAAGACGGCATACGAGATGGGTTGTGCAACCAACACTGTTCGCCGTCTTCGT	CLL-H-55192	ACTB	Homo sapiens actin, beta (ACTB), mRNA.	PS1TP5BP1; beta-actin	60	NM_001101.2	5016088	NP_001092.1	7	7p22.1c	44	0	0	0	1	1	1	#DIV/0!	0.0227273
ACTGGTCACATGGTACGT	CGTCAAGGATTGGAACGACAT	TAGAAGACGCACCGGCGTCAAGGATTGGAATGATATGTTAATATTCATAGCATGTCGTTCCAATCCTTGACGTTTTTTGGCAAGCAAAAGACGGCATACGAGATGGACGTACCATGTGACCAGTTTCGCCGTCTTCGT	CLL-H-55205	ACTR1A	Homo sapiens ARP1 actin-related protein 1 homolog A, centractin alpha (yeast) (ACTR1A), mRNA.	ARP1	10121	NM_005736.2	13325058	NP_005727.1	10	10q24.32b	136	39	98	68.5	43	36	39.5	0.576642	0.290441
TGTGGTCACATGGTACCA	AGAGCCTGTTACCTATCCATA	TAGAAGACGCACCGGAGAGCCTGTTACCTATTCATAGTTAATATTCATAGCTATGGATAGGTAACAGGCTCTTTTTTTGGCAAGCAAAAGACGGCATACGAGATGGTGGTACCATGTGACCACATTCGCCGTCTTCGT	CLL-H-55206	ACTR1A	Homo sapiens ARP1 actin-related protein 1 homolog A, centractin alpha (yeast) (ACTR1A), mRNA.	ARP1	10121	NM_005736.2	13325058	NP_005727.1	10	10q24.32b	31	35	16	25.5	11	21	16	0.627451	0.516129
GTTGGTCACATGGTACTG	AGCCTGTTACCTATCCATAAA	TAGAAGACGCACCGGAGCCTGTTACCTATCTATAAAGTTAATATTCATAGCTTTATGGATAGGTAACAGGCTTTTTTTGGCAAGCAAAAGACGGCATACGAGATGGCAGTACCATGTGACCAACTTCGCCGTCTTCGT	CLL-H-55207	ACTR1A	Homo sapiens ARP1 actin-related protein 1 homolog A, centractin alpha (yeast) (ACTR1A), mRNA.	ARP1	10121	NM_005736.2	13325058	NP_005727.1	10	10q24.32b	151	142	93	117.5	56	100	78	0.66383	0.516556
GTACGTCACATGGTACAC	GCCTTGCTACACTAATGTTTA	TAGAAGACGCACCGGGCCTTGCTACATTAATGTTTAGTTAATATTCATAGCTAAACATTAGTGTAGCAAGGCTTTTTTGGCAAGCAAAAGACGGCATACGAGATGGGTGTACCATGTGACGTACTTCGCCGTCTTCGT	CLL-H-55203	ACTR1A	Homo sapiens ARP1 actin-related protein 1 homolog A, centractin alpha (yeast) (ACTR1A), mRNA.	ARP1	10121	NM_005736.2	13325058	NP_005727.1	10	10q24.32b	405	650	378	514	522	560	541	1.05253	1.3358
CAACGTCACATGGTACCA	CGGTGTGATTAAAGCTGGTTT	TAGAAGACGCACCGGCGGTGTGATTAAAGTTGGTTTGTTAATATTCATAGCAAACCAGCTTTAATCACACCGTTTTTTGGCAAGCAAAAGACGGCATACGAGATGGTGGTACCATGTGACGTTGTTCGCCGTCTTCGT	CLL-H-55204	ACTR1A	Homo sapiens ARP1 actin-related protein 1 homolog A, centractin alpha (yeast) (ACTR1A), mRNA.	ARP1	10121	NM_005736.2	13325058	NP_005727.1	10	10q24.32b	106	63	57	60	30	110	70	1.16667	0.660377
GTTGTGGTCATGGTACTG	CCGATTACTCAGTGAAGTGAA	TAGAAGACGCACCGGCCGATTACTTAGTGAAGTGAAGTTAATATTCATAGCTTCACTTCACTGAGTAATCGGTTTTTTGGCAAGCAAAAGACGGCATACGAGATGGCAGTACCATGACCACAACTTCGCCGTCTTCGT	CLL-H-55209	ACTR1B	Homo sapiens ARP1 actin-related protein 1 homolog B, centractin beta (yeast) (ACTR1B), mRNA.	CTRN2; ARP1B	10120	NM_005735.2	13325060	NP_005726.1	2	2q11.2b	98	103	52	77.5	9	11	10	0.129032	0.102041
TGTGTGGTCATGGTACCA	GCCACTTAATAAGGAGTCAGA	TAGAAGACGCACCGGGCCACTTAATAAGGAGTTAGAGTTAATATTCATAGCTCTGACTCCTTATTAAGTGGCTTTTTTGGCAAGCAAAAGACGGCATACGAGATGGTGGTACCATGACCACACATTCGCCGTCTTCGT	CLL-H-55208	ACTR1B	Homo sapiens ARP1 actin-related protein 1 homolog B, centractin beta (yeast) (ACTR1B), mRNA.	CTRN2; ARP1B	10120	NM_005735.2	13325060	NP_005726.1	2	2q11.2b	52	25	55	40	23	31	27	0.675	0.519231
TGGTTGGTCATGGTACAC	AGGAGACCAGATTCCCAAATA	TAGAAGACGCACCGGAGGAGACCAGATTCCTAAATAGTTAATATTCATAGCTATTTGGGAATCTGGTCTCCTTTTTTTGGCAAGCAAAAGACGGCATACGAGATGGGTGTACCATGACCAACCATTCGCCGTCTTCGT	CLL-H-55212	ACTR1B	Homo sapiens ARP1 actin-related protein 1 homolog B, centractin beta (yeast) (ACTR1B), mRNA.	CTRN2; ARP1B	10120	NM_005735.2	13325060	NP_005726.1	2	2q11.2b	343	372	360	366	379	146	262.5	0.717213	0.765306
ACGTTGGTCATGGTACCA	TCCCGTGCTATTCATCGCAAA	TAGAAGACGCACCGGTCCCGTGTTATTCATCGTAAAGTTAATATTCATAGCTTTGCGATGAATAGCACGGGATTTTTTGGCAAGCAAAAGACGGCATACGAGATGGTGGTACCATGACCAACGTTTCGCCGTCTTCGT	CLL-H-55211	ACTR1B	Homo sapiens ARP1 actin-related protein 1 homolog B, centractin beta (yeast) (ACTR1B), mRNA.	CTRN2; ARP1B	10120	NM_005735.2	13325060	NP_005726.1	2	2q11.2b	176	27	21	24	16	40	28	1.16667	0.159091
CATGTGGTCATGGTACAC	CAGTACGTCTACTCCAAGGAT	TAGAAGACGCACCGGCAGTACGTTTACTCTAAGGATGTTAATATTCATAGCATCCTTGGAGTAGACGTACTGTTTTTTGGCAAGCAAAAGACGGCATACGAGATGGGTGTACCATGACCACATGTTCGCCGTCTTCGT	CLL-H-55210	ACTR1B	Homo sapiens ARP1 actin-related protein 1 homolog B, centractin beta (yeast) (ACTR1B), mRNA.	CTRN2; ARP1B	10120	NM_005735.2	13325060	NP_005726.1	2	2q11.2b	39	45	0	22.5	77	343	210	9.33333	5.38462
GTGTACGTGTTGGTACAC	GCACATAGGTATTTCCGAGAT	TAGAAGACGCACCGGGCACATAGGTATTTCTGAGATGTTAATATTCATAGCATCTCGGAAATACCTATGTGCTTTTTTGGCAAGCAAAAGACGGCATACGAGATGGGTGTACCAACACGTACACTTCGCCGTCTTCGT	CLL-H-55216	ACTR6	Homo sapiens ARP6 actin-related protein 6 homolog (yeast) (ACTR6), mRNA.	HSPC281; ARP6; FLJ13433; hARPX; CDA12; hARP6; MSTP136	64431	NM_022496.3	141803021	NP_071941.1	12	12q23.1d	162	424	492	458	117	110	113.5	0.247817	0.700617
ACGTACGTGTTGGTACTG	CCGAGATAATCCTTCCGAATT	TAGAAGACGCACCGGCCGAGATAATCCTTCTGAATTGTTAATATTCATAGCAATTCGGAAGGATTATCTCGGTTTTTTGGCAAGCAAAAGACGGCATACGAGATGGCAGTACCAACACGTACGTTTCGCCGTCTTCGT	CLL-H-55214	ACTR6	Homo sapiens ARP6 actin-related protein 6 homolog (yeast) (ACTR6), mRNA.	HSPC281; ARP6; FLJ13433; hARPX; CDA12; hARP6; MSTP136	64431	NM_022496.3	141803021	NP_071941.1	12	12q23.1d	120	7	34	20.5	5	6	5.5	0.268293	0.0458333
CATGACGTGTTGGTACGT	GCTGTTTCCAAGGGTAGGTTA	TAGAAGACGCACCGGGCTGTTTCTAAGGGTAGGTTGGTTAATATTCATAGCTAACCTACCCTTGGAAACAGCTTTTTTGGCAAGCAAAAGACGGCATACGAGATGGACGTACCAACACGTCATGTTCGCCGTCTTCGT	CLL-H-55213	ACTR6	Homo sapiens ARP6 actin-related protein 6 homolog (yeast) (ACTR6), mRNA.	HSPC281; ARP6; FLJ13433; hARPX; CDA12; hARP6; MSTP136	64431	NM_022496.3	141803021	NP_071941.1	12	12q23.1d	120	31	3	17	9	6	7.5	0.441176	0.0625
CAGTACGTGTTGGTACCA	CCTTCTGATATAGGCATTCAA	TAGAAGACGCACCGGCCTTCTGATATAGGCATTTAAGTTAATATTCATAGCTTGAATGCCTATATCAGAAGGTTTTTTGGCAAGCAAAAGACGGCATACGAGATGGTGGTACCAACACGTACTGTTCGCCGTCTTCGT	CLL-H-55217	ACTR6	Homo sapiens ARP6 actin-related protein 6 homolog (yeast) (ACTR6), mRNA.	HSPC281; ARP6; FLJ13433; hARPX; CDA12; hARP6; MSTP136	64431	NM_022496.3	141803021	NP_071941.1	12	12q23.1d	87	20	41	30.5	39	14	26.5	0.868852	0.304598
TGGTACGTGTTGGTACGT	GCCTGACTTCAGTACAATTAA	TAGAAGACGCACCGGGCCTGACTTCAGTATAATTAAGTTAATATTCATAGCTTAATTGTACTGAAGTCAGGCTTTTTTGGCAAGCAAAAGACGGCATACGAGATGGACGTACCAACACGTACCATTCGCCGTCTTCGT	CLL-H-55215	ACTR6	Homo sapiens ARP6 actin-related protein 6 homolog (yeast) (ACTR6), mRNA.	HSPC281; ARP6; FLJ13433; hARPX; CDA12; hARP6; MSTP136	64431	NM_022496.3	141803021	NP_071941.1	12	12q23.1d	94	10	20	15	30	3	16.5	1.1	0.175532
ACACCATGACTGGTTGGT	GCTGTTTCCAAGGGTAGGTTA	TAGAAGACGCACCGGGCTGTTTCTAAGGGTAGGTTGGTTAATATTCATAGCTAACCTACCCTTGGAAACAGCTTTTTTGGCAAGCAAAAGACGGCATACGAGATGGACCAACCAGTCATGGTGTTTCGCCGTCTTCGT	CLL-H-55218	ACTR6	Homo sapiens ARP6 actin-related protein 6 homolog (yeast) (ACTR6), mRNA.	HSPC281; ARP6; FLJ13433; hARPX; CDA12; hARP6; MSTP136	64431	NM_022496.3	141803021	NP_071941.1	12	12q23.1d	506	129	78	103.5	218	680	449	4.33816	0.887352
ACCACACATGCAGTACAC	CCTGCTTTACCAGTTTCGATT	TAGAAGACGCACCGGCCTGCTTTACTAGTTTCGATTGTTAATATTCATAGCAATCGAAACTGGTAAAGCAGGTTTTTTGGCAAGCAAAAGACGGCATACGAGATGGGTGTACTGCATGTGTGGTTTCGCCGTCTTCGT	CLL-H-55219	ACTR8	Homo sapiens ARP8 actin-related protein 8 homolog (yeast) (ACTR8), mRNA.	FLJ12934; ARP8; FLJ22579	93973	NM_022899.3	39812114	NP_075050.3	3	3p21.1a	691	943	990	966.5	649	431	540	0.558717	0.781476
TGGTTGCATGGTTGTGTG	GCCCTTCATTTAAGTTGGCTT	TAGAAGACGCACCGGGCCCTTCATTTAAGTTGGTTTGTTAATATTCATAGCAAGCCAACTTAAATGAAGGGCTTTTTTGGCAAGCAAAAGACGGCATACGAGATGGCACACAACCATGCAACCATTCGCCGTCTTCGT	CLL-H-55224	ACTR8	Homo sapiens ARP8 actin-related protein 8 homolog (yeast) (ACTR8), mRNA.	FLJ12934; ARP8; FLJ22579	93973	NM_022899.3	39812114	NP_075050.3	3	3p21.1a	217	119	184	151.5	114	76	95	0.627063	0.437788
CACACACATGCAGTACGT	CTCATCGGAATACTCGGCTTT	TAGAAGACGCACCGGCTCATTGGAATACTTGGCTTTGTTAATATTCATAGCAAAGCCGAGTATTCCGATGAGTTTTTTGGCAAGCAAAAGACGGCATACGAGATGGACGTACTGCATGTGTGTGTTCGCCGTCTTCGT	CLL-H-55222	ACTR8	Homo sapiens ARP8 actin-related protein 8 homolog (yeast) (ACTR8), mRNA.	FLJ12934; ARP8; FLJ22579	93973	NM_022899.3	39812114	NP_075050.3	3	3p21.1a	660	279	401	340	264	233	248.5	0.730882	0.376515
TGCACACATGCAGTACTG	CCATCCTTCAGGCGAATTATT	TAGAAGACGCACCGGCCATCCTTCAGGTGAATTATTGTTAATATTCATAGCAATAATTCGCCTGAAGGATGGTTTTTTGGCAAGCAAAAGACGGCATACGAGATGGCAGTACTGCATGTGTGCATTCGCCGTCTTCGT	CLL-H-55220	ACTR8	Homo sapiens ARP8 actin-related protein 8 homolog (yeast) (ACTR8), mRNA.	FLJ12934; ARP8; FLJ22579	93973	NM_022899.3	39812114	NP_075050.3	3	3p21.1a	413	305	206	255.5	177	335	256	1.00196	0.619855
ACACACACGTCAGTACAC	GAGGTGGTTTGATGTTTCATA	TAGAAGACGCACCGGGAGGTGGTTTGGTGTTTCGTAGTTAATATTCATAGCTATGAAACATCAAACCACCTCTTTTTTGGCAAGCAAAAGACGGCATACGAGATGGGTGTACTGACGTGTGTGTTTCGCCGTCTTCGT	CLL-H-55223	ACTR8	Homo sapiens ARP8 actin-related protein 8 homolog (yeast) (ACTR8), mRNA.	FLJ12934; ARP8; FLJ22579	93973	NM_022899.3	39812114	NP_075050.3	3	3p21.1a	164	19	8	13.5	21	13	17	1.25926	0.103659
GTCACACATGCAGTACCA	GCATCCAAACCTATTGGATTT	TAGAAGACGCACCGGGCATCCAAACTTATTGGATTTGTTAATATTCATAGCAAATCCAATAGGTTTGGATGCTTTTTTGGCAAGCAAAAGACGGCATACGAGATGGTGGTACTGCATGTGTGACTTCGCCGTCTTCGT	CLL-H-55221	ACTR8	Homo sapiens ARP8 actin-related protein 8 homolog (yeast) (ACTR8), mRNA.	FLJ12934; ARP8; FLJ22579	93973	NM_022899.3	39812114	NP_075050.3	3	3p21.1a	405	217	211	214	340	314	327	1.52804	0.807407
GTGTCAACCATGTGACAC	TGATCGCTTCTGCTACGAGAA	TAGAAGACGCACCGGTGATCGTTTCTGCTATGAGAAGTTAATATTCATAGCTTCTCGTAGCAGAAGCGATCATTTTTTGGCAAGCAAAAGACGGCATACGAGATGGGTGTCACATGGTTGACACTTCGCCGTCTTCGT	CLL-H-55227	ADAM11	Homo sapiens ADAM metallopeptidase domain 11 (ADAM11), mRNA.	MDC	4185	NM_002390.4	93141025	NP_002381.2	17	17q21.31c	99	20	28	24	11	1	6	0.25	0.0606061
TGGTCAACCATGTGACGT	TGATGGGAACTTGACTTACAT	TAGAAGACGCACCGGTGATGGGAACTTGACTTATATGTTAATATTCATAGCATGTAAGTCAAGTTCCCATCATTTTTTGGCAAGCAAAAGACGGCATACGAGATGGACGTCACATGGTTGACCATTCGCCGTCTTCGT	CLL-H-55226	ADAM11	Homo sapiens ADAM metallopeptidase domain 11 (ADAM11), mRNA.	MDC	4185	NM_002390.4	93141025	NP_002381.2	17	17q21.31c	261	111	139	125	41	64	52.5	0.42	0.201149
TGACGTTGACTGTGTGTG	CGGAGAGATATAAAGGTCCCA	TAGAAGACGCACCGGCGGAGAGATATAGAGGTCTCAGTTAATATTCATAGCTGGGACCTTTATATCTCTCCGTTTTTTGGCAAGCAAAAGACGGCATACGAGATGGCACACACAGTCAACGTCATTCGCCGTCTTCGT	CLL-H-55228	ADAM11	Homo sapiens ADAM metallopeptidase domain 11 (ADAM11), mRNA.	MDC	4185	NM_002390.4	93141025	NP_002381.2	17	17q21.31c	426	655	437	546	197	356	276.5	0.50641	0.649061
ACGTCAACCATGTGACTG	GACGGTTACTACTGTGACCAT	TAGAAGACGCACCGGGACGGTTACTATTGTGACTATGTTAATATTCATAGCATGGTCACAGTAGTAACCGTCTTTTTTGGCAAGCAAAAGACGGCATACGAGATGGCAGTCACATGGTTGACGTTTCGCCGTCTTCGT	CLL-H-55225	ADAM11	Homo sapiens ADAM metallopeptidase domain 11 (ADAM11), mRNA.	MDC	4185	NM_002390.4	93141025	NP_002381.2	17	17q21.31c	355	688	591	639.5	612	358	485	0.758405	1.3662
ACTGTGACTGACGTTGGT	GCTGAGCTTGGAGGAAGTATG	TAGAAGACGCACCGGGCTGAGTTTGGAGGAAGTGTGGTTAATATTCATAGCCATACTTCCTCCAAGCTCAGCTTTTTTGGCAAGCAAAAGACGGCATACGAGATGGACCAACGTCAGTCACAGTTTCGCCGTCTTCGT	CLL-H-55230	ADAM11	Homo sapiens ADAM metallopeptidase domain 11 (ADAM11), mRNA.	MDC	4185	NM_002390.4	93141025	NP_002381.2	17	17q21.31c	41	5	0	2.5	2	2	2	0.8	0.0487805
GTACGTTGACTGTGTGCA	CGATGTGATATACAAGGAGCA	TAGAAGACGCACCGGCGATGTGATATACAAGGAGTAGTTAATATTCATAGCTGCTCCTTGTATATCACATCGTTTTTTGGCAAGCAAAAGACGGCATACGAGATGGTGCACACAGTCAACGTACTTCGCCGTCTTCGT	CLL-H-55229	ADAM11	Homo sapiens ADAM metallopeptidase domain 11 (ADAM11), mRNA.	MDC	4185	NM_002390.4	93141025	NP_002381.2	17	17q21.31c	365	291	242	266.5	479	610	544.5	2.04315	1.49178
TGGTTGTGCAACACACCA	GCTTCATATTTACCTCCAGAT	TAGAAGACGCACCGGGCTTCATATTTACCTCTAGATGTTAATATTCATAGCATCTGGAGGTAAATATGAAGCTTTTTTGGCAAGCAAAAGACGGCATACGAGATGGTGGTGTGTTGCACAACCATTCGCCGTCTTCGT	CLL-H-55232	ADAM2	Homo sapiens ADAM metallopeptidase domain 2 (ADAM2), mRNA.	PH30; CRYN1; FTNB; CRYN2; PH-30b	2515	NM_001464.3	55743079	NP_001455.3	8	8p11.22a	83	241	132	186.5	55	84	69.5	0.372654	0.837349
ACGTTGTGCAACACACGT	CCTGGGATTCAAACCTGCATA	TAGAAGACGCACCGGCCTGGGATTTAAACCTGTATAGTTAATATTCATAGCTATGCAGGTTTGAATCCCAGGTTTTTTGGCAAGCAAAAGACGGCATACGAGATGGACGTGTGTTGCACAACGTTTCGCCGTCTTCGT	CLL-H-55231	ADAM2	Homo sapiens ADAM metallopeptidase domain 2 (ADAM2), mRNA.	PH30; CRYN1; FTNB; CRYN2; PH-30b	2515	NM_001464.3	55743079	NP_001455.3	8	8p11.22a	74	26	20	23	5	32	18.5	0.804348	0.25
CATGTGACTGCATGTGAC	CCTGGGATTCAAACCTGCATA	TAGAAGACGCACCGGCCTGGGATTTAAACCTGTATAGTTAATATTCATAGCTATGCAGGTTTGAATCCCAGGTTTTTTGGCAAGCAAAAGACGGCATACGAGATGGGTCACATGCAGTCACATGTTCGCCGTCTTCGT	CLL-H-55236	ADAM2	Homo sapiens ADAM metallopeptidase domain 2 (ADAM2), mRNA.	PH30; CRYN1; FTNB; CRYN2; PH-30b	2515	NM_001464.3	55743079	NP_001455.3	8	8p11.22a	86	52	42	47	26	62	44	0.93617	0.511628
ACCATGTGCAACACACCA	GCATTATGAATCCAGAAGCAA	TAGAAGACGCACCGGGCATTATGAATCCAGAAGTAAGTTAATATTCATAGCTTGCTTCTGGATTCATAATGCTTTTTTGGCAAGCAAAAGACGGCATACGAGATGGTGGTGTGTTGCACATGGTTTCGCCGTCTTCGT	CLL-H-55235	ADAM2	Homo sapiens ADAM metallopeptidase domain 2 (ADAM2), mRNA.	PH30; CRYN1; FTNB; CRYN2; PH-30b	2515	NM_001464.3	55743079	NP_001455.3	8	8p11.22a	362	268	148	208	180	298	239	1.14904	0.660221
GTGTTGTGCAACACACTG	CCAGAACCATAAGTCTGGAAT	TAGAAGACGCACCGGCCAGAACCATAAGTTTGGAATGTTAATATTCATAGCATTCCAGACTTATGGTTCTGGTTTTTTGGCAAGCAAAAGACGGCATACGAGATGGCAGTGTGTTGCACAACACTTCGCCGTCTTCGT	CLL-H-55233	ADAM2	Homo sapiens ADAM metallopeptidase domain 2 (ADAM2), mRNA.	PH30; CRYN1; FTNB; CRYN2; PH-30b	2515	NM_001464.3	55743079	NP_001455.3	8	8p11.22a	32	3	1	2	0	12	6	3	0.1875
CAGTTGTGCAACACACAC	GCGCTACATTGAGAACATTTA	TAGAAGACGCACCGGGCGCTACATTGAGAATATTTAGTTAATATTCATAGCTAAATGTTCTCAATGTAGCGCTTTTTTGGCAAGCAAAAGACGGCATACGAGATGGGTGTGTGTTGCACAACTGTTCGCCGTCTTCGT	CLL-H-55234	ADAM2	Homo sapiens ADAM metallopeptidase domain 2 (ADAM2), mRNA.	PH30; CRYN1; FTNB; CRYN2; PH-30b	2515	NM_001464.3	55743079	NP_001455.3	8	8p11.22a	21	0	0	0	0	0	0	#DIV/0!	0
CATGTGTGCAGTGTTGGT	CACCCACATTTCCTGGTGTAT	TAGAAGACGCACCGGCACCCATATTTCTTGGTGTATGTTAATATTCATAGCATACACCAGGAAATGTGGGTGTTTTTTGGCAAGCAAAAGACGGCATACGAGATGGACCAACACTGCACACATGTTCGCCGTCTTCGT	CLL-H-55241	ADAM3A	Homo sapiens ADAM metallopeptidase domain 3A (cyritestin 1) (ADAM3A) on chromosome 8.	CYRN1; ADAM3; tMDCI	1587	NR_001569.1	35215293		8	8p11.23a	116	41	102	71.5	9	17	13	0.181818	0.112069
TGTGTGTGCAGTGTTGTG	GTGGCCAACACAAGGTATGTC	TAGAAGACGCACCGGGTGGCCAACATAAGGTATGTTGTTAATATTCATAGCGACATACCTTGTGTTGGCCACTTTTTTGGCAAGCAAAAGACGGCATACGAGATGGCACAACACTGCACACACATTCGCCGTCTTCGT	CLL-H-55239	ADAM3A	Homo sapiens ADAM metallopeptidase domain 3A (cyritestin 1) (ADAM3A) on chromosome 8.	CYRN1; ADAM3; tMDCI	1587	NR_001569.1	35215293		8	8p11.23a	239	277	260	268.5	89	54	71.5	0.266294	0.299163
GTTGTGTGCAGTGTTGCA	CACCAGGAGGAAGTATCAATG	TAGAAGACGCACCGGCACCAGGAGGGAGTATTAATGGTTAATATTCATAGCCATTGATACTTCCTCCTGGTGTTTTTTGGCAAGCAAAAGACGGCATACGAGATGGTGCAACACTGCACACAACTTCGCCGTCTTCGT	CLL-H-55240	ADAM3A	Homo sapiens ADAM metallopeptidase domain 3A (cyritestin 1) (ADAM3A) on chromosome 8.	CYRN1; ADAM3; tMDCI	1587	NR_001569.1	35215293		8	8p11.23a	132	66	54	60	54	225	139.5	2.325	1.05682
ACTGTGTGCAGTGTTGAC	GCATGTGGCCAACACAAGGTA	TAGAAGACGCACCGGGCATGTGGTCAACATAAGGTAGTTAATATTCATAGCTACCTTGTGTTGGCCACATGCTTTTTTGGCAAGCAAAAGACGGCATACGAGATGGGTCAACACTGCACACAGTTTCGCCGTCTTCGT	CLL-H-55238	ADAM3A	Homo sapiens ADAM metallopeptidase domain 3A (cyritestin 1) (ADAM3A) on chromosome 8.	CYRN1; ADAM3; tMDCI	1587	NR_001569.1	35215293		8	8p11.23a	432	159	177	168	533	469	501	2.98214	1.15972
CAACTGTGCAGTGTTGTG	GTGGCACTGGATCATGCTGTA	TAGAAGACGCACCGGGTGGCATTGGATCATGTTGTAGTTAATATTCATAGCTACAGCATGATCCAGTGCCACTTTTTTGGCAAGCAAAAGACGGCATACGAGATGGCACAACACTGCACAGTTGTTCGCCGTCTTCGT	CLL-H-55237	ADAM3A	Homo sapiens ADAM metallopeptidase domain 3A (cyritestin 1) (ADAM3A) on chromosome 8.	CYRN1; ADAM3; tMDCI	1587	NR_001569.1	35215293		8	8p11.23a	229	87	141	114	197	520	358.5	3.14474	1.5655
GTCACAACCATGTGACTG	CGGCGAAAGATGAATGTGATT	TAGAAGACGCACCGGCGGCGAAAGATGAGTGTGGTTGTTAATATTCATAGCAATCACATTCATCTTTCGCCGTTTTTTGGCAAGCAAAAGACGGCATACGAGATGGCAGTCACATGGTTGTGACTTCGCCGTCTTCGT	CLL-H-55245	ADAM7	Homo sapiens ADAM metallopeptidase domain 7 (ADAM7), mRNA.	EAPI; GP-83	8756	NM_003817.2	114326452	NP_003808.2	8	8p21.2d-p21.2c	433	980	891	935.5	228	336	282	0.301443	0.65127
CAGTCAACCATGTGACCA	GCCCTATTATTCCACCAGTAT	TAGAAGACGCACCGGGCCCTATTATTCCACTAGTATGTTAATATTCATAGCATACTGGTGGAATAATAGGGCTTTTTTGGCAAGCAAAAGACGGCATACGAGATGGTGGTCACATGGTTGACTGTTCGCCGTCTTCGT	CLL-H-55242	ADAM7	Homo sapiens ADAM metallopeptidase domain 7 (ADAM7), mRNA.	EAPI; GP-83	8756	NM_003817.2	114326452	NP_003808.2	8	8p21.2d-p21.2c	154	122	216	169	135	103	119	0.704142	0.772727
CACACAACCATGTGACAC	GCCAGTATCAGTACGTGTAAT	TAGAAGACGCACCGGGCCAGTATCAGTATGTGTAATGTTAATATTCATAGCATTACACGTACTGATACTGGCTTTTTTGGCAAGCAAAAGACGGCATACGAGATGGGTGTCACATGGTTGTGTGTTCGCCGTCTTCGT	CLL-H-55246	ADAM7	Homo sapiens ADAM metallopeptidase domain 7 (ADAM7), mRNA.	EAPI; GP-83	8756	NM_003817.2	114326452	NP_003808.2	8	8p21.2d-p21.2c	380	372	424	398	476	454	465	1.16834	1.22368
ACCACAACCATGTGACGT	CCTCTGATACAGAAGCGAGAT	TAGAAGACGCACCGGCCTCTGATATAGAAGTGAGATGTTAATATTCATAGCATCTCGCTTCTGTATCAGAGGTTTTTTGGCAAGCAAAAGACGGCATACGAGATGGACGTCACATGGTTGTGGTTTCGCCGTCTTCGT	CLL-H-55243	ADAM7	Homo sapiens ADAM metallopeptidase domain 7 (ADAM7), mRNA.	EAPI; GP-83	8756	NM_003817.2	114326452	NP_003808.2	8	8p21.2d-p21.2c	491	237	167	202	66	422	244	1.20792	0.496945
TGCACAACCATGTGACCA	GCCTGTGAAGAAACCTTACAT	TAGAAGACGCACCGGGCCTGTGAAGAAACCTTATATGTTAATATTCATAGCATGTAAGGTTTCTTCACAGGCTTTTTTGGCAAGCAAAAGACGGCATACGAGATGGTGGTCACATGGTTGTGCATTCGCCGTCTTCGT	CLL-H-55244	ADAM7	Homo sapiens ADAM metallopeptidase domain 7 (ADAM7), mRNA.	EAPI; GP-83	8756	NM_003817.2	114326452	NP_003808.2	8	8p21.2d-p21.2c	661	195	174	184.5	328	670	499	2.70461	0.754917
GTCACATGGTACGTTGGT	GCTTGAAGTTGGATATCCAAA	TAGAAGACGCACCGGGCTTGAAGTTGGATATTCAAAGTTAATATTCATAGCTTTGGATATCCAACTTCAAGCTTTTTTGGCAAGCAAAAGACGGCATACGAGATGGACCAACGTACCATGTGACTTCGCCGTCTTCGT	CLL-H-55247	ADAM7	Homo sapiens ADAM metallopeptidase domain 7 (ADAM7), mRNA.	EAPI; GP-83	8756	NM_003817.2	114326452	NP_003808.2	8	8p21.2d-p21.2c	46	0	0	0	14	0	7	#DIV/0!	0.152174
CACAACACTGACGTTGCA	CACCCACAGCATCATGCAAGT	TAGAAGACGCACCGGCACCCACAGTATCATGTAAGTGTTAATATTCATAGCACTTGCATGATGCTGTGGGTGTTTTTTGGCAAGCAAAAGACGGCATACGAGATGGTGCAACGTCAGTGTTGTGTTCGCCGTCTTCGT	CLL-H-55253	ADAP2	Homo sapiens ArfGAP with dual PH domains 2 (ADAP2), mRNA.	cent-b; HSA272195	55803	NM_018404.2	93102369	NP_060874.1	17	17q11.2c	106	101	126	113.5	4	13	8.5	0.0748899	0.0801887
CACAACCATGTGCAACGT	GACGACAGTATTGTGGAGTTT	TAGAAGACGCACCGGGACGATAGTATTGTGGAGTTTGTTAATATTCATAGCAAACTCCACAATACTGTCGTCTTTTTTGGCAAGCAAAAGACGGCATACGAGATGGACGTTGCACATGGTTGTGTTCGCCGTCTTCGT	CLL-H-55249	ADAP2	Homo sapiens ArfGAP with dual PH domains 2 (ADAP2), mRNA.	cent-b; HSA272195	55803	NM_018404.2	93102369	NP_060874.1	17	17q11.2c	599	465	568	516.5	59	36	47.5	0.0919652	0.0792988
ACACTGCATGTGCAACAC	GCATCATGCAAGTGGCATCTT	TAGAAGACGCACCGGGCATCATGTAAGTGGTATCTTGTTAATATTCATAGCAAGATGCCACTTGCATGATGCTTTTTTGGCAAGCAAAAGACGGCATACGAGATGGGTGTTGCACATGCAGTGTTTCGCCGTCTTCGT	CLL-H-55250	ADAP2	Homo sapiens ArfGAP with dual PH domains 2 (ADAP2), mRNA.	cent-b; HSA272195	55803	NM_018404.2	93102369	NP_060874.1	17	17q11.2c	173	69	67	68	45	36	40.5	0.595588	0.234104
GTCAACCATGTGCAACCA	CGCAGAAATACACTGGATGTT	TAGAAGACGCACCGGCGCAGAAATACATTGGATGTTGTTAATATTCATAGCAACATCCAGTGTATTTCTGCGTTTTTTGGCAAGCAAAAGACGGCATACGAGATGGTGGTTGCACATGGTTGACTTCGCCGTCTTCGT	CLL-H-55248	ADAP2	Homo sapiens ArfGAP with dual PH domains 2 (ADAP2), mRNA.	cent-b; HSA272195	55803	NM_018404.2	93102369	NP_060874.1	17	17q11.2c	237	39	48	43.5	46	30	38	0.873563	0.160338
GTACTGCATGTGCAACCA	CAGATCACCTACAGGAGAGAT	TAGAAGACGCACCGGCAGATTACCTATAGGAGAGATGTTAATATTCATAGCATCTCTCCTGTAGGTGATCTGTTTTTTGGCAAGCAAAAGACGGCATACGAGATGGTGGTTGCACATGCAGTACTTCGCCGTCTTCGT	CLL-H-55252	ADAP2	Homo sapiens ArfGAP with dual PH domains 2 (ADAP2), mRNA.	cent-b; HSA272195	55803	NM_018404.2	93102369	NP_060874.1	17	17q11.2c	527	729	614	671.5	702	853	777.5	1.15786	1.47533
TGACTGCATGTGCAACTG	CAATGGATTCGAGCTAAGTAT	TAGAAGACGCACCGGCAATGGATTCGAGTTAAGTATGTTAATATTCATAGCATACTTAGCTCGAATCCATTGTTTTTTGGCAAGCAAAAGACGGCATACGAGATGGCAGTTGCACATGCAGTCATTCGCCGTCTTCGT	CLL-H-55251	ADAP2	Homo sapiens ArfGAP with dual PH domains 2 (ADAP2), mRNA.	cent-b; HSA272195	55803	NM_018404.2	93102369	NP_060874.1	17	17q11.2c	213	48	60	54	196	169	182.5	3.37963	0.856808
CAACACTGCAACGTACTG	GCCAAAGTGACAGACGTTTAT	TAGAAGACGCACCGGGCCAAAGTGACAGATGTTTATGTTAATATTCATAGCATAAACGTCTGTCACTTTGGCTTTTTTGGCAAGCAAAAGACGGCATACGAGATGGCAGTACGTTGCAGTGTTGTTCGCCGTCTTCGT	CLL-H-55258	ADAT1	Homo sapiens adenosine deaminase, tRNA-specific 1 (ADAT1), mRNA.	HADAT1	23536	NM_012091.2	7382475	NP_036223.1	16	16q23.1a	739	848	649	748.5	99	154	126.5	0.169005	0.171177
GTACACTGCAACGTACGT	GCCAAACCATGAGTGGACATT	TAGAAGACGCACCGGGCCAAACTATGAGTGGATATTGTTAATATTCATAGCAATGTCCACTCATGGTTTGGCTTTTTTGGCAAGCAAAAGACGGCATACGAGATGGACGTACGTTGCAGTGTACTTCGCCGTCTTCGT	CLL-H-55257	ADAT1	Homo sapiens adenosine deaminase, tRNA-specific 1 (ADAT1), mRNA.	HADAT1	23536	NM_012091.2	7382475	NP_036223.1	16	16q23.1a	80	2	63	32.5	2	12	7	0.215385	0.0875
CACACAACCAACGTACGT	CCTCACTATCTGACTTCCATT	TAGAAGACGCACCGGCCTCACTATCTGACTTTCATTGTTAATATTCATAGCAATGGAAGTCAGATAGTGAGGTTTTTTGGCAAGCAAAAGACGGCATACGAGATGGACGTACGTTGGTTGTGTGTTCGCCGTCTTCGT	CLL-H-55254	ADAT1	Homo sapiens adenosine deaminase, tRNA-specific 1 (ADAT1), mRNA.	HADAT1	23536	NM_012091.2	7382475	NP_036223.1	16	16q23.1a	678	752	488	620	203	272	237.5	0.383065	0.350295
ACACACTGCAACGTACCA	GCTTCGGAGTTCAAGAATTAA	TAGAAGACGCACCGGGCTTCGGAGTTTAAGAATTAAGTTAATATTCATAGCTTAATTCTTGAACTCCGAAGCTTTTTTGGCAAGCAAAAGACGGCATACGAGATGGTGGTACGTTGCAGTGTGTTTCGCCGTCTTCGT	CLL-H-55255	ADAT1	Homo sapiens adenosine deaminase, tRNA-specific 1 (ADAT1), mRNA.	HADAT1	23536	NM_012091.2	7382475	NP_036223.1	16	16q23.1a	200	16	23	19.5	11	12	11.5	0.589744	0.0575
TGACACTGCAACGTACAC	CGTTTATAGAACTGGAGCCAA	TAGAAGACGCACCGGCGTTTATAGAACTGGAGTCAAGTTAATATTCATAGCTTGGCTCCAGTTCTATAAACGTTTTTTGGCAAGCAAAAGACGGCATACGAGATGGGTGTACGTTGCAGTGTCATTCGCCGTCTTCGT	CLL-H-55256	ADAT1	Homo sapiens adenosine deaminase, tRNA-specific 1 (ADAT1), mRNA.	HADAT1	23536	NM_012091.2	7382475	NP_036223.1	16	16q23.1a	361	187	257	222	173	164	168.5	0.759009	0.466759
ACGTGTTGTGTGTGTGCA	CAGGACCCTTCATCCTGAACT	TAGAAGACGCACCGGCAGGACCCTTCATTCTGAATTGTTAATATTCATAGCAGTTCAGGATGAAGGGTCCTGTTTTTTGGCAAGCAAAAGACGGCATACGAGATGGTGCACACACACAACACGTTTCGCCGTCTTCGT	CLL-H-55259	ADAT1	Homo sapiens adenosine deaminase, tRNA-specific 1 (ADAT1), mRNA.	HADAT1	23536	NM_012091.2	7382475	NP_036223.1	16	16q23.1a	82	76	71	73.5	52	195	123.5	1.68027	1.5061
TGGTGTCAGTTGTGACGT	GCCAGACCTCACGCCTCCTGA	TAGAAGACGCACCGGGCCAGACCTCATGCCTCTTGAGTTAATATTCATAGCTCAGGAGGCGTGAGGTCTGGCTTTTTTGGCAAGCAAAAGACGGCATACGAGATGGACGTCACAACTGACACCATTCGCCGTCTTCGT	CLL-H-55264	ADAT3	Homo sapiens adenosine deaminase, tRNA-specific 3, TAD3 homolog (S. cerevisiae) (ADAT3), mRNA.	TAD3; MSTP121; MST121; S863-5; FWP005	113179	NM_138422.1	19923944	NP_612431.1	19	19p13.3h	174	177	134	155.5	12	55	33.5	0.215434	0.192529
CATGGTCAGTTGTGACGT	CGCACGCATCCTGCGCGTCTT	TAGAAGACGCACCGGCGCACGCATTCTGCGTGTCTTGTTAATATTCATAGCAAGACGCGCAGGATGCGTGCGTTTTTTGGCAAGCAAAAGACGGCATACGAGATGGACGTCACAACTGACCATGTTCGCCGTCTTCGT	CLL-H-55262	ADAT3	Homo sapiens adenosine deaminase, tRNA-specific 3, TAD3 homolog (S. cerevisiae) (ADAT3), mRNA.	TAD3; MSTP121; MST121; S863-5; FWP005	113179	NM_138422.1	19923944	NP_612431.1	19	19p13.3h	214	156	213	184.5	47	81	64	0.346883	0.299065
TGACACGTGTTGTGTGAC	GCCTCGATTTCTTCCGCACAA	TAGAAGACGCACCGGGCCTTGATTTCTTCCGCATAAGTTAATATTCATAGCTTGTGCGGAAGAAATCGAGGCTTTTTTGGCAAGCAAAAGACGGCATACGAGATGGGTCACACAACACGTGTCATTCGCCGTCTTCGT	CLL-H-55265	ADAT3	Homo sapiens adenosine deaminase, tRNA-specific 3, TAD3 homolog (S. cerevisiae) (ADAT3), mRNA.	TAD3; MSTP121; MST121; S863-5; FWP005	113179	NM_138422.1	19923944	NP_612431.1	19	19p13.3h	312	159	162	160.5	159	126	142.5	0.88785	0.456731
GTTGGTCAGTTGTGACCA	CGTGCGTAAACTGGACGCAGA	TAGAAGACGCACCGGCGTGCGTAAATTGGACGTAGAGTTAATATTCATAGCTCTGCGTCCAGTTTACGCACGTTTTTTGGCAAGCAAAAGACGGCATACGAGATGGTGGTCACAACTGACCAACTTCGCCGTCTTCGT	CLL-H-55261	ADAT3	Homo sapiens adenosine deaminase, tRNA-specific 3, TAD3 homolog (S. cerevisiae) (ADAT3), mRNA.	TAD3; MSTP121; MST121; S863-5; FWP005	113179	NM_138422.1	19923944	NP_612431.1	19	19p13.3h	69	6	36	21	17	40	28.5	1.35714	0.413043
ACGTGTCAGTTGTGACTG	CCTGGAGATGCTGCTTTGCCT	TAGAAGACGCACCGGCCTGGAGATGTTGCTTTGTCTGTTAATATTCATAGCAGGCAAAGCAGCATCTCCAGGTTTTTTGGCAAGCAAAAGACGGCATACGAGATGGCAGTCACAACTGACACGTTTCGCCGTCTTCGT	CLL-H-55263	ADAT3	Homo sapiens adenosine deaminase, tRNA-specific 3, TAD3 homolog (S. cerevisiae) (ADAT3), mRNA.	TAD3; MSTP121; MST121; S863-5; FWP005	113179	NM_138422.1	19923944	NP_612431.1	19	19p13.3h	44	4	38	21	30	45	37.5	1.78571	0.852273
TGTGGTCAGTTGTGACTG	GCCCGACCTCAACCACCGCTT	TAGAAGACGCACCGGGCCCGACCTCAATCACCGTTTGTTAATATTCATAGCAAGCGGTGGTTGAGGTCGGGCTTTTTTGGCAAGCAAAAGACGGCATACGAGATGGCAGTCACAACTGACCACATTCGCCGTCTTCGT	CLL-H-55260	ADAT3	Homo sapiens adenosine deaminase, tRNA-specific 3, TAD3 homolog (S. cerevisiae) (ADAT3), mRNA.	TAD3; MSTP121; MST121; S863-5; FWP005	113179	NM_138422.1	19923944	NP_612431.1	19	19p13.3h	198	98	82	90	162	195	178.5	1.98333	0.901515
TGTGGTGTACACACTGAC	GAGAGGAAGAAACTAGAACTT	TAGAAGACGCACCGGGAGAGGAAGAAACTAGAATTTGTTAATATTCATAGCAAGTTCTAGTTTCTTCCTCTCTTTTTTGGCAAGCAAAAGACGGCATACGAGATGGGTCAGTGTGTACACCACATTCGCCGTCTTCGT	CLL-H-55269	ADD2	Homo sapiens adducin 2 (beta) (ADD2), transcript variant beta-4, mRNA.	ADDB	119	NM_017488.2	89276791	NP_059522.1	2	2p13.3c	68	32	1	16.5	0	1	0.5	0.030303	0.00735294
GTACGTGTACACACTGTG	CCTTACTTTGACCGCTTCTCA	TAGAAGACGCACCGGCCTTACTTTGACTGCTTCTTAGTTAATATTCATAGCTGAGAAGCGGTCAAAGTAAGGTTTTTTGGCAAGCAAAAGACGGCATACGAGATGGCACAGTGTGTACACGTACTTCGCCGTCTTCGT	CLL-H-55266	ADD2	Homo sapiens adducin 2 (beta) (ADD2), transcript variant beta-4, mRNA.	ADDB	119	NM_017488.2	89276791	NP_059522.1	2	2p13.3c	244	126	142	134	9	23	16	0.119403	0.0655738
ACTGGTGTACACACTGCA	GACGAGGATACCAAAGACGAT	TAGAAGACGCACCGGGACGAGGATACTAAAGATGATGTTAATATTCATAGCATCGTCTTTGGTATCCTCGTCTTTTTTGGCAAGCAAAAGACGGCATACGAGATGGTGCAGTGTGTACACCAGTTTCGCCGTCTTCGT	CLL-H-55268	ADD2	Homo sapiens adducin 2 (beta) (ADD2), transcript variant beta-4, mRNA.	ADDB	119	NM_017488.2	89276791	NP_059522.1	2	2p13.3c	320	1001	483	742	198	194	196	0.264151	0.6125
GTCAACGTGTGTACTGCA	GGGATGGTTTCATCAACATAA	TAGAAGACGCACCGGGGGATGGTTTCATCAATATAAGTTAATATTCATAGCTTATGTTGATGAAACCATCCCTTTTTTGGCAAGCAAAAGACGGCATACGAGATGGTGCAGTACACACGTTGACTTCGCCGTCTTCGT	CLL-H-55270	ADD2	Homo sapiens adducin 2 (beta) (ADD2), transcript variant beta-4, mRNA.	ADDB	119	NM_017488.2	89276791	NP_059522.1	2	2p13.3c	122	42	10	26	28	62	45	1.73077	0.368852
CAACGTGTACACACTGAC	CCCTTTAGTCTCTCCTTCCAA	TAGAAGACGCACCGGCCCTTTAGTCTTTCCTTCTAAGTTAATATTCATAGCTTGGAAGGAGAGACTAAAGGGTTTTTTGGCAAGCAAAAGACGGCATACGAGATGGGTCAGTGTGTACACGTTGTTCGCCGTCTTCGT	CLL-H-55267	ADD2	Homo sapiens adducin 2 (beta) (ADD2), transcript variant beta-4, mRNA.	ADDB	119	NM_017488.2	89276791	NP_059522.1	2	2p13.3c	159	30	89	59.5	75	252	163.5	2.7479	1.0283
CACAGTTGGTGTGTACTG	CCAGGGAAGTACCAATTTGAA	TAGAAGACGCACCGGCCAGGGAAGTACTAATTTGAAGTTAATATTCATAGCTTCAAATTGGTACTTCCCTGGTTTTTTGGCAAGCAAAAGACGGCATACGAGATGGCAGTACACACCAACTGTGTTCGCCGTCTTCGT	CLL-H-55273	ADD3	Homo sapiens adducin 3 (gamma) (ADD3), transcript variant 2, mRNA.	ADDL	120	NM_019903.3	62912454	NP_063968.1	10	10q25.1e-q25.2a	126	17	105	61	2	10	6	0.0983607	0.047619
TGCAGTTGGTGTGTACAC	GCACATCTAAATACCACATTT	TAGAAGACGCACCGGGCACATCTAAATACCACATTTGTTAATATTCATAGCAAATGTGGTATTTAGATGTGCTTTTTTGGCAAGCAAAAGACGGCATACGAGATGGGTGTACACACCAACTGCATTCGCCGTCTTCGT	CLL-H-55271	ADD3	Homo sapiens adducin 3 (gamma) (ADD3), transcript variant 2, mRNA.	ADDL	120	NM_019903.3	62912454	NP_063968.1	10	10q25.1e-q25.2a	31	2	2	2	0	2	1	0.5	0.0322581
GTCAGTTGGTGTGTACGT	GCCACCTTCTACTATGCAATT	TAGAAGACGCACCGGGCCACCTTCTACTATGTAATTGTTAATATTCATAGCAATTGCATAGTAGAAGGTGGCTTTTTTGGCAAGCAAAAGACGGCATACGAGATGGACGTACACACCAACTGACTTCGCCGTCTTCGT	CLL-H-55272	ADD3	Homo sapiens adducin 3 (gamma) (ADD3), transcript variant 2, mRNA.	ADDL	120	NM_019903.3	62912454	NP_063968.1	10	10q25.1e-q25.2a	90	48	35	41.5	27	28	27.5	0.662651	0.305556
ACACCATGGTGTGTACCA	GCCTCACAAAGAGAGATATTT	TAGAAGACGCACCGGGCCTCATAAAGAGAGATATTTGTTAATATTCATAGCAAATATCTCTCTTTGTGAGGCTTTTTTGGCAAGCAAAAGACGGCATACGAGATGGTGGTACACACCATGGTGTTTCGCCGTCTTCGT	CLL-H-55274	ADD3	Homo sapiens adducin 3 (gamma) (ADD3), transcript variant 2, mRNA.	ADDL	120	NM_019903.3	62912454	NP_063968.1	10	10q25.1e-q25.2a	429	393	350	371.5	349	474	411.5	1.10767	0.959207
ACCAGTGTGTCATGTGGT	GTGGGCATTAACAGAATGCTT	TAGAAGACGCACCGGGTGGGCATTAACAGAATGTTTGTTAATATTCATAGCAAGCATTCTGTTAATGCCCACTTTTTTGGCAAGCAAAAGACGGCATACGAGATGGACCACATGACACACTGGTTTCGCCGTCTTCGT	CLL-H-55276	ADD3	Homo sapiens adducin 3 (gamma) (ADD3), transcript variant 2, mRNA.	ADDL	120	NM_019903.3	62912454	NP_063968.1	10	10q25.1e-q25.2a	244	87	119	103	184	106	145	1.40777	0.594262
TGACCATGGTGTGTACAC	CCCAACTGGATTACTAGCATT	TAGAAGACGCACCGGCCCAACTGGATTACTAGTATTGTTAATATTCATAGCAATGCTAGTAATCCAGTTGGGTTTTTTGGCAAGCAAAAGACGGCATACGAGATGGGTGTACACACCATGGTCATTCGCCGTCTTCGT	CLL-H-55275	ADD3	Homo sapiens adducin 3 (gamma) (ADD3), transcript variant 2, mRNA.	ADDL	120	NM_019903.3	62912454	NP_063968.1	10	10q25.1e-q25.2a	343	232	305	268.5	800	2142	1471	5.47858	4.28863
GTGTACGTTGCAACACGT	CGCACTTACGAGCAAATGGAA	TAGAAGACGCACCGGCGCATTTACGAGTAAATGGAAGTTAATATTCATAGCTTCCATTTGCTCGTAAGTGCGTTTTTTGGCAAGCAAAAGACGGCATACGAGATGGACGTGTTGCAACGTACACTTCGCCGTCTTCGT	CLL-H-55281	ADNP	Homo sapiens activity-dependent neuroprotector homeobox (ADNP), transcript variant 1, mRNA.	ADNP1; KIAA0784	23394	NM_015339.2	31563504	NP_056154.1	20	20q13.13f	284	309	282	295.5	165	116	140.5	0.475465	0.494718
CATGACGTTGCAACACAC	GCCTCAACTATCACTCTGCAT	TAGAAGACGCACCGGGCCTCAACTATTACTCTGTATGTTAATATTCATAGCATGCAGAGTGATAGTTGAGGCTTTTTTGGCAAGCAAAAGACGGCATACGAGATGGGTGTGTTGCAACGTCATGTTCGCCGTCTTCGT	CLL-H-55278	ADNP	Homo sapiens activity-dependent neuroprotector homeobox (ADNP), transcript variant 1, mRNA.	ADNP1; KIAA0784	23394	NM_015339.2	31563504	NP_056154.1	20	20q13.13f	135	63	62	62.5	17	58	37.5	0.6	0.277778
CAACCATGACGTTGTGGT	CCAGTGGTTATTTCTAAGTCT	TAGAAGACGCACCGGCCAGTGGTTATTTCTAAGTTTGTTAATATTCATAGCAGACTTAGAAATAACCACTGGTTTTTTGGCAAGCAAAAGACGGCATACGAGATGGACCACAACGTCATGGTTGTTCGCCGTCTTCGT	CLL-H-55282	ADNP	Homo sapiens activity-dependent neuroprotector homeobox (ADNP), transcript variant 1, mRNA.	ADNP1; KIAA0784	23394	NM_015339.2	31563504	NP_056154.1	20	20q13.13f	206	70	88	79	65	33	49	0.620253	0.237864
GTTGACGTTGCAACACTG	GCCCGAGAAGAGAGTAGTATT	TAGAAGACGCACCGGGCCCGAGAAGAGGGTAGTGTTGTTAATATTCATAGCAATACTACTCTCTTCTCGGGCTTTTTTGGCAAGCAAAAGACGGCATACGAGATGGCAGTGTTGCAACGTCAACTTCGCCGTCTTCGT	CLL-H-55277	ADNP	Homo sapiens activity-dependent neuroprotector homeobox (ADNP), transcript variant 1, mRNA.	ADNP1; KIAA0784	23394	NM_015339.2	31563504	NP_056154.1	20	20q13.13f	34	7	1	4	7	0	3.5	0.875	0.102941
ACGTACGTTGCAACACCA	GCCATGATTGGGCACACAAAT	TAGAAGACGCACCGGGCCATGATTGGGTACATAAATGTTAATATTCATAGCATTTGTGTGCCCAATCATGGCTTTTTTGGCAAGCAAAAGACGGCATACGAGATGGTGGTGTTGCAACGTACGTTTCGCCGTCTTCGT	CLL-H-55279	ADNP	Homo sapiens activity-dependent neuroprotector homeobox (ADNP), transcript variant 1, mRNA.	ADNP1; KIAA0784	23394	NM_015339.2	31563504	NP_056154.1	20	20q13.13f	97	17	7	12	7	17	12	1	0.123711
TGGTACGTTGCAACACAC	CCAACCAAACTAATGCACAAT	TAGAAGACGCACCGGCCAACCAAACTAATGCATAATGTTAATATTCATAGCATTGTGCATTAGTTTGGTTGGTTTTTTGGCAAGCAAAAGACGGCATACGAGATGGGTGTGTTGCAACGTACCATTCGCCGTCTTCGT	CLL-H-55280	ADNP	Homo sapiens activity-dependent neuroprotector homeobox (ADNP), transcript variant 1, mRNA.	ADNP1; KIAA0784	23394	NM_015339.2	31563504	NP_056154.1	20	20q13.13f	235	112	128	120	62	202	132	1.1	0.561702
ACGTTGTGGTCAACACGT	CCACTTCATCAGTCTGTGAAT	TAGAAGACGCACCGGCCACTTCATCAGTTTGTGAATGTTAATATTCATAGCATTCACAGACTGATGAAGTGGTTTTTTGGCAAGCAAAAGACGGCATACGAGATGGACGTGTTGACCACAACGTTTCGCCGTCTTCGT	CLL-H-55285	ADNP2	Homo sapiens ADNP homeobox 2 (ADNP2), mRNA.	KIAA0863; ZNF508	22850	NM_014913.2	48762755	NP_055728.1	18	18q23d	93	82	44	63	14	15	14.5	0.230159	0.155914
GTTGTGTGGTCAACACAC	GCGATGTGATAAGTTTCACAT	TAGAAGACGCACCGGGCGATGTGATAAGTTTCATATGTTAATATTCATAGCATGTGAAACTTATCACATCGCTTTTTTGGCAAGCAAAAGACGGCATACGAGATGGGTGTGTTGACCACACAACTTCGCCGTCTTCGT	CLL-H-55283	ADNP2	Homo sapiens ADNP homeobox 2 (ADNP2), mRNA.	KIAA0863; ZNF508	22850	NM_014913.2	48762755	NP_055728.1	18	18q23d	131	154	102	128	60	26	43	0.335938	0.328244
TGGTTGTGGTCAACACCA	GCCTCTGTAAATACTCTACAA	TAGAAGACGCACCGGGCCTCTGTAAATACTTTACAAGTTAATATTCATAGCTTGTAGAGTATTTACAGAGGCTTTTTTGGCAAGCAAAAGACGGCATACGAGATGGTGGTGTTGACCACAACCATTCGCCGTCTTCGT	CLL-H-55286	ADNP2	Homo sapiens ADNP homeobox 2 (ADNP2), mRNA.	KIAA0863; ZNF508	22850	NM_014913.2	48762755	NP_055728.1	18	18q23d	114	46	45	45.5	27	27	27	0.593407	0.236842
CATGTGTGGTCAACACCA	CCACCTTGATTTCATCACCAT	TAGAAGACGCACCGGCCACCTTGATTTCATCATCATGTTAATATTCATAGCATGGTGATGAAATCAAGGTGGTTTTTTGGCAAGCAAAAGACGGCATACGAGATGGTGGTGTTGACCACACATGTTCGCCGTCTTCGT	CLL-H-55284	ADNP2	Homo sapiens ADNP homeobox 2 (ADNP2), mRNA.	KIAA0863; ZNF508	22850	NM_014913.2	48762755	NP_055728.1	18	18q23d	102	221	106	163.5	769	500	634.5	3.88073	6.22059
CAGTTGTGGTGTGTTGAC	CGTGGGTACAAACCCTGTGAT	TAGAAGACGCACCGGCGTGGGTATAAACCTTGTGATGTTAATATTCATAGCATCACAGGGTTTGTACCCACGTTTTTTGGCAAGCAAAAGACGGCATACGAGATGGGTCAACACACCACAACTGTTCGCCGTCTTCGT	CLL-H-55287	ADNP2	Homo sapiens ADNP homeobox 2 (ADNP2), mRNA.	KIAA0863; ZNF508	22850	NM_014913.2	48762755	NP_055728.1	18	18q23d	121	118	125	121.5	971	1215	1093	8.99588	9.03306
ACGTTGTGACGTACTGTG	CGAGCAGTCTTACCTTGTTTA	TAGAAGACGCACCGGCGAGCAGTCTTACTTTGTTTAGTTAATATTCATAGCTAAACAAGGTAAGACTGCTCGTTTTTTGGCAAGCAAAAGACGGCATACGAGATGGCACAGTACGTCACAACGTTTCGCCGTCTTCGT	CLL-H-55290	ADO	Homo sapiens 2-aminoethanethiol (cysteamine) dioxygenase (ADO), mRNA.	FLJ14547; DKFZp564C046	84890	NM_032804.5	62177109	NP_116193.2	10	10q21.2b	147	61	137	99	41	28	34.5	0.348485	0.234694
TGGTTGTGACGTACTGGT	CCACAGGACATGCCACTTTAT	TAGAAGACGCACCGGCCACAGGATATGCTACTTTATGTTAATATTCATAGCATAAAGTGGCATGTCCTGTGGTTTTTTGGCAAGCAAAAGACGGCATACGAGATGGACCAGTACGTCACAACCATTCGCCGTCTTCGT	CLL-H-55291	ADO	Homo sapiens 2-aminoethanethiol (cysteamine) dioxygenase (ADO), mRNA.	FLJ14547; DKFZp564C046	84890	NM_032804.5	62177109	NP_116193.2	10	10q21.2b	54	173	78	125.5	52	99	75.5	0.601594	1.39815
GTGTTGTGACGTACTGAC	GCTTCCAAACAACTGAATGTA	TAGAAGACGCACCGGGCTTCCAAACAATTGAATGTAGTTAATATTCATAGCTACATTCAGTTGTTTGGAAGCTTTTTTGGCAAGCAAAAGACGGCATACGAGATGGGTCAGTACGTCACAACACTTCGCCGTCTTCGT	CLL-H-55292	ADO	Homo sapiens 2-aminoethanethiol (cysteamine) dioxygenase (ADO), mRNA.	FLJ14547; DKFZp564C046	84890	NM_032804.5	62177109	NP_116193.2	10	10q21.2b	425	272	223	247.5	234	212	223	0.90101	0.524706
CATGTGTGACGTACTGGT	GCAGATTTCATGTTGCAGATT	TAGAAGACGCACCGGGCAGATTTCATGTTGTAGATTGTTAATATTCATAGCAATCTGCAACATGAAATCTGCTTTTTTGGCAAGCAAAAGACGGCATACGAGATGGACCAGTACGTCACACATGTTCGCCGTCTTCGT	CLL-H-55289	ADO	Homo sapiens 2-aminoethanethiol (cysteamine) dioxygenase (ADO), mRNA.	FLJ14547; DKFZp564C046	84890	NM_032804.5	62177109	NP_116193.2	10	10q21.2b	178	105	131	118	98	197	147.5	1.25	0.828652
GTTGTGTGACGTACTGCA	GCACAGTAATGAATGTGGTTA	TAGAAGACGCACCGGGCACAGTAATGAGTGTGGTTGGTTAATATTCATAGCTAACCACATTCATTACTGTGCTTTTTTGGCAAGCAAAAGACGGCATACGAGATGGTGCAGTACGTCACACAACTTCGCCGTCTTCGT	CLL-H-55288	ADO	Homo sapiens 2-aminoethanethiol (cysteamine) dioxygenase (ADO), mRNA.	FLJ14547; DKFZp564C046	84890	NM_032804.5	62177109	NP_116193.2	10	10q21.2b	564	470	687	578.5	1072	684	878	1.51772	1.55674
CAACCATGGTCATGTGGT	CCACTCATGCCCTTATGCCTT	TAGAAGACGCACCGGCCACTCATGCCTTTATGCTTTGTTAATATTCATAGCAAGGCATAAGGGCATGAGTGGTTTTTTGGCAAGCAAAAGACGGCATACGAGATGGACCACATGACCATGGTTGTTCGCCGTCTTCGT	CLL-H-55293	ADO	Homo sapiens 2-aminoethanethiol (cysteamine) dioxygenase (ADO), mRNA.	FLJ14547; DKFZp564C046	84890	NM_032804.5	62177109	NP_116193.2	10	10q21.2b	214	92	204	148	271	182	226.5	1.53041	1.05841
CAACACTGCATGTGACCA	CTTCAGTGATAAGGAAACTTT	TAGAAGACGCACCGGCTTCAGTGATAAGGAAACTTTGTTAATATTCATAGCAAAGTTTCCTTATCACTGAAGTTTTTTGGCAAGCAAAAGACGGCATACGAGATGGTGGTCACATGCAGTGTTGTTCGCCGTCTTCGT	CLL-H-55297	ADPGK	Homo sapiens ADP-dependent glucokinase (ADPGK), mRNA.	ADP-GK; DKFZP434B195; 2610017G09Rik	83440	NM_031284.3	31542508	NP_112574.3	15	15q24.1a	302	445	380	412.5	72	114	93	0.225455	0.307947
TGACACTGCATGTGACGT	CGGAAGTACACCCTCACTATT	TAGAAGACGCACCGGCGGAAGTACATCCTCATTATTGTTAATATTCATAGCAATAGTGAGGGTGTACTTCCGTTTTTTGGCAAGCAAAAGACGGCATACGAGATGGACGTCACATGCAGTGTCATTCGCCGTCTTCGT	CLL-H-55295	ADPGK	Homo sapiens ADP-dependent glucokinase (ADPGK), mRNA.	ADP-GK; DKFZP434B195; 2610017G09Rik	83440	NM_031284.3	31542508	NP_112574.3	15	15q24.1a	368	268	536	402	295	249	272	0.676617	0.73913
ACTGACTGCATGTGACGT	CACACCAGTATTGGTGTGTAA	TAGAAGACGCACCGGCACACTAGTATTGGTGTGTAAGTTAATATTCATAGCTTACACACCAATACTGGTGTGTTTTTTGGCAAGCAAAAGACGGCATACGAGATGGACGTCACATGCAGTCAGTTTCGCCGTCTTCGT	CLL-H-55298	ADPGK	Homo sapiens ADP-dependent glucokinase (ADPGK), mRNA.	ADP-GK; DKFZP434B195; 2610017G09Rik	83440	NM_031284.3	31542508	NP_112574.3	15	15q24.1a	277	101	137	119	73	121	97	0.815126	0.350181
GTACACTGCATGTGACAC	GCTGAATGAACAGGAGCTGTT	TAGAAGACGCACCGGGCTGAATGAATAGGAGTTGTTGTTAATATTCATAGCAACAGCTCCTGTTCATTCAGCTTTTTTGGCAAGCAAAAGACGGCATACGAGATGGGTGTCACATGCAGTGTACTTCGCCGTCTTCGT	CLL-H-55296	ADPGK	Homo sapiens ADP-dependent glucokinase (ADPGK), mRNA.	ADP-GK; DKFZP434B195; 2610017G09Rik	83440	NM_031284.3	31542508	NP_112574.3	15	15q24.1a	377	170	221	195.5	116	266	191	0.976982	0.506631
ACACACTGCATGTGACTG	GCAGCTTTAATTGGACAGAAA	TAGAAGACGCACCGGGCAGCTTTAATTGGATAGAAAGTTAATATTCATAGCTTTCTGTCCAATTAAAGCTGCTTTTTTGGCAAGCAAAAGACGGCATACGAGATGGCAGTCACATGCAGTGTGTTTCGCCGTCTTCGT	CLL-H-55294	ADPGK	Homo sapiens ADP-dependent glucokinase (ADPGK), mRNA.	ADP-GK; DKFZP434B195; 2610017G09Rik	83440	NM_031284.3	31542508	NP_112574.3	15	15q24.1a	426	150	169	159.5	133	184	158.5	0.99373	0.372066
ACCAGTCAACTGTGTGGT	CAATTTCCAGTGGGCGTTCAA	TAGAAGACGCACCGGCAATTTCTAGTGGGCGTTTAAGTTAATATTCATAGCTTGAACGCCCACTGGAAATTGTTTTTTGGCAAGCAAAAGACGGCATACGAGATGGACCACACAGTTGACTGGTTTCGCCGTCTTCGT	CLL-H-55303	AEBP2	Homo sapiens AE binding protein 2 (AEBP2), mRNA.	MGC17922	121536	NM_153207.3	49472839	NP_694939.1	12	12p12.3a	337	62	40	51	12	12	12	0.235294	0.0356083
ACACGTCATGTGGTACAC	GCAGATCACATCCGTTCCATA	TAGAAGACGCACCGGGCAGATCACATTCGTTCTATAGTTAATATTCATAGCTATGGAACGGATGTGATCTGCTTTTTTGGCAAGCAAAAGACGGCATACGAGATGGGTGTACCACATGACGTGTTTCGCCGTCTTCGT	CLL-H-55299	AEBP2	Homo sapiens AE binding protein 2 (AEBP2), mRNA.	MGC17922	121536	NM_153207.3	49472839	NP_694939.1	12	12p12.3a	251	71	24	47.5	13	21	17	0.357895	0.0677291
GTGTGTCAACTGTGTGAC	GCGATAAGACATCGAGCCATA	TAGAAGACGCACCGGGCGATAAGATATCGAGCTATAGTTAATATTCATAGCTATGGCTCGATGTCTTATCGCTTTTTTGGCAAGCAAAAGACGGCATACGAGATGGGTCACACAGTTGACACACTTCGCCGTCTTCGT	CLL-H-55301	AEBP2	Homo sapiens AE binding protein 2 (AEBP2), mRNA.	MGC17922	121536	NM_153207.3	49472839	NP_694939.1	12	12p12.3a	125	54	39	46.5	26	23	24.5	0.526882	0.196
CAGTGTCAACTGTGTGCA	GCACCAAAGTTGGTCTTGAAA	TAGAAGACGCACCGGGCACTAAAGTTGGTCTTGAAAGTTAATATTCATAGCTTTCAAGACCAACTTTGGTGCTTTTTTGGCAAGCAAAAGACGGCATACGAGATGGTGCACACAGTTGACACTGTTCGCCGTCTTCGT	CLL-H-55302	AEBP2	Homo sapiens AE binding protein 2 (AEBP2), mRNA.	MGC17922	121536	NM_153207.3	49472839	NP_694939.1	12	12p12.3a	388	195	97	146	96	104	100	0.684932	0.257732
TGACGTCATGTGGTACTG	CCCAAACATATACAGAACAAT	TAGAAGACGCACCGGCCCAAACATATACAGAACAATGTTAATATTCATAGCATTGTTCTGTATATGTTTGGGTTTTTTGGCAAGCAAAAGACGGCATACGAGATGGCAGTACCACATGACGTCATTCGCCGTCTTCGT	CLL-H-55300	AEBP2	Homo sapiens AE binding protein 2 (AEBP2), mRNA.	MGC17922	121536	NM_153207.3	49472839	NP_694939.1	12	12p12.3a	670	1116	909	1012.5	3392	3863	3627.5	3.58272	5.41418
GTTGACCATGCACAACCA	CCAGAAGGTTATTATGAGGAA	TAGAAGACGCACCGGCCAGAAGGTTATTGTGAGGGAGTTAATATTCATAGCTTCCTCATAATAACCTTCTGGTTTTTTGGCAAGCAAAAGACGGCATACGAGATGGTGGTTGTGCATGGTCAACTTCGCCGTCTTCGT	CLL-H-55307	AFAP1	Homo sapiens actin filament associated protein 1 (AFAP1), transcript variant 2, mRNA.	AFAP-110; AFAP	60312	NM_198595.2	125661040	NP_940997.1	4	4p16.1d	316	241	271	256	36	29	32.5	0.126953	0.102848
CATGACCATGCACAACGT	GAACTCCTGGACCATGAATAT	TAGAAGACGCACCGGGAACTCCTGGACTATGAATATGTTAATATTCATAGCATATTCATGGTCCAGGAGTTCTTTTTTGGCAAGCAAAAGACGGCATACGAGATGGACGTTGTGCATGGTCATGTTCGCCGTCTTCGT	CLL-H-55308	AFAP1	Homo sapiens actin filament associated protein 1 (AFAP1), transcript variant 2, mRNA.	AFAP-110; AFAP	60312	NM_198595.2	125661040	NP_940997.1	4	4p16.1d	26	0	1	0.5	0	1	0.5	1	0.0192308
ACTGACCATGCACAACAC	CCAAGGCTGTAACATTACGTA	TAGAAGACGCACCGGCCAAGGCTGTAACATTATGTAGTTAATATTCATAGCTACGTAATGTTACAGCCTTGGTTTTTTGGCAAGCAAAAGACGGCATACGAGATGGGTGTTGTGCATGGTCAGTTTCGCCGTCTTCGT	CLL-H-55305	AFAP1	Homo sapiens actin filament associated protein 1 (AFAP1), transcript variant 2, mRNA.	AFAP-110; AFAP	60312	NM_198595.2	125661040	NP_940997.1	4	4p16.1d	488	327	372	349.5	432	389	410.5	1.17454	0.841189
CAACACCATGCACAACTG	CCGGGTTTGGATTCTAAACAT	TAGAAGACGCACCGGCCGGGTTTGGATTCTAAATATGTTAATATTCATAGCATGTTTAGAATCCAAACCCGGTTTTTTGGCAAGCAAAAGACGGCATACGAGATGGCAGTTGTGCATGGTGTTGTTCGCCGTCTTCGT	CLL-H-55304	AFAP1	Homo sapiens actin filament associated protein 1 (AFAP1), transcript variant 2, mRNA.	AFAP-110; AFAP	60312	NM_198595.2	125661040	NP_940997.1	4	4p16.1d	447	181	234	207.5	306	230	268	1.29157	0.599553
TGTGACCATGCACAACTG	CAGGCGTGTTATATCTGCTAA	TAGAAGACGCACCGGCAGGCGTGTTATATCTGTTAAGTTAATATTCATAGCTTAGCAGATATAACACGCCTGTTTTTTGGCAAGCAAAAGACGGCATACGAGATGGCAGTTGTGCATGGTCACATTCGCCGTCTTCGT	CLL-H-55306	AFAP1	Homo sapiens actin filament associated protein 1 (AFAP1), transcript variant 2, mRNA.	AFAP-110; AFAP	60312	NM_198595.2	125661040	NP_940997.1	4	4p16.1d	124	24	10	17	79	54	66.5	3.91176	0.53629
ACGTCAGTGTGTTGACAC	CCACCTTTCTCTCAAGATTTA	TAGAAGACGCACCGGCCACCTTTCTCTTAAGATTTAGTTAATATTCATAGCTAAATCTTGAGAGAAAGGTGGTTTTTTGGCAAGCAAAAGACGGCATACGAGATGGGTGTCAACACACTGACGTTTCGCCGTCTTCGT	CLL-H-55310	AFM	Homo sapiens afamin (AFM), mRNA.	MGC125338; ALBA; ALF; MGC125339; ALB2	173	NM_001133.2	27754774	NP_001124.1	4	4q13.3d	131	139	111	125	87	100	93.5	0.748	0.71374
TGGTCAGTGTGTTGACTG	GCAACCTTTGAAGAAATGGAA	TAGAAGACGCACCGGGCAATCTTTGAAGAAATGGAAGTTAATATTCATAGCTTCCATTTCTTCAAAGGTTGCTTTTTTGGCAAGCAAAAGACGGCATACGAGATGGCAGTCAACACACTGACCATTCGCCGTCTTCGT	CLL-H-55311	AFM	Homo sapiens afamin (AFM), mRNA.	MGC125338; ALBA; ALF; MGC125339; ALB2	173	NM_001133.2	27754774	NP_001124.1	4	4q13.3d	428	719	486	602.5	685	611	648	1.07552	1.51402
GTGTCAGTGTGTTGACCA	GACAGGTTTCTTGTCAACTTA	TAGAAGACGCACCGGGACAGGTTTCTTGTCAATTTAGTTAATATTCATAGCTAAGTTGACAAGAAACCTGTCTTTTTTGGCAAGCAAAAGACGGCATACGAGATGGTGGTCAACACACTGACACTTCGCCGTCTTCGT	CLL-H-55312	AFM	Homo sapiens afamin (AFM), mRNA.	MGC125338; ALBA; ALF; MGC125339; ALB2	173	NM_001133.2	27754774	NP_001124.1	4	4q13.3d	433	366	433	399.5	636	397	516.5	1.29287	1.19284
CAACACGTACTGTGTGGT	CGAGCAAGGTTATGAACCATA	TAGAAGACGCACCGGCGAGCAAGGTTATGAATCATAGTTAATATTCATAGCTATGGTTCATAACCTTGCTCGTTTTTTGGCAAGCAAAAGACGGCATACGAGATGGACCACACAGTACGTGTTGTTCGCCGTCTTCGT	CLL-H-55313	AFM	Homo sapiens afamin (AFM), mRNA.	MGC125338; ALBA; ALF; MGC125339; ALB2	173	NM_001133.2	27754774	NP_001124.1	4	4q13.3d	97	14	21	17.5	39	20	29.5	1.68571	0.304124
CATGCAGTGTGTTGACTG	CGGGATATAGAGAACTTCAAT	TAGAAGACGCACCGGCGGGATATAGAGAACTTTAATGTTAATATTCATAGCATTGAAGTTCTCTATATCCCGTTTTTTGGCAAGCAAAAGACGGCATACGAGATGGCAGTCAACACACTGCATGTTCGCCGTCTTCGT	CLL-H-55309	AFM	Homo sapiens afamin (AFM), mRNA.	MGC125338; ALBA; ALF; MGC125339; ALB2	173	NM_001133.2	27754774	NP_001124.1	4	4q13.3d	116	88	132	110	302	90	196	1.78182	1.68966
TGGTTGCACATGTGTGTG	CCTATCTGTGTGGTGATGAAT	TAGAAGACGCACCGGCCTATTTGTGTGGTGATGAATGTTAATATTCATAGCATTCATCACCACACAGATAGGTTTTTTGGCAAGCAAAAGACGGCATACGAGATGGCACACACATGTGCAACCATTCGCCGTCTTCGT	CLL-H-55314	AFM	Homo sapiens afamin (AFM), mRNA.	MGC125338; ALBA; ALF; MGC125339; ALB2	173	NM_001133.2	27754774	NP_001124.1	4	4q13.3d	67	21	34	27.5	115	523	319	11.6	4.76119
ACGTTGCACACATGTGGT	GCCCTTTGATGATAGCACATG	TAGAAGACGCACCGGGCCCTTTGATGGTAGCATATGGTTAATATTCATAGCCATGTGCTATCATCAAAGGGCTTTTTTGGCAAGCAAAAGACGGCATACGAGATGGACCACATGTGTGCAACGTTTCGCCGTCTTCGT	CLL-H-55320	AGAP1	Homo sapiens ArfGAP with GTPase domain, ankyrin repeat and PH domain 1 (AGAP1), transcript variant 1, mRNA.	KIAA1099; GGAP1; AGAP1; MGC71657	116987	NM_001037131.1	80978929	NP_001032208.1	2	2q37.2a-q37.2b	133	263	201	232	59	27	43	0.185345	0.323308
CACAGTTGGTACACTGAC	GCTGTTTAATAGAACGTGATT	TAGAAGACGCACCGGGCTGTTTAATAGAACGTGATTGTTAATATTCATAGCAATCACGTTCTATTAAACAGCTTTTTTGGCAAGCAAAAGACGGCATACGAGATGGGTCAGTGTACCAACTGTGTTCGCCGTCTTCGT	CLL-H-55317	AGAP1	Homo sapiens ArfGAP with GTPase domain, ankyrin repeat and PH domain 1 (AGAP1), transcript variant 1, mRNA.	KIAA1099; GGAP1; AGAP1; MGC71657	116987	NM_001037131.1	80978929	NP_001032208.1	2	2q37.2a-q37.2b	167	328	171	249.5	72	22	47	0.188377	0.281437
GTCAGTTGGTACACTGTG	GAAGTGGCAAATCGTTGAATA	TAGAAGACGCACCGGGAAGTGGCAAATTGTTGAATAGTTAATATTCATAGCTATTCAACGATTTGCCACTTCTTTTTTGGCAAGCAAAAGACGGCATACGAGATGGCACAGTGTACCAACTGACTTCGCCGTCTTCGT	CLL-H-55316	AGAP1	Homo sapiens ArfGAP with GTPase domain, ankyrin repeat and PH domain 1 (AGAP1), transcript variant 1, mRNA.	KIAA1099; GGAP1; AGAP1; MGC71657	116987	NM_001037131.1	80978929	NP_001032208.1	2	2q37.2a-q37.2b	324	83	351	217	173	164	168.5	0.776498	0.520062
ACACCATGGTACACTGGT	CCCAGAAGATTGTTGCCACAA	TAGAAGACGCACCGGCCCAGAAGATTGTTGTCATAAGTTAATATTCATAGCTTGTGGCAACAATCTTCTGGGTTTTTTGGCAAGCAAAAGACGGCATACGAGATGGACCAGTGTACCATGGTGTTTCGCCGTCTTCGT	CLL-H-55318	AGAP1	Homo sapiens ArfGAP with GTPase domain, ankyrin repeat and PH domain 1 (AGAP1), transcript variant 1, mRNA.	KIAA1099; GGAP1; AGAP1; MGC71657	116987	NM_001037131.1	80978929	NP_001032208.1	2	2q37.2a-q37.2b	506	194	246	220	207	304	255.5	1.16136	0.504941
TGACCATGGTACACTGCA	GCTGACCTATCATCCCAGTTT	TAGAAGACGCACCGGGCTGACTTATCATCCTAGTTTGTTAATATTCATAGCAAACTGGGATGATAGGTCAGCTTTTTTGGCAAGCAAAAGACGGCATACGAGATGGTGCAGTGTACCATGGTCATTCGCCGTCTTCGT	CLL-H-55319	AGAP1	Homo sapiens ArfGAP with GTPase domain, ankyrin repeat and PH domain 1 (AGAP1), transcript variant 1, mRNA.	KIAA1099; GGAP1; AGAP1; MGC71657	116987	NM_001037131.1	80978929	NP_001032208.1	2	2q37.2a-q37.2b	210	139	33	86	75	212	143.5	1.6686	0.683333
TGCAGTTGGTACACTGCA	GAGAAACAATAACCGGAACAA	TAGAAGACGCACCGGGAGAAACAATAACCGGAATAAGTTAATATTCATAGCTTGTTCCGGTTATTGTTTCTCTTTTTTGGCAAGCAAAAGACGGCATACGAGATGGTGCAGTGTACCAACTGCATTCGCCGTCTTCGT	CLL-H-55315	AGAP1	Homo sapiens ArfGAP with GTPase domain, ankyrin repeat and PH domain 1 (AGAP1), transcript variant 1, mRNA.	KIAA1099; GGAP1; AGAP1; MGC71657	116987	NM_001037131.1	80978929	NP_001032208.1	2	2q37.2a-q37.2b	339	218	270	244	645	543	594	2.43443	1.75221
CAACGTCATGACGTTGAC	CCTCTCTCTGTCCATCCACTG	TAGAAGACGCACCGGCCTCTCTCTGTCTATCCATTGGTTAATATTCATAGCCAGTGGATGGACAGAGAGAGGTTTTTTGGCAAGCAAAAGACGGCATACGAGATGGGTCAACGTCATGACGTTGTTCGCCGTCTTCGT	CLL-H-55325	AGAP3	Homo sapiens ArfGAP with GTPase domain, ankyrin repeat and PH domain 3 (AGAP3), transcript variant 2, mRNA.	MRIP-1; AGAP3; CRAG; FLJ16146	116988	NM_001042535.1	110227616	NP_001036000.1	7	7q36.1d	37	5	23	14	1	0	0.5	0.0357143	0.0135135
ACTGGTCATGACGTTGCA	CTCTCTCTGTCCATCCACTGT	TAGAAGACGCACCGGCTCTCTCTGTCTATCCATTGTGTTAATATTCATAGCACAGTGGATGGACAGAGAGAGTTTTTTGGCAAGCAAAAGACGGCATACGAGATGGTGCAACGTCATGACCAGTTTCGCCGTCTTCGT	CLL-H-55326	AGAP3	Homo sapiens ArfGAP with GTPase domain, ankyrin repeat and PH domain 3 (AGAP3), transcript variant 2, mRNA.	MRIP-1; AGAP3; CRAG; FLJ16146	116988	NM_001042535.1	110227616	NP_001036000.1	7	7q36.1d	243	93	81	87	65	31	48	0.551724	0.197531
TGACCACAACTGTGACAC	GCATCCCAATATCTACGCCAT	TAGAAGACGCACCGGGCATCCCAATATTTACGCTATGTTAATATTCATAGCATGGCGTAGATATTGGGATGCTTTTTTGGCAAGCAAAAGACGGCATACGAGATGGGTGTCACAGTTGTGGTCATTCGCCGTCTTCGT	CLL-H-55321	AGAP3	Homo sapiens ArfGAP with GTPase domain, ankyrin repeat and PH domain 3 (AGAP3), transcript variant 2, mRNA.	MRIP-1; AGAP3; CRAG; FLJ16146	116988	NM_001042535.1	110227616	NP_001036000.1	7	7q36.1d	1957	1295	1519	1407	1065	1137	1101	0.782516	0.562596
GTACGTCATGACGTTGTG	CTCTCTCCTCTCTCTGTCCAT	TAGAAGACGCACCGGCTCTCTCCTCTTTCTGTCTATGTTAATATTCATAGCATGGACAGAGAGAGGAGAGAGTTTTTTGGCAAGCAAAAGACGGCATACGAGATGGCACAACGTCATGACGTACTTCGCCGTCTTCGT	CLL-H-55324	AGAP3	Homo sapiens ArfGAP with GTPase domain, ankyrin repeat and PH domain 3 (AGAP3), transcript variant 2, mRNA.	MRIP-1; AGAP3; CRAG; FLJ16146	116988	NM_001042535.1	110227616	NP_001036000.1	7	7q36.1d	312	211	317	264	204	237	220.5	0.835227	0.706731
TGACGTCATGACGTTGCA	CCTCTCTCCTCTCTCTGTCCA	TAGAAGACGCACCGGCCTCTCTCCTCTTTCTGTTCAGTTAATATTCATAGCTGGACAGAGAGAGGAGAGAGGTTTTTTGGCAAGCAAAAGACGGCATACGAGATGGTGCAACGTCATGACGTCATTCGCCGTCTTCGT	CLL-H-55323	AGAP3	Homo sapiens ArfGAP with GTPase domain, ankyrin repeat and PH domain 3 (AGAP3), transcript variant 2, mRNA.	MRIP-1; AGAP3; CRAG; FLJ16146	116988	NM_001042535.1	110227616	NP_001036000.1	7	7q36.1d	131	98	96	97	76	121	98.5	1.01546	0.751908
ACACGTCATGACGTTGGT	GACTGCTCTCAGATGAGAAGC	TAGAAGACGCACCGGGACTGCTCTTAGATGAGAAGTGTTAATATTCATAGCGCTTCTCATCTGAGAGCAGTCTTTTTTGGCAAGCAAAAGACGGCATACGAGATGGACCAACGTCATGACGTGTTTCGCCGTCTTCGT	CLL-H-55322	AGAP3	Homo sapiens ArfGAP with GTPase domain, ankyrin repeat and PH domain 3 (AGAP3), transcript variant 2, mRNA.	MRIP-1; AGAP3; CRAG; FLJ16146	116988	NM_001042535.1	110227616	NP_001036000.1	7	7q36.1d	809	548	650	599	1214	1761	1487.5	2.48331	1.83869
GTACCATGCAGTTGACGT	GCTGCATCAGTAAATGCTAAT	TAGAAGACGCACCGGGCTGCATCAGTAAATGTTAATGTTAATATTCATAGCATTAGCATTTACTGATGCAGCTTTTTTGGCAAGCAAAAGACGGCATACGAGATGGACGTCAACTGCATGGTACTTCGCCGTCTTCGT	CLL-H-55328	AGFG1	Homo sapiens ArfGAP with FG repeats 1 (AGFG1), transcript variant 4, mRNA.		3267	NM_001135189.1	206597508	NP_001128661.1	2	2q36.3c	190	100	226	163	22	5	13.5	0.0828221	0.0710526
CAACCATGCAGTTGACTG	GCTGCTGGAGTATCTAGTAAT	TAGAAGACGCACCGGGCTGCTGGAGTATTTAGTAATGTTAATATTCATAGCATTACTAGATACTCCAGCAGCTTTTTTGGCAAGCAAAAGACGGCATACGAGATGGCAGTCAACTGCATGGTTGTTCGCCGTCTTCGT	CLL-H-55329	AGFG1	Homo sapiens ArfGAP with FG repeats 1 (AGFG1), transcript variant 4, mRNA.		3267	NM_001135189.1	206597508	NP_001128661.1	2	2q36.3c	100	35	85	60	27	8	17.5	0.291667	0.175
ACTGCATGCAGTTGACAC	CCAGTCAGTCAAGTGCATCTT	TAGAAGACGCACCGGCCAGTCAGTTAAGTGTATCTTGTTAATATTCATAGCAAGATGCACTTGACTGACTGGTTTTTTGGCAAGCAAAAGACGGCATACGAGATGGGTGTCAACTGCATGCAGTTTCGCCGTCTTCGT	CLL-H-55330	AGFG1	Homo sapiens ArfGAP with FG repeats 1 (AGFG1), transcript variant 4, mRNA.		3267	NM_001135189.1	206597508	NP_001128661.1	2	2q36.3c	255	176	115	145.5	94	64	79	0.542955	0.309804
TGACCATGCAGTTGACAC	CCTGAGGTCAAACCACTGAAA	TAGAAGACGCACCGGCCTGAGGTTAAACCATTGAAAGTTAATATTCATAGCTTTCAGTGGTTTGACCTCAGGTTTTTTGGCAAGCAAAAGACGGCATACGAGATGGGTGTCAACTGCATGGTCATTCGCCGTCTTCGT	CLL-H-55327	AGFG1	Homo sapiens ArfGAP with FG repeats 1 (AGFG1), transcript variant 4, mRNA.		3267	NM_001135189.1	206597508	NP_001128661.1	2	2q36.3c	260	127	93	110	62	84	73	0.663636	0.280769
TGTGCATGCAGTTGACTG	CCACCTCCAGTAATGCGTATA	TAGAAGACGCACCGGCCACCTCTAGTAATGTGTATAGTTAATATTCATAGCTATACGCATTACTGGAGGTGGTTTTTTGGCAAGCAAAAGACGGCATACGAGATGGCAGTCAACTGCATGCACATTCGCCGTCTTCGT	CLL-H-55331	AGFG1	Homo sapiens ArfGAP with FG repeats 1 (AGFG1), transcript variant 4, mRNA.		3267	NM_001135189.1	206597508	NP_001128661.1	2	2q36.3c	197	89	210	149.5	67	175	121	0.809365	0.614213
ACGTCAGTACACTGACCA	GCTCTTCTTCTTCGAGAATTA	TAGAAGACGCACCGGGCTCTTCTTCTTTGAGAATTAGTTAATATTCATAGCTAATTCTCGAAGAAGAAGAGCTTTTTTGGCAAGCAAAAGACGGCATACGAGATGGTGGTCAGTGTACTGACGTTTCGCCGTCTTCGT	CLL-H-55336	AGPAT5	Homo sapiens 1-acylglycerol-3-phosphate O-acyltransferase 5 (lysophosphatidic acid acyltransferase, epsilon) (AGPAT5), mRNA.	1-AGPAT5; LPAAT-epsilon; LPAAT-e	55326	NM_018361.2	61743951	NP_060831.2	8	8p23.1f	261	210	154	182	25	59	42	0.230769	0.16092
TGACACACGTACGTTGTG	CTCCTGCTCTGTCCATTTCCT	TAGAAGACGCACCGGCTCCTGCTCTGTCTATTTCTTGTTAATATTCATAGCAGGAAATGGACAGAGCAGGAGTTTTTTGGCAAGCAAAAGACGGCATACGAGATGGCACAACGTACGTGTGTCATTCGCCGTCTTCGT	CLL-H-55337	AGPAT5	Homo sapiens 1-acylglycerol-3-phosphate O-acyltransferase 5 (lysophosphatidic acid acyltransferase, epsilon) (AGPAT5), mRNA.	1-AGPAT5; LPAAT-epsilon; LPAAT-e	55326	NM_018361.2	61743951	NP_060831.2	8	8p23.1f	310	253	396	324.5	175	97	136	0.419106	0.43871
TGTGCAGTACACTGACCA	CCTTTCAGCTAGTCAGGCATT	TAGAAGACGCACCGGCCTTTCAGTTAGTCAGGTATTGTTAATATTCATAGCAATGCCTGACTAGCTGAAAGGTTTTTTGGCAAGCAAAAGACGGCATACGAGATGGTGGTCAGTGTACTGCACATTCGCCGTCTTCGT	CLL-H-55333	AGPAT5	Homo sapiens 1-acylglycerol-3-phosphate O-acyltransferase 5 (lysophosphatidic acid acyltransferase, epsilon) (AGPAT5), mRNA.	1-AGPAT5; LPAAT-epsilon; LPAAT-e	55326	NM_018361.2	61743951	NP_060831.2	8	8p23.1f	173	23	15	19	7	16	11.5	0.605263	0.066474
GTTGCAGTACACTGACTG	GCTGTATGTGAACACCTGGAT	TAGAAGACGCACCGGGCTGTATGTGAATACTTGGATGTTAATATTCATAGCATCCAGGTGTTCACATACAGCTTTTTTGGCAAGCAAAAGACGGCATACGAGATGGCAGTCAGTGTACTGCAACTTCGCCGTCTTCGT	CLL-H-55334	AGPAT5	Homo sapiens 1-acylglycerol-3-phosphate O-acyltransferase 5 (lysophosphatidic acid acyltransferase, epsilon) (AGPAT5), mRNA.	1-AGPAT5; LPAAT-epsilon; LPAAT-e	55326	NM_018361.2	61743951	NP_060831.2	8	8p23.1f	209	105	122	113.5	75	63	69	0.60793	0.330144
CATGCAGTACACTGACAC	CGGAATTTCTCTGCAAAGAAT	TAGAAGACGCACCGGCGGAATTTCTCTGTAAAGAATGTTAATATTCATAGCATTCTTTGCAGAGAAATTCCGTTTTTTGGCAAGCAAAAGACGGCATACGAGATGGGTGTCAGTGTACTGCATGTTCGCCGTCTTCGT	CLL-H-55335	AGPAT5	Homo sapiens 1-acylglycerol-3-phosphate O-acyltransferase 5 (lysophosphatidic acid acyltransferase, epsilon) (AGPAT5), mRNA.	1-AGPAT5; LPAAT-epsilon; LPAAT-e	55326	NM_018361.2	61743951	NP_060831.2	8	8p23.1f	49	4	16	10	12	12	12	1.2	0.244898
ACTGCAGTACACTGACGT	GCTGCCATTGTATGGGTGTTA	TAGAAGACGCACCGGGCTGCTATTGTATGGGTGTTGGTTAATATTCATAGCTAACACCCATACAATGGCAGCTTTTTTGGCAAGCAAAAGACGGCATACGAGATGGACGTCAGTGTACTGCAGTTTCGCCGTCTTCGT	CLL-H-55332	AGPAT5	Homo sapiens 1-acylglycerol-3-phosphate O-acyltransferase 5 (lysophosphatidic acid acyltransferase, epsilon) (AGPAT5), mRNA.	1-AGPAT5; LPAAT-epsilon; LPAAT-e	55326	NM_018361.2	61743951	NP_060831.2	8	8p23.1f	780	717	607	662	1898	1634	1766	2.66767	2.2641
CAACACGTTGGTCAACCA	GCCTTCACTTCAAAGAAGTCA	TAGAAGACGCACCGGGCCTTCACTTCAAAGAAGTTAGTTAATATTCATAGCTGACTTCTTTGAAGTGAAGGCTTTTTTGGCAAGCAAAAGACGGCATACGAGATGGTGGTTGACCAACGTGTTGTTCGCCGTCTTCGT	CLL-H-55342	AGR3	Homo sapiens anterior gradient homolog 3 (Xenopus laevis) (AGR3), mRNA.	HAG3; hAG-3; BCMP11	155465	NM_176813.3	38455428	NP_789783.1	7	7p21.1b	358	318	256	287	41	22	31.5	0.109756	0.0879888
CACACATGTGGTCAACTG	CCTTCACTTCAAAGAAGTCAA	TAGAAGACGCACCGGCCTTCACTTCAAAGAAGTTAAGTTAATATTCATAGCTTGACTTCTTTGAAGTGAAGGTTTTTTGGCAAGCAAAAGACGGCATACGAGATGGCAGTTGACCACATGTGTGTTCGCCGTCTTCGT	CLL-H-55338	AGR3	Homo sapiens anterior gradient homolog 3 (Xenopus laevis) (AGR3), mRNA.	HAG3; hAG-3; BCMP11	155465	NM_176813.3	38455428	NP_789783.1	7	7p21.1b	368	258	121	189.5	51	52	51.5	0.271768	0.139946
ACACACGTTGGTCAACTG	CATGTTTGTAGACCCTTCTTT	TAGAAGACGCACCGGCATGTTTGTAGACCTTTCTTTGTTAATATTCATAGCAAAGAAGGGTCTACAAACATGTTTTTTGGCAAGCAAAAGACGGCATACGAGATGGCAGTTGACCAACGTGTGTTTCGCCGTCTTCGT	CLL-H-55339	AGR3	Homo sapiens anterior gradient homolog 3 (Xenopus laevis) (AGR3), mRNA.	HAG3; hAG-3; BCMP11	155465	NM_176813.3	38455428	NP_789783.1	7	7p21.1b	245	159	164	161.5	185	83	134	0.829721	0.546939
CACATGGTTGGTTGTGGT	GCCTTCACTTCAAAGAAGTCA	TAGAAGACGCACCGGGCCTTCACTTCAAAGAAGTTAGTTAATATTCATAGCTGACTTCTTTGAAGTGAAGGCTTTTTTGGCAAGCAAAAGACGGCATACGAGATGGACCACAACCAACCATGTGTTCGCCGTCTTCGT	CLL-H-55343	AGR3	Homo sapiens anterior gradient homolog 3 (Xenopus laevis) (AGR3), mRNA.	HAG3; hAG-3; BCMP11	155465	NM_176813.3	38455428	NP_789783.1	7	7p21.1b	492	229	228	228.5	223	237	230	1.00656	0.46748
TGACACGTTGGTCAACGT	GAGGATTGTCAATACTCTCAA	TAGAAGACGCACCGGGAGGATTGTCAATACTTTCAAGTTAATATTCATAGCTTGAGAGTATTGACAATCCTCTTTTTTGGCAAGCAAAAGACGGCATACGAGATGGACGTTGACCAACGTGTCATTCGCCGTCTTCGT	CLL-H-55340	AGR3	Homo sapiens anterior gradient homolog 3 (Xenopus laevis) (AGR3), mRNA.	HAG3; hAG-3; BCMP11	155465	NM_176813.3	38455428	NP_789783.1	7	7p21.1b	278	124	166	145	226	130	178	1.22759	0.640288
GTACACGTTGGTCAACAC	GACTTATTCAGTCAGAGCTAT	TAGAAGACGCACCGGGACTTATTCAGTCAGAGTTATGTTAATATTCATAGCATAGCTCTGACTGAATAAGTCTTTTTTGGCAAGCAAAAGACGGCATACGAGATGGGTGTTGACCAACGTGTACTTCGCCGTCTTCGT	CLL-H-55341	AGR3	Homo sapiens anterior gradient homolog 3 (Xenopus laevis) (AGR3), mRNA.	HAG3; hAG-3; BCMP11	155465	NM_176813.3	38455428	NP_789783.1	7	7p21.1b	440	735	522	628.5	1168	388	778	1.23787	1.76818
GTCAGTACTGACGTTGGT	CCGTCTCTTGGACCTAAGATG	TAGAAGACGCACCGGCCGTTTCTTGGACTTAAGATGGTTAATATTCATAGCCATCTTAGGTCCAAGAGACGGTTTTTTGGCAAGCAAAAGACGGCATACGAGATGGACCAACGTCAGTACTGACTTCGCCGTCTTCGT	CLL-H-55349	AGTRAP	Homo sapiens angiotensin II receptor-associated protein (AGTRAP), transcript variant 2, mRNA.	MGC29646; ATRAP	57085	NM_001040194.1	93588490	NP_001035284.1	1	1p36.22b	34	0	19	9.5	2	4	3	0.315789	0.0882353
ACCAGTACACCATGACCA	CGTAGTGCCTACCAGACGATT	TAGAAGACGCACCGGCGTAGTGCTTACCAGATGATTGTTAATATTCATAGCAATCGTCTGGTAGGCACTACGTTTTTTGGCAAGCAAAAGACGGCATACGAGATGGTGGTCATGGTGTACTGGTTTCGCCGTCTTCGT	CLL-H-55346	AGTRAP	Homo sapiens angiotensin II receptor-associated protein (AGTRAP), transcript variant 2, mRNA.	MGC29646; ATRAP	57085	NM_001040194.1	93588490	NP_001035284.1	1	1p36.22b	374	190	234	212	154	177	165.5	0.78066	0.442513
GTGTGTACACCATGACTG	CGACGCCATAAGCATGTTTCT	TAGAAGACGCACCGGCGACGCTATAAGTATGTTTCTGTTAATATTCATAGCAGAAACATGCTTATGGCGTCGTTTTTTGGCAAGCAAAAGACGGCATACGAGATGGCAGTCATGGTGTACACACTTCGCCGTCTTCGT	CLL-H-55344	AGTRAP	Homo sapiens angiotensin II receptor-associated protein (AGTRAP), transcript variant 2, mRNA.	MGC29646; ATRAP	57085	NM_001040194.1	93588490	NP_001035284.1	1	1p36.22b	364	197	158	177.5	126	245	185.5	1.04507	0.509615
TGCAGTACTGACGTTGAC	CTCCGTCTCTTGGACCTAAGA	TAGAAGACGCACCGGCTCCGTTTCTTGGACTTAAGAGTTAATATTCATAGCTCTTAGGTCCAAGAGACGGAGTTTTTTGGCAAGCAAAAGACGGCATACGAGATGGGTCAACGTCAGTACTGCATTCGCCGTCTTCGT	CLL-H-55348	AGTRAP	Homo sapiens angiotensin II receptor-associated protein (AGTRAP), transcript variant 2, mRNA.	MGC29646; ATRAP	57085	NM_001040194.1	93588490	NP_001035284.1	1	1p36.22b	101	15	11	13	29	20	24.5	1.88462	0.242574
TGCAGTACACCATGACAC	GCCATAAGCATGTTTCTGGGT	TAGAAGACGCACCGGGCCATGAGTATGTTTCTGGGTGTTAATATTCATAGCACCCAGAAACATGCTTATGGCTTTTTTGGCAAGCAAAAGACGGCATACGAGATGGGTGTCATGGTGTACTGCATTCGCCGTCTTCGT	CLL-H-55347	AGTRAP	Homo sapiens angiotensin II receptor-associated protein (AGTRAP), transcript variant 2, mRNA.	MGC29646; ATRAP	57085	NM_001040194.1	93588490	NP_001035284.1	1	1p36.22b	558	734	748	741	1298	1902	1600	2.15924	2.86738
CAGTGTACACCATGACAC	CATTGTATTCTCAGGCTCCTA	TAGAAGACGCACCGGCATTGTATTCTCAGGCTTCTAGTTAATATTCATAGCTAGGAGCCTGAGAATACAATGTTTTTTGGCAAGCAAAAGACGGCATACGAGATGGGTGTCATGGTGTACACTGTTCGCCGTCTTCGT	CLL-H-55345	AGTRAP	Homo sapiens angiotensin II receptor-associated protein (AGTRAP), transcript variant 2, mRNA.	MGC29646; ATRAP	57085	NM_001040194.1	93588490	NP_001035284.1	1	1p36.22b	66	30	78	54	92	152	122	2.25926	1.84848
GTACACTGACCAACTGAC	GTGTAATGAATGGACTATTAA	TAGAAGACGCACCGGGTGTAATGAATGGACTATTAAGTTAATATTCATAGCTTAATAGTCCATTCATTACACTTTTTTGGCAAGCAAAAGACGGCATACGAGATGGGTCAGTTGGTCAGTGTACTTCGCCGTCTTCGT	CLL-H-55354	AHCTF1	PREDICTED: Homo sapiens AT hook containing transcription factor 1 (AHCTF1), mRNA.		25909	XM_942402.1	89064258	XP_947495.1		1q44d	161	70	40	55	16	45	30.5	0.554545	0.189441
CACAACTGTGGTACACCA	GCAGAAACAAAGGATCTCTTA	TAGAAGACGCACCGGGCAGAAACAAAGGATTTCTTAGTTAATATTCATAGCTAAGAGATCCTTTGTTTCTGCTTTTTTGGCAAGCAAAAGACGGCATACGAGATGGTGGTGTACCACAGTTGTGTTCGCCGTCTTCGT	CLL-H-55351	AHCTF1	PREDICTED: Homo sapiens AT hook containing transcription factor 1 (AHCTF1), mRNA.		25909	XM_942402.1	89064258	XP_947495.1		1q44d	89	14	4	9	6	10	8	0.888889	0.0898876
ACACTGTGTGGTACACTG	GCCCTCCTGATACTCAAGAAA	TAGAAGACGCACCGGGCCCTCTTGATACTTAAGAAAGTTAATATTCATAGCTTTCTTGAGTATCAGGAGGGCTTTTTTGGCAAGCAAAAGACGGCATACGAGATGGCAGTGTACCACACAGTGTTTCGCCGTCTTCGT	CLL-H-55352	AHCTF1	PREDICTED: Homo sapiens AT hook containing transcription factor 1 (AHCTF1), mRNA.		25909	XM_942402.1	89064258	XP_947495.1		1q44d	259	183	299	241	312	272	292	1.21162	1.12741
TGACTGTGTGGTACACGT	CCCAAACCATTATCAGCAGTT	TAGAAGACGCACCGGCCCAAACCATTATCAGTAGTTGTTAATATTCATAGCAACTGCTGATAATGGTTTGGGTTTTTTGGCAAGCAAAAGACGGCATACGAGATGGACGTGTACCACACAGTCATTCGCCGTCTTCGT	CLL-H-55353	AHCTF1	PREDICTED: Homo sapiens AT hook containing transcription factor 1 (AHCTF1), mRNA.		25909	XM_942402.1	89064258	XP_947495.1		1q44d	1007	1481	1000	1240.5	1929	1354	1641.5	1.32326	1.63009
GTCAACTGTGGTACACAC	CCATAGAAATTCGGCTGATTT	TAGAAGACGCACCGGCCATAGAAATTCGGTTGATTTGTTAATATTCATAGCAAATCAGCCGAATTTCTATGGTTTTTTGGCAAGCAAAAGACGGCATACGAGATGGGTGTGTACCACAGTTGACTTCGCCGTCTTCGT	CLL-H-55350	AHCTF1	PREDICTED: Homo sapiens AT hook containing transcription factor 1 (AHCTF1), mRNA.		25909	XM_942402.1	89064258	XP_947495.1		1q44d	220	127	143	135	122	275	198.5	1.47037	0.902273
TGTGCACACAGTACTGAC	CCTCCGATCTCTTGGACTTTG	TAGAAGACGCACCGGCCTCTGATTTCTTGGACTTTGGTTAATATTCATAGCCAAAGTCCAAGAGATCGGAGGTTTTTTGGCAAGCAAAAGACGGCATACGAGATGGGTCAGTACTGTGTGCACATTCGCCGTCTTCGT	CLL-H-55358	AHDC1	Homo sapiens AT hook, DNA binding motif, containing 1 (AHDC1), mRNA.	CL23945; DJ159A19.3; RP1-159A19.1	27245	NM_001029882.1	71274143	NP_001025053.1	1	1p36.11a-p35.3b	413	259	237	248	113	117	115	0.46371	0.27845
ACTGCACACAGTACTGCA	TGGTCCCGTGGTGTGCAAATT	TAGAAGACGCACCGGTGGTCCTGTGGTGTGTAAATTGTTAATATTCATAGCAATTTGCACACCACGGGACCATTTTTTGGCAAGCAAAAGACGGCATACGAGATGGTGCAGTACTGTGTGCAGTTTCGCCGTCTTCGT	CLL-H-55357	AHDC1	Homo sapiens AT hook, DNA binding motif, containing 1 (AHDC1), mRNA.	CL23945; DJ159A19.3; RP1-159A19.1	27245	NM_001029882.1	71274143	NP_001025053.1	1	1p36.11a-p35.3b	230	58	166	112	85	69	77	0.6875	0.334783
GTACCACACAGTACTGTG	CCCGGTGAGATGCCCATTATT	TAGAAGACGCACCGGCCCGGTGGGATGCCTATTATTGTTAATATTCATAGCAATAATGGGCATCTCACCGGGTTTTTTGGCAAGCAAAAGACGGCATACGAGATGGCACAGTACTGTGTGGTACTTCGCCGTCTTCGT	CLL-H-55355	AHDC1	Homo sapiens AT hook, DNA binding motif, containing 1 (AHDC1), mRNA.	CL23945; DJ159A19.3; RP1-159A19.1	27245	NM_001029882.1	71274143	NP_001025053.1	1	1p36.11a-p35.3b	181	256	297	276.5	282	612	447	1.61664	2.46961
GTTGCACACAGTACTGGT	CCTTTAGTCAGCTCTACAATC	TAGAAGACGCACCGGCCTTTAGTCAGCTCTATAATCGTTAATATTCATAGCGATTGTAGAGCTGACTAAAGGTTTTTTGGCAAGCAAAAGACGGCATACGAGATGGACCAGTACTGTGTGCAACTTCGCCGTCTTCGT	CLL-H-55359	AHDC1	Homo sapiens AT hook, DNA binding motif, containing 1 (AHDC1), mRNA.	CL23945; DJ159A19.3; RP1-159A19.1	27245	NM_001029882.1	71274143	NP_001025053.1	1	1p36.11a-p35.3b	167	29	36	32.5	89	46	67.5	2.07692	0.404192
CAACCACACAGTACTGAC	ACCTCGGCCTGGACTACTATA	TAGAAGACGCACCGGACCTCGGCTTGGACTATTATAGTTAATATTCATAGCTATAGTAGTCCAGGCCGAGGTTTTTTTGGCAAGCAAAAGACGGCATACGAGATGGGTCAGTACTGTGTGGTTGTTCGCCGTCTTCGT	CLL-H-55356	AHDC1	Homo sapiens AT hook, DNA binding motif, containing 1 (AHDC1), mRNA.	CL23945; DJ159A19.3; RP1-159A19.1	27245	NM_001029882.1	71274143	NP_001025053.1	1	1p36.11a-p35.3b	159	17	39	28	33	95	64	2.28571	0.402516
ACCATGTGGTCATGTGTG	CCTGGAACTATACAGATAGGT	TAGAAGACGCACCGGCCTGGAACTATATAGATAGGTGTTAATATTCATAGCACCTATCTGTATAGTTCCAGGTTTTTTGGCAAGCAAAAGACGGCATACGAGATGGCACACATGACCACATGGTTTCGCCGTCTTCGT	CLL-H-55365	AHNAK	Homo sapiens AHNAK nucleoprotein (AHNAK), transcript variant 1, mRNA.	MGC5395; AHNAKRS	79026	NM_001620.1	61743953	NP_001611.1	11	11q12.3a	179	168	140	154	11	59	35	0.227273	0.195531
GTGTTGTGGTCATGTGCA	CTGACGGTGAGAGGAAATTAG	TAGAAGACGCACCGGCTGATGGTGAGAGGAAATTGGGTTAATATTCATAGCCTAATTTCCTCTCACCGTCAGTTTTTTGGCAAGCAAAAGACGGCATACGAGATGGTGCACATGACCACAACACTTCGCCGTCTTCGT	CLL-H-55363	AHNAK	Homo sapiens AHNAK nucleoprotein (AHNAK), transcript variant 1, mRNA.	MGC5395; AHNAKRS	79026	NM_001620.1	61743953	NP_001611.1	11	11q12.3a	145	20	17	18.5	6	5	5.5	0.297297	0.037931
TGGTTGTGGTCATGTGTG	CTGTAGGCTCCTGGAACTATA	TAGAAGACGCACCGGCTGTAGGCTCTTGGAATTATAGTTAATATTCATAGCTATAGTTCCAGGAGCCTACAGTTTTTTGGCAAGCAAAAGACGGCATACGAGATGGCACACATGACCACAACCATTCGCCGTCTTCGT	CLL-H-55362	AHNAK	Homo sapiens AHNAK nucleoprotein (AHNAK), transcript variant 1, mRNA.	MGC5395; AHNAKRS	79026	NM_001620.1	61743953	NP_001611.1	11	11q12.3a	76	17	29	23	12	6	9	0.391304	0.118421
ACGTTGTGGTCATGTGAC	CAGGCCTTTGTATGTGTGTAC	TAGAAGACGCACCGGCAGGTCTTTGTATGTGTGTATGTTAATATTCATAGCGTACACACATACAAAGGCCTGTTTTTTGGCAAGCAAAAGACGGCATACGAGATGGGTCACATGACCACAACGTTTCGCCGTCTTCGT	CLL-H-55361	AHNAK	Homo sapiens AHNAK nucleoprotein (AHNAK), transcript variant 1, mRNA.	MGC5395; AHNAKRS	79026	NM_001620.1	61743953	NP_001611.1	11	11q12.3a	107	64	72	68	27	55	41	0.602941	0.383178
CAGTTGTGGTCATGTGGT	GACTGCCTCAGCAATCATGCA	TAGAAGACGCACCGGGACTGCCTCAGTAATCATGTAGTTAATATTCATAGCTGCATGATTGCTGAGGCAGTCTTTTTTGGCAAGCAAAAGACGGCATACGAGATGGACCACATGACCACAACTGTTCGCCGTCTTCGT	CLL-H-55364	AHNAK	Homo sapiens AHNAK nucleoprotein (AHNAK), transcript variant 1, mRNA.	MGC5395; AHNAKRS	79026	NM_001620.1	61743953	NP_001611.1	11	11q12.3a	86	27	3	15	25	31	28	1.86667	0.325581
CAACGTGTGTGTGTACAC	GCAGCTCTGAAGTGGTTCTGA	TAGAAGACGCACCGGGCAGCTTTGAAGTGGTTCTGGGTTAATATTCATAGCTCAGAACCACTTCAGAGCTGCTTTTTTGGCAAGCAAAAGACGGCATACGAGATGGGTGTACACACACACGTTGTTCGCCGTCTTCGT	CLL-H-55360	AHNAK	Homo sapiens AHNAK nucleoprotein (AHNAK), transcript variant 1, mRNA.	MGC5395; AHNAKRS	79026	NM_001620.1	61743953	NP_001611.1	11	11q12.3a	211	68	51	59.5	146	208	177	2.97479	0.838863
TGCAACTGGTCAACTGAC	GGTGCGAGTACACGATTTAAA	TAGAAGACGCACCGGGGTGCGAGTACATGATTTAAAGTTAATATTCATAGCTTTAAATCGTGTACTCGCACCTTTTTTGGCAAGCAAAAGACGGCATACGAGATGGGTCAGTTGACCAGTTGCATTCGCCGTCTTCGT	CLL-H-55366	AHNAK2	Homo sapiens AHNAK nucleoprotein 2 (AHNAK2), mRNA.	KIAA2019; C14orf78	113146	NM_138420.2	156766049	NP_612429.2	14	14q32.33c	547	1052	1237	1144.5	307	243	275	0.24028	0.502742
CACAACTGGTCAACTGTG	TTGGAATGGATTCGAAGTTTA	TAGAAGACGCACCGGTTGGAATGGATTCGAAGTTTAGTTAATATTCATAGCTAAACTTCGAATCCATTCCAATTTTTTGGCAAGCAAAAGACGGCATACGAGATGGCACAGTTGACCAGTTGTGTTCGCCGTCTTCGT	CLL-H-55368	AHNAK2	Homo sapiens AHNAK nucleoprotein 2 (AHNAK2), mRNA.	KIAA2019; C14orf78	113146	NM_138420.2	156766049	NP_612429.2	14	14q32.33c	161	30	70	50	10	19	14.5	0.29	0.0900621
ACACTGTGGTCAACTGCA	AGTGTCCAGAGGCCAATATTG	TAGAAGACGCACCGGAGTGTCTAGAGGCTAATATTGGTTAATATTCATAGCCAATATTGGCCTCTGGACACTTTTTTTGGCAAGCAAAAGACGGCATACGAGATGGTGCAGTTGACCACAGTGTTTCGCCGTCTTCGT	CLL-H-55369	AHNAK2	Homo sapiens AHNAK nucleoprotein 2 (AHNAK2), mRNA.	KIAA2019; C14orf78	113146	NM_138420.2	156766049	NP_612429.2	14	14q32.33c	414	339	490	414.5	250	191	220.5	0.531966	0.532609
TGACTGTGGTCAACTGAC	TCAGGCAGAGTGCGGTATATT	TAGAAGACGCACCGGTCAGGTAGAGTGTGGTATATTGTTAATATTCATAGCAATATACCGCACTCTGCCTGATTTTTTGGCAAGCAAAAGACGGCATACGAGATGGGTCAGTTGACCACAGTCATTCGCCGTCTTCGT	CLL-H-55370	AHNAK2	Homo sapiens AHNAK nucleoprotein 2 (AHNAK2), mRNA.	KIAA2019; C14orf78	113146	NM_138420.2	156766049	NP_612429.2	14	14q32.33c	138	276	158	217	48	1110	579	2.6682	4.19565
GTCAACTGGTCAACTGGT	ACGCACAGAGGAAGGATTAAA	TAGAAGACGCACCGGACGCATAGAGGAAGGATTAAAGTTAATATTCATAGCTTTAATCCTTCCTCTGTGCGTTTTTTTGGCAAGCAAAAGACGGCATACGAGATGGACCAGTTGACCAGTTGACTTCGCCGTCTTCGT	CLL-H-55367	AHNAK2	Homo sapiens AHNAK nucleoprotein 2 (AHNAK2), mRNA.	KIAA2019; C14orf78	113146	NM_138420.2	156766049	NP_612429.2	14	14q32.33c	70	13	3	8	116	230	173	21.625	2.47143
CATGACGTACTGACTGAC	GAACTGTTTGACACAACTGTA	TAGAAGACGCACCGGGAACTGTTTGACACAATTGTAGTTAATATTCATAGCTACAGTTGTGTCAAACAGTTCTTTTTTGGCAAGCAAAAGACGGCATACGAGATGGGTCAGTCAGTACGTCATGTTCGCCGTCTTCGT	CLL-H-55371	AHSA2	Homo sapiens AHA1, activator of heat shock 90kDa protein ATPase homolog 2 (yeast) (AHSA2), mRNA.	DKFZp564C236; Hch1	130872	NM_152392.2	142360129	NP_689605.1	2	2p15d	278	190	128	159	69	44	56.5	0.355346	0.203237
ACGTACGTACTGACTGCA	CATGAAATTCTGTTGGCAGAA	TAGAAGACGCACCGGCATGAAATTCTGTTGGTAGAAGTTAATATTCATAGCTTCTGCCAACAGAATTTCATGTTTTTTGGCAAGCAAAAGACGGCATACGAGATGGTGCAGTCAGTACGTACGTTTCGCCGTCTTCGT	CLL-H-55372	AHSA2	Homo sapiens AHA1, activator of heat shock 90kDa protein ATPase homolog 2 (yeast) (AHSA2), mRNA.	DKFZp564C236; Hch1	130872	NM_152392.2	142360129	NP_689605.1	2	2p15d	104	31	126	78.5	20	119	69.5	0.88535	0.668269
TGGTACGTACTGACTGAC	GAGTTCCTATCTATCTGTAAA	TAGAAGACGCACCGGGAGTTCCTATCTATCTGTAAAGTTAATATTCATAGCTTTACAGATAGATAGGAACTCTTTTTTGGCAAGCAAAAGACGGCATACGAGATGGGTCAGTCAGTACGTACCATTCGCCGTCTTCGT	CLL-H-55373	AHSA2	Homo sapiens AHA1, activator of heat shock 90kDa protein ATPase homolog 2 (yeast) (AHSA2), mRNA.	DKFZp564C236; Hch1	130872	NM_152392.2	142360129	NP_689605.1	2	2p15d	166	39	48	43.5	167	56	111.5	2.56322	0.671687
GTGTACGTACTGACTGGT	GCCAGAAGAACACTATGCCAT	TAGAAGACGCACCGGGCCAGAAGAACATTATGCTATGTTAATATTCATAGCATGGCATAGTGTTCTTCTGGCTTTTTTGGCAAGCAAAAGACGGCATACGAGATGGACCAGTCAGTACGTACACTTCGCCGTCTTCGT	CLL-H-55374	AHSA2	Homo sapiens AHA1, activator of heat shock 90kDa protein ATPase homolog 2 (yeast) (AHSA2), mRNA.	DKFZp564C236; Hch1	130872	NM_152392.2	142360129	NP_689605.1	2	2p15d	40	13	15	14	21	52	36.5	2.60714	0.9125
CAGTACGTACTGACTGTG	GTATAGCATCTTCACTGTAAA	TAGAAGACGCACCGGGTATAGCATCTTCACTGTAAAGTTAATATTCATAGCTTTACAGTGAAGATGCTATACTTTTTTGGCAAGCAAAAGACGGCATACGAGATGGCACAGTCAGTACGTACTGTTCGCCGTCTTCGT	CLL-H-55375	AHSA2	Homo sapiens AHA1, activator of heat shock 90kDa protein ATPase homolog 2 (yeast) (AHSA2), mRNA.	DKFZp564C236; Hch1	130872	NM_152392.2	142360129	NP_689605.1	2	2p15d	285	412	425	418.5	1717	1466	1591.5	3.80287	5.58421
CACACAGTGTTGCAACAC	CCCTATATTACAGTTAGTGTA	TAGAAGACGCACCGGCCCTATATTACAGTTAGTGTAGTTAATATTCATAGCTACACTAACTGTAATATAGGGTTTTTTGGCAAGCAAAAGACGGCATACGAGATGGGTGTTGCAACACTGTGTGTTCGCCGTCTTCGT	CLL-H-55377	AIDA	Homo sapiens axin interactor, dorsalization associated (AIDA), mRNA.	RP11-378J18.7; FLJ32421; FLJ12806	64853	NM_022831.2	124248538	NP_073742.2	1	1q41e	215	160	261	210.5	136	121	128.5	0.610451	0.597674
GTACACCAGTTGCAACGT	GCGATAGACGAGTATCAGATA	TAGAAGACGCACCGGGCGATAGACGAGTATTAGATAGTTAATATTCATAGCTATCTGATACTCGTCTATCGCTTTTTTGGCAAGCAAAAGACGGCATACGAGATGGACGTTGCAACTGGTGTACTTCGCCGTCTTCGT	CLL-H-55380	AIDA	Homo sapiens axin interactor, dorsalization associated (AIDA), mRNA.	RP11-378J18.7; FLJ32421; FLJ12806	64853	NM_022831.2	124248538	NP_073742.2	1	1q41e	450	311	272	291.5	203	172	187.5	0.643225	0.416667
TGACACCAGTTGCAACAC	GCAGGTCATTAGCTTACTATA	TAGAAGACGCACCGGGCAGGTCATTAGCTTATTATAGTTAATATTCATAGCTATAGTAAGCTAATGACCTGCTTTTTTGGCAAGCAAAAGACGGCATACGAGATGGGTGTTGCAACTGGTGTCATTCGCCGTCTTCGT	CLL-H-55379	AIDA	Homo sapiens axin interactor, dorsalization associated (AIDA), mRNA.	RP11-378J18.7; FLJ32421; FLJ12806	64853	NM_022831.2	124248538	NP_073742.2	1	1q41e	644	436	424	430	372	537	454.5	1.05698	0.705745
CATGTGCACAACGTTGCA	GACGGAGTCCAATGCAAAGCT	TAGAAGACGCACCGGGACGGAGTCTAATGCAAAGTTGTTAATATTCATAGCAGCTTTGCATTGGACTCCGTCTTTTTTGGCAAGCAAAAGACGGCATACGAGATGGTGCAACGTTGTGCACATGTTCGCCGTCTTCGT	CLL-H-55381	AIDA	Homo sapiens axin interactor, dorsalization associated (AIDA), mRNA.	RP11-378J18.7; FLJ32421; FLJ12806	64853	NM_022831.2	124248538	NP_073742.2	1	1q41e	78	28	7	17.5	45	23	34	1.94286	0.435897
ACACACCAGTTGCAACCA	CCTGACATGATGAACCTGGAA	TAGAAGACGCACCGGCCTGATATGATGAACTTGGAAGTTAATATTCATAGCTTCCAGGTTCATCATGTCAGGTTTTTTGGCAAGCAAAAGACGGCATACGAGATGGTGGTTGCAACTGGTGTGTTTCGCCGTCTTCGT	CLL-H-55378	AIDA	Homo sapiens axin interactor, dorsalization associated (AIDA), mRNA.	RP11-378J18.7; FLJ32421; FLJ12806	64853	NM_022831.2	124248538	NP_073742.2	1	1q41e	865	663	967	815	2246	2177	2211.5	2.7135	2.55665
GTCACAGTGTTGCAACTG	GCTGTTCTTCTACATCACATT	TAGAAGACGCACCGGGCTGTTCTTCTACATCATATTGTTAATATTCATAGCAATGTGATGTAGAAGAACAGCTTTTTTGGCAAGCAAAAGACGGCATACGAGATGGCAGTTGCAACACTGTGACTTCGCCGTCTTCGT	CLL-H-55376	AIDA	Homo sapiens axin interactor, dorsalization associated (AIDA), mRNA.	RP11-378J18.7; FLJ32421; FLJ12806	64853	NM_022831.2	124248538	NP_073742.2	1	1q41e	274	44	38	41	136	122	129	3.14634	0.470803
TGACCAGTGTACACACGT	CCGAGACTTTGTGAACATGAT	TAGAAGACGCACCGGCCGAGACTTTGTGAATATGATGTTAATATTCATAGCATCATGTTCACAAAGTCTCGGTTTTTTGGCAAGCAAAAGACGGCATACGAGATGGACGTGTGTACACTGGTCATTCGCCGTCTTCGT	CLL-H-55384	AIF1L	Homo sapiens allograft inflammatory factor 1-like (AIF1L), transcript variant 1, mRNA.	MGC29466; FLJ12783; IBA2	83543	NM_031426.2	50428929	NP_113614.1	9	9q34.13a	210	21	37	29	10	16	13	0.448276	0.0619048
TGTGTGCACAGTTGTGTG	CTGCCCTTCTTGACACACTGT	TAGAAGACGCACCGGCTGCCTTTCTTGACACATTGTGTTAATATTCATAGCACAGTGTGTCAAGAAGGGCAGTTTTTTGGCAAGCAAAAGACGGCATACGAGATGGCACACAACTGTGCACACATTCGCCGTCTTCGT	CLL-H-55387	AIF1L	Homo sapiens allograft inflammatory factor 1-like (AIF1L), transcript variant 1, mRNA.	MGC29466; FLJ12783; IBA2	83543	NM_031426.2	50428929	NP_113614.1	9	9q34.13a	179	118	82	100	32	62	47	0.47	0.26257
CAACCAGTGTACACACCA	CCACCTGGAGATGAAGAAGAT	TAGAAGACGCACCGGCCACTTGGAGATGAAGAAGGTGTTAATATTCATAGCATCTTCTTCATCTCCAGGTGGTTTTTTGGCAAGCAAAAGACGGCATACGAGATGGTGGTGTGTACACTGGTTGTTCGCCGTCTTCGT	CLL-H-55386	AIF1L	Homo sapiens allograft inflammatory factor 1-like (AIF1L), transcript variant 1, mRNA.	MGC29466; FLJ12783; IBA2	83543	NM_031426.2	50428929	NP_113614.1	9	9q34.13a	154	26	19	22.5	17	23	20	0.888889	0.12987
GTACCAGTGTACACACAC	CCTCAAGTTAGTCATGATGTT	TAGAAGACGCACCGGCCTCAAGTTAGTTATGATGTTGTTAATATTCATAGCAACATCATGACTAACTTGAGGTTTTTTGGCAAGCAAAAGACGGCATACGAGATGGGTGTGTGTACACTGGTACTTCGCCGTCTTCGT	CLL-H-55385	AIF1L	Homo sapiens allograft inflammatory factor 1-like (AIF1L), transcript variant 1, mRNA.	MGC29466; FLJ12783; IBA2	83543	NM_031426.2	50428929	NP_113614.1	9	9q34.13a	533	512	465	488.5	424	479	451.5	0.924258	0.847092
ACACCAGTGTACACACTG	GCGAGATTGACCTGATGTCTT	TAGAAGACGCACCGGGCGAGGTTGACTTGATGTCTTGTTAATATTCATAGCAAGACATCAGGTCAATCTCGCTTTTTTGGCAAGCAAAAGACGGCATACGAGATGGCAGTGTGTACACTGGTGTTTCGCCGTCTTCGT	CLL-H-55383	AIF1L	Homo sapiens allograft inflammatory factor 1-like (AIF1L), transcript variant 1, mRNA.	MGC29466; FLJ12783; IBA2	83543	NM_031426.2	50428929	NP_113614.1	9	9q34.13a	115	100	88	94	213	49	131	1.39362	1.13913
CACAGTGTGTACACACCA	GCACAAATTATCTGCCTTAAA	TAGAAGACGCACCGGGCACAAATTATCTGCCTTAAAGTTAATATTCATAGCTTTAAGGCAGATAATTTGTGCTTTTTTGGCAAGCAAAAGACGGCATACGAGATGGTGGTGTGTACACACTGTGTTCGCCGTCTTCGT	CLL-H-55382	AIF1L	Homo sapiens allograft inflammatory factor 1-like (AIF1L), transcript variant 1, mRNA.	MGC29466; FLJ12783; IBA2	83543	NM_031426.2	50428929	NP_113614.1	9	9q34.13a	248	91	87	89	250	360	305	3.42697	1.22984
ACACACGTTGACTGACTG	GCACCCATTGTTGTTTCTTAT	TAGAAGACGCACCGGGCACCTATTGTTGTTTCTTATGTTAATATTCATAGCATAAGAAACAACAATGGGTGCTTTTTTGGCAAGCAAAAGACGGCATACGAGATGGCAGTCAGTCAACGTGTGTTTCGCCGTCTTCGT	CLL-H-55388	AKAP14	Homo sapiens A kinase (PRKA) anchor protein 14 (AKAP14), transcript variant 3, mRNA.	AKAP28	158798	NM_001008535.1	56682939	NP_001008535.1	0	Xq24c	205	47	639	343	78	68	73	0.212828	0.356098
ACTGACGTTGACTGACGT	GCCGAATACACAAGACAAGAA	TAGAAGACGCACCGGGCCGAATACACAAGATAAGAAGTTAATATTCATAGCTTCTTGTCTTGTGTATTCGGCTTTTTTGGCAAGCAAAAGACGGCATACGAGATGGACGTCAGTCAACGTCAGTTTCGCCGTCTTCGT	CLL-H-55392	AKAP14	Homo sapiens A kinase (PRKA) anchor protein 14 (AKAP14), transcript variant 3, mRNA.	AKAP28	158798	NM_001008535.1	56682939	NP_001008535.1	0	Xq24c	179	301	190	245.5	30	91	60.5	0.246436	0.337989
GTACACGTTGACTGACAC	GCAATGGATGAGGATAACAAA	TAGAAGACGCACCGGGCAATGGATGAGGATAATAAAGTTAATATTCATAGCTTTGTTATCCTCATCCATTGCTTTTTTGGCAAGCAAAAGACGGCATACGAGATGGGTGTCAGTCAACGTGTACTTCGCCGTCTTCGT	CLL-H-55390	AKAP14	Homo sapiens A kinase (PRKA) anchor protein 14 (AKAP14), transcript variant 3, mRNA.	AKAP28	158798	NM_001008535.1	56682939	NP_001008535.1	0	Xq24c	175	10	16	13	10	6	8	0.615385	0.0457143
CACATGGTTGCATGTGCA	CAGCACGTCAAACCACAGAAT	TAGAAGACGCACCGGCAGCACGTTAAACCATAGAATGTTAATATTCATAGCATTCTGTGGTTTGACGTGCTGTTTTTTGGCAAGCAAAAGACGGCATACGAGATGGTGCACATGCAACCATGTGTTCGCCGTCTTCGT	CLL-H-55393	AKAP14	Homo sapiens A kinase (PRKA) anchor protein 14 (AKAP14), transcript variant 3, mRNA.	AKAP28	158798	NM_001008535.1	56682939	NP_001008535.1	0	Xq24c	66	7	9	8	9	1	5	0.625	0.0757576
TGACACGTTGACTGACGT	GCAAGCCAAACAATGCCGAAT	TAGAAGACGCACCGGGCAAGCCAAATAATGCTGAATGTTAATATTCATAGCATTCGGCATTGTTTGGCTTGCTTTTTTGGCAAGCAAAAGACGGCATACGAGATGGACGTCAGTCAACGTGTCATTCGCCGTCTTCGT	CLL-H-55389	AKAP14	Homo sapiens A kinase (PRKA) anchor protein 14 (AKAP14), transcript variant 3, mRNA.	AKAP28	158798	NM_001008535.1	56682939	NP_001008535.1	0	Xq24c	261	136	69	102.5	72	99	85.5	0.834146	0.327586
CAACACGTTGACTGACCA	CCAAATATAGTTTCATGGAGT	TAGAAGACGCACCGGCCAAATATAGTTTCATGGAGTGTTAATATTCATAGCACTCCATGAAACTATATTTGGTTTTTTGGCAAGCAAAAGACGGCATACGAGATGGTGGTCAGTCAACGTGTTGTTCGCCGTCTTCGT	CLL-H-55391	AKAP14	Homo sapiens A kinase (PRKA) anchor protein 14 (AKAP14), transcript variant 3, mRNA.	AKAP28	158798	NM_001008535.1	56682939	NP_001008535.1	0	Xq24c	920	995	1027	1011	1087	1652	1369.5	1.3546	1.48859
TGTGTGGTCAGTTGTGAC	CCGAAGCTGGAAACCAAACCT	TAGAAGACGCACCGGCCGAAGTTGGAAACCAAATCTGTTAATATTCATAGCAGGTTTGGTTTCCAGCTTCGGTTTTTTGGCAAGCAAAAGACGGCATACGAGATGGGTCACAACTGACCACACATTCGCCGTCTTCGT	CLL-H-55399	AKAP8L	Homo sapiens A kinase (PRKA) anchor protein 8-like (AKAP8L), mRNA.	HAP95; NAKAP95; DKFZp434L0650; NAKAP	26993	NM_014371.2	49472840	NP_055186.2	19	19p13.12a	108	70	52	61	14	14	14	0.229508	0.12963
ACACTGGTTGACTGACAC	CCACCAACTATGGGTATGGTA	TAGAAGACGCACCGGCCACTAATTATGGGTATGGTAGTTAATATTCATAGCTACCATACCCATAGTTGGTGGTTTTTTGGCAAGCAAAAGACGGCATACGAGATGGGTGTCAGTCAACCAGTGTTTCGCCGTCTTCGT	CLL-H-55396	AKAP8L	Homo sapiens A kinase (PRKA) anchor protein 8-like (AKAP8L), mRNA.	HAP95; NAKAP95; DKFZp434L0650; NAKAP	26993	NM_014371.2	49472840	NP_055186.2	19	19p13.12a	269	405	743	574	119	197	158	0.275261	0.587361
CACAACGTTGACTGACGT	CCTGTGATTATGGATATGGAA	TAGAAGACGCACCGGCCTGTGATTATGGGTATGGGAGTTAATATTCATAGCTTCCATATCCATAATCACAGGTTTTTTGGCAAGCAAAAGACGGCATACGAGATGGACGTCAGTCAACGTTGTGTTCGCCGTCTTCGT	CLL-H-55395	AKAP8L	Homo sapiens A kinase (PRKA) anchor protein 8-like (AKAP8L), mRNA.	HAP95; NAKAP95; DKFZp434L0650; NAKAP	26993	NM_014371.2	49472840	NP_055186.2	19	19p13.12a	229	99	166	132.5	52	100	76	0.573585	0.331878
GTCAACGTTGACTGACCA	CGTCACTAACAAGACCAAGAA	TAGAAGACGCACCGGCGTCACTAACAAGACTAAGAAGTTAATATTCATAGCTTCTTGGTCTTGTTAGTGACGTTTTTTGGCAAGCAAAAGACGGCATACGAGATGGTGGTCAGTCAACGTTGACTTCGCCGTCTTCGT	CLL-H-55394	AKAP8L	Homo sapiens A kinase (PRKA) anchor protein 8-like (AKAP8L), mRNA.	HAP95; NAKAP95; DKFZp434L0650; NAKAP	26993	NM_014371.2	49472840	NP_055186.2	19	19p13.12a	542	388	829	608.5	321	394	357.5	0.58751	0.659594
TGACTGGTTGACTGACTG	CCGCAGTATTCTCAACAACAA	TAGAAGACGCACCGGCCGCAGTATTCTCAATAACAAGTTAATATTCATAGCTTGTTGTTGAGAATACTGCGGTTTTTTGGCAAGCAAAAGACGGCATACGAGATGGCAGTCAGTCAACCAGTCATTCGCCGTCTTCGT	CLL-H-55397	AKAP8L	Homo sapiens A kinase (PRKA) anchor protein 8-like (AKAP8L), mRNA.	HAP95; NAKAP95; DKFZp434L0650; NAKAP	26993	NM_014371.2	49472840	NP_055186.2	19	19p13.12a	598	168	146	157	125	127	126	0.802548	0.210702
GTACTGGTTGACTGACCA	CGACTTCCGAACCAAGAAGAA	TAGAAGACGCACCGGCGACTTTCGAACTAAGAAGAAGTTAATATTCATAGCTTCTTCTTGGTTCGGAAGTCGTTTTTTGGCAAGCAAAAGACGGCATACGAGATGGTGGTCAGTCAACCAGTACTTCGCCGTCTTCGT	CLL-H-55398	AKAP8L	Homo sapiens A kinase (PRKA) anchor protein 8-like (AKAP8L), mRNA.	HAP95; NAKAP95; DKFZp434L0650; NAKAP	26993	NM_014371.2	49472840	NP_055186.2	19	19p13.12a	353	168	190	179	306	160	233	1.30168	0.660057
ACGTGTTGGTGTACTGCA	GATCAAATAATGCGACGATAT	TAGAAGACGCACCGGGATCAAATAATGCGACGATATGTTAATATTCATAGCATATCGTCGCATTATTTGATCTTTTTTGGCAAGCAAAAGACGGCATACGAGATGGTGCAGTACACCAACACGTTTCGCCGTCTTCGT	CLL-H-55402	AKIRIN2	Homo sapiens akirin 2 (AKIRIN2), mRNA.	FLJ10342; dJ486L4.2	55122	NM_018064.2	39725640	NP_060534.1	6	6q15b	125	196	106	151	27	28	27.5	0.182119	0.22
ACACACGTTGCAGTTGGT	GCAAGAGGTCCCAATTATGAC	TAGAAGACGCACCGGGCAAGAGGTCCTAATTATGATGTTAATATTCATAGCGTCATAATTGGGACCTCTTGCTTTTTTGGCAAGCAAAAGACGGCATACGAGATGGACCAACTGCAACGTGTGTTTCGCCGTCTTCGT	CLL-H-55404	AKIRIN2	Homo sapiens akirin 2 (AKIRIN2), mRNA.	FLJ10342; dJ486L4.2	55122	NM_018064.2	39725640	NP_060534.1	6	6q15b	222	411	287	349	81	50	65.5	0.187679	0.295045
TGGTGTTGGTGTACTGAC	CACAGAACAAATTCTGTACAA	TAGAAGACGCACCGGCACAGAACAAATTCTGTACAAGTTAATATTCATAGCTTGTACAGAATTTGTTCTGTGTTTTTTGGCAAGCAAAAGACGGCATACGAGATGGGTCAGTACACCAACACCATTCGCCGTCTTCGT	CLL-H-55403	AKIRIN2	Homo sapiens akirin 2 (AKIRIN2), mRNA.	FLJ10342; dJ486L4.2	55122	NM_018064.2	39725640	NP_060534.1	6	6q15b	489	697	404	550.5	105	151	128	0.232516	0.261759
CATGGTTGGTGTACTGAC	TGCAGCATCCTCACCATTAAA	TAGAAGACGCACCGGTGCAGCATCCTCACTATTAAAGTTAATATTCATAGCTTTAATGGTGAGGATGCTGCATTTTTTGGCAAGCAAAAGACGGCATACGAGATGGGTCAGTACACCAACCATGTTCGCCGTCTTCGT	CLL-H-55401	AKIRIN2	Homo sapiens akirin 2 (AKIRIN2), mRNA.	FLJ10342; dJ486L4.2	55122	NM_018064.2	39725640	NP_060534.1	6	6q15b	75	9	9	9	13	23	18	2	0.24
GTTGGTTGGTGTACTGTG	TTGCAAGAGGTCCCAATTATG	TAGAAGACGCACCGGTTGCAAGAGGTCCTAATTATGGTTAATATTCATAGCCATAATTGGGACCTCTTGCAATTTTTTGGCAAGCAAAAGACGGCATACGAGATGGCACAGTACACCAACCAACTTCGCCGTCTTCGT	CLL-H-55400	AKIRIN2	Homo sapiens akirin 2 (AKIRIN2), mRNA.	FLJ10342; dJ486L4.2	55122	NM_018064.2	39725640	NP_060534.1	6	6q15b	2	0	0	0	0	0	0	#DIV/0!	0
CAACGTCAGTGTACACCA	CCCACCAAAGTAGTATGACCA	TAGAAGACGCACCGGCCCACTAAAGTAGTATGATCAGTTAATATTCATAGCTGGTCATACTACTTTGGTGGGTTTTTTGGCAAGCAAAAGACGGCATACGAGATGGTGGTGTACACTGACGTTGTTCGCCGTCTTCGT	CLL-H-55408	AKNA	Homo sapiens AT-hook transcription factor (AKNA), mRNA.	RP11-82I1.4; KIAA1968	80709	NM_030767.3	151301136	NP_110394.3		9q32d-q32e	146	124	65	94.5	10	27	18.5	0.195767	0.126712
GTTGCACACAACTGTGCA	CCCTGCCCATTGCACGTAAAT	TAGAAGACGCACCGGCCCTGCCTATTGCATGTAAATGTTAATATTCATAGCATTTACGTGCAATGGGCAGGGTTTTTTGGCAAGCAAAAGACGGCATACGAGATGGTGCACAGTTGTGTGCAACTTCGCCGTCTTCGT	CLL-H-55409	AKNA	Homo sapiens AT-hook transcription factor (AKNA), mRNA.	RP11-82I1.4; KIAA1968	80709	NM_030767.3	151301136	NP_110394.3		9q32d-q32e	33	3	21	12	6	4	5	0.416667	0.151515
GTACGTCAGTGTACACAC	CCAATACACAGGCCACGAATA	TAGAAGACGCACCGGCCAATACATAGGCCATGAATAGTTAATATTCATAGCTATTCGTGGCCTGTGTATTGGTTTTTTGGCAAGCAAAAGACGGCATACGAGATGGGTGTGTACACTGACGTACTTCGCCGTCTTCGT	CLL-H-55407	AKNA	Homo sapiens AT-hook transcription factor (AKNA), mRNA.	RP11-82I1.4; KIAA1968	80709	NM_030767.3	151301136	NP_110394.3		9q32d-q32e	249	341	100	220.5	118	73	95.5	0.433107	0.383534
TGACGTCAGTGTACACGT	GCTCAGAAACAAGCAGAGTTT	TAGAAGACGCACCGGGCTCAGAAACAAGTAGAGTTTGTTAATATTCATAGCAAACTCTGCTTGTTTCTGAGCTTTTTTGGCAAGCAAAAGACGGCATACGAGATGGACGTGTACACTGACGTCATTCGCCGTCTTCGT	CLL-H-55406	AKNA	Homo sapiens AT-hook transcription factor (AKNA), mRNA.	RP11-82I1.4; KIAA1968	80709	NM_030767.3	151301136	NP_110394.3		9q32d-q32e	167	38	28	33	35	50	42.5	1.28788	0.254491
ACACGTCAGTGTACACTG	GCAGACAAAGACGTCACCTAA	TAGAAGACGCACCGGGCAGACAAAGATGTCACTTAAGTTAATATTCATAGCTTAGGTGACGTCTTTGTCTGCTTTTTTGGCAAGCAAAAGACGGCATACGAGATGGCAGTGTACACTGACGTGTTTCGCCGTCTTCGT	CLL-H-55405	AKNA	Homo sapiens AT-hook transcription factor (AKNA), mRNA.	RP11-82I1.4; KIAA1968	80709	NM_030767.3	151301136	NP_110394.3		9q32d-q32e	85	27	17	22	57	79	68	3.09091	0.8
CAACCATGACACTGACTG	GTGGCCAAATAGTCAGGACAT	TAGAAGACGCACCGGGTGGCTAAATAGTCAGGATATGTTAATATTCATAGCATGTCCTGACTATTTGGCCACTTTTTTGGCAAGCAAAAGACGGCATACGAGATGGCAGTCAGTGTCATGGTTGTTCGCCGTCTTCGT	CLL-H-55414	ALG10	Homo sapiens asparagine-linked glycosylation 10, alpha-1,2-glucosyltransferase homolog (S. pombe) (ALG10), mRNA.	FLJ14751; KCR1	84920	NM_032834.3	147904263	NP_116223.3	12	12p11.1b	84	48	4	26	2	0	1	0.0384615	0.0119048
TGCAACACTGTGGTTGCA	GCCATTGAAAGTAATGGCAAA	TAGAAGACGCACCGGGCCATTGAAAGTAATGGTAAAGTTAATATTCATAGCTTTGCCATTACTTTCAATGGCTTTTTTGGCAAGCAAAAGACGGCATACGAGATGGTGCAACCACAGTGTTGCATTCGCCGTCTTCGT	CLL-H-55415	ALG10	Homo sapiens asparagine-linked glycosylation 10, alpha-1,2-glucosyltransferase homolog (S. pombe) (ALG10), mRNA.	FLJ14751; KCR1	84920	NM_032834.3	147904263	NP_116223.3	12	12p11.1b	369	783	1236	1009.5	52	87	69.5	0.068846	0.188347
GTACCATGACACTGACGT	CCTTAGTTTGGAAACGTAGAA	TAGAAGACGCACCGGCCTTAGTTTGGAAATGTAGAAGTTAATATTCATAGCTTCTACGTTTCCAAACTAAGGTTTTTTGGCAAGCAAAAGACGGCATACGAGATGGACGTCAGTGTCATGGTACTTCGCCGTCTTCGT	CLL-H-55413	ALG10	Homo sapiens asparagine-linked glycosylation 10, alpha-1,2-glucosyltransferase homolog (S. pombe) (ALG10), mRNA.	FLJ14751; KCR1	84920	NM_032834.3	147904263	NP_116223.3	12	12p11.1b	1346	3177	3186	3181.5	897	1257	1077	0.33852	0.800149
ACACCATGACACTGACCA	GCTGGAATTTCGTTACTTCAT	TAGAAGACGCACCGGGCTGGAATTTCGTTATTTCATGTTAATATTCATAGCATGAAGTAACGAAATTCCAGCTTTTTTGGCAAGCAAAAGACGGCATACGAGATGGTGGTCAGTGTCATGGTGTTTCGCCGTCTTCGT	CLL-H-55411	ALG10	Homo sapiens asparagine-linked glycosylation 10, alpha-1,2-glucosyltransferase homolog (S. pombe) (ALG10), mRNA.	FLJ14751; KCR1	84920	NM_032834.3	147904263	NP_116223.3	12	12p11.1b	598	378	492	435	177	264	220.5	0.506897	0.368729
TGACCATGACACTGACAC	GCAGGAAATGTCATTGCACAA	TAGAAGACGCACCGGGCAGGAAATGTCATTGTACAAGTTAATATTCATAGCTTGTGCAATGACATTTCCTGCTTTTTTGGCAAGCAAAAGACGGCATACGAGATGGGTGTCAGTGTCATGGTCATTCGCCGTCTTCGT	CLL-H-55412	ALG10	Homo sapiens asparagine-linked glycosylation 10, alpha-1,2-glucosyltransferase homolog (S. pombe) (ALG10), mRNA.	FLJ14751; KCR1	84920	NM_032834.3	147904263	NP_116223.3	12	12p11.1b	1700	2006	1446	1726	3919	3308	3613.5	2.09357	2.12559
CACAGTTGACACTGACTG	CCACCTATTAAAGGACCATTT	TAGAAGACGCACCGGCCACCTATTAAAGGACTATTTGTTAATATTCATAGCAAATGGTCCTTTAATAGGTGGTTTTTTGGCAAGCAAAAGACGGCATACGAGATGGCAGTCAGTGTCAACTGTGTTCGCCGTCTTCGT	CLL-H-55410	ALG10	Homo sapiens asparagine-linked glycosylation 10, alpha-1,2-glucosyltransferase homolog (S. pombe) (ALG10), mRNA.	FLJ14751; KCR1	84920	NM_032834.3	147904263	NP_116223.3	12	12p11.1b	131	29	34	31.5	56	118	87	2.7619	0.664122
TGACACGTCAACGTACGT	CCCGAAGAAGAGTTCTCCTTT	TAGAAGACGCACCGGCCCGAAGAAGGGTTCTTCTTTGTTAATATTCATAGCAAAGGAGAACTCTTCTTCGGGTTTTTTGGCAAGCAAAAGACGGCATACGAGATGGACGTACGTTGACGTGTCATTCGCCGTCTTCGT	CLL-H-55417	ALS2CL	Homo sapiens ALS2 C-terminal like (ALS2CL), transcript variant 3, mRNA.	MGC129698; DKFZp686P238; RN49018	259173	NM_182775.1	33359216	NP_877576.1	3	3p21.31h	529	765	677	721	416	407	411.5	0.570735	0.777883
ACACACGTCAACGTACTG	CGCTGTAAAGGACCTTCCATT	TAGAAGACGCACCGGCGCTGTAAAGGATCTTCTATTGTTAATATTCATAGCAATGGAAGGTCCTTTACAGCGTTTTTTGGCAAGCAAAAGACGGCATACGAGATGGCAGTACGTTGACGTGTGTTTCGCCGTCTTCGT	CLL-H-55416	ALS2CL	Homo sapiens ALS2 C-terminal like (ALS2CL), transcript variant 3, mRNA.	MGC129698; DKFZp686P238; RN49018	259173	NM_182775.1	33359216	NP_877576.1	3	3p21.31h	446	1493	748	1120.5	487	1146	816.5	0.728693	1.83072
ACTGACGTCAACGTACGT	GCTGCGTAGGTCTCAGGATTA	TAGAAGACGCACCGGGCTGTGTAGGTCTTAGGATTAGTTAATATTCATAGCTAATCCTGAGACCTACGCAGCTTTTTTGGCAAGCAAAAGACGGCATACGAGATGGACGTACGTTGACGTCAGTTTCGCCGTCTTCGT	CLL-H-55420	ALS2CL	Homo sapiens ALS2 C-terminal like (ALS2CL), transcript variant 3, mRNA.	MGC129698; DKFZp686P238; RN49018	259173	NM_182775.1	33359216	NP_877576.1	3	3p21.31h	265	35	67	51	52	29	40.5	0.794118	0.15283
GTACACGTCAACGTACAC	CAGGCCCACATAGAGTACATT	TAGAAGACGCACCGGCAGGCCCATATAGAGTATATTGTTAATATTCATAGCAATGTACTCTATGTGGGCCTGTTTTTTGGCAAGCAAAAGACGGCATACGAGATGGGTGTACGTTGACGTGTACTTCGCCGTCTTCGT	CLL-H-55418	ALS2CL	Homo sapiens ALS2 C-terminal like (ALS2CL), transcript variant 3, mRNA.	MGC129698; DKFZp686P238; RN49018	259173	NM_182775.1	33359216	NP_877576.1	3	3p21.31h	168	39	84	61.5	79	35	57	0.926829	0.339286
CAACACGTCAACGTACCA	CTGAGGACAAGTTCGACTGTT	TAGAAGACGCACCGGCTGAGGATAAGTTCGATTGTTGTTAATATTCATAGCAACAGTCGAACTTGTCCTCAGTTTTTTGGCAAGCAAAAGACGGCATACGAGATGGTGGTACGTTGACGTGTTGTTCGCCGTCTTCGT	CLL-H-55419	ALS2CL	Homo sapiens ALS2 C-terminal like (ALS2CL), transcript variant 3, mRNA.	MGC129698; DKFZp686P238; RN49018	259173	NM_182775.1	33359216	NP_877576.1	3	3p21.31h	1360	3297	2679	2988	2794	4431	3612.5	1.209	2.65625
TGCACAGTACGTTGTGGT	CCACTAGCCCATCTTCAATGA	TAGAAGACGCACCGGCCACTAGCCTATCTTTAATGAGTTAATATTCATAGCTCATTGAAGATGGGCTAGTGGTTTTTTGGCAAGCAAAAGACGGCATACGAGATGGACCACAACGTACTGTGCATTCGCCGTCTTCGT	CLL-H-55421	ALS2CL	Homo sapiens ALS2 C-terminal like (ALS2CL), transcript variant 3, mRNA.	MGC129698; DKFZp686P238; RN49018	259173	NM_182775.1	33359216	NP_877576.1	3	3p21.31h	503	462	461	461.5	1485	1032	1258.5	2.72698	2.50199
CAGTGTGTGTACCAACCA	GCAGAATTACAGTATGCCAAT	TAGAAGACGCACCGGGCAGAATTACAGTATGTCAATGTTAATATTCATAGCATTGGCATACTGTAATTCTGCTTTTTTGGCAAGCAAAAGACGGCATACGAGATGGTGGTTGGTACACACACTGTTCGCCGTCTTCGT	CLL-H-55422	ALS2CR4	Homo sapiens amyotrophic lateral sclerosis 2 (juvenile) chromosome region, candidate 4 (ALS2CR4), transcript variant 1, mRNA.	FLJ33282; DKFZp313L091	65062	NM_001044385.1	113205074	NP_001037850.1	2	2q33.1f	39	79	51	65	1	1	1	0.0153846	0.025641
GTGTGTTGGTACGTTGGT	CTGCACTGGGAAAGATCTCTT	TAGAAGACGCACCGGCTGCATTGGGAAAGATTTCTTGTTAATATTCATAGCAAGAGATCTTTCCCAGTGCAGTTTTTTGGCAAGCAAAAGACGGCATACGAGATGGACCAACGTACCAACACACTTCGCCGTCTTCGT	CLL-H-55427	ALS2CR4	Homo sapiens amyotrophic lateral sclerosis 2 (juvenile) chromosome region, candidate 4 (ALS2CR4), transcript variant 1, mRNA.	FLJ33282; DKFZp313L091	65062	NM_001044385.1	113205074	NP_001037850.1	2	2q33.1f	154	115	191	153	98	111	104.5	0.683007	0.678571
CACAGTGTGTACCAACAC	GTGCCAAGTCAAGATGATATT	TAGAAGACGCACCGGGTGCCAAGTTAAGATGATATTGTTAATATTCATAGCAATATCATCTTGACTTGGCACTTTTTTGGCAAGCAAAAGACGGCATACGAGATGGGTGTTGGTACACACTGTGTTCGCCGTCTTCGT	CLL-H-55426	ALS2CR4	Homo sapiens amyotrophic lateral sclerosis 2 (juvenile) chromosome region, candidate 4 (ALS2CR4), transcript variant 1, mRNA.	FLJ33282; DKFZp313L091	65062	NM_001044385.1	113205074	NP_001037850.1	2	2q33.1f	95	23	8	15.5	8	25	16.5	1.06452	0.173684
ACCAGTGTGTACCAACGT	GCCATCAACTAAAGAACTCAA	TAGAAGACGCACCGGGCCATCAACTAAAGAATTCAAGTTAATATTCATAGCTTGAGTTCTTTAGTTGATGGCTTTTTTGGCAAGCAAAAGACGGCATACGAGATGGACGTTGGTACACACTGGTTTCGCCGTCTTCGT	CLL-H-55423	ALS2CR4	Homo sapiens amyotrophic lateral sclerosis 2 (juvenile) chromosome region, candidate 4 (ALS2CR4), transcript variant 1, mRNA.	FLJ33282; DKFZp313L091	65062	NM_001044385.1	113205074	NP_001037850.1	2	2q33.1f	312	277	220	248.5	350	380	365	1.46881	1.16987
TGCAGTGTGTACCAACCA	GCGTATCCATTCCAGAGTCTT	TAGAAGACGCACCGGGCGTATTCATTCTAGAGTCTTGTTAATATTCATAGCAAGACTCTGGAATGGATACGCTTTTTTGGCAAGCAAAAGACGGCATACGAGATGGTGGTTGGTACACACTGCATTCGCCGTCTTCGT	CLL-H-55424	ALS2CR4	Homo sapiens amyotrophic lateral sclerosis 2 (juvenile) chromosome region, candidate 4 (ALS2CR4), transcript variant 1, mRNA.	FLJ33282; DKFZp313L091	65062	NM_001044385.1	113205074	NP_001037850.1	2	2q33.1f	574	914	858	886	1792	1018	1405	1.58578	2.44774
GTCAGTGTGTACCAACTG	GCTCTTATACTATCTCTGAGT	TAGAAGACGCACCGGGCTCTTATACTATCTTTGAGTGTTAATATTCATAGCACTCAGAGATAGTATAAGAGCTTTTTTGGCAAGCAAAAGACGGCATACGAGATGGCAGTTGGTACACACTGACTTCGCCGTCTTCGT	CLL-H-55425	ALS2CR4	Homo sapiens amyotrophic lateral sclerosis 2 (juvenile) chromosome region, candidate 4 (ALS2CR4), transcript variant 1, mRNA.	FLJ33282; DKFZp313L091	65062	NM_001044385.1	113205074	NP_001037850.1	2	2q33.1f	187	102	95	98.5	191	206	198.5	2.01523	1.0615
ACGTACGTACCACAACCA	GAAACCCAGTAACAGAAACTT	TAGAAGACGCACCGGGAAACCCAGTAACAGAAATTTGTTAATATTCATAGCAAGTTTCTGTTACTGGGTTTCTTTTTTGGCAAGCAAAAGACGGCATACGAGATGGTGGTTGTGGTACGTACGTTTCGCCGTCTTCGT	CLL-H-55432	ALS2CR8	Homo sapiens amyotrophic lateral sclerosis 2 (juvenile) chromosome region, candidate 8 (ALS2CR8), mRNA.	DKFZp667N246; FLJ21579; NYD-SP24; CARF	79800	NM_024744.13	117956408	NP_079020.13		2q33.1g-q33.2a	118	68	23	45.5	21	11	16	0.351648	0.135593
ACTGACGTACCACAACGT	CCCTCACGTTTACATCCTCAA	TAGAAGACGCACCGGCCCTCACGTTTATATCCTTAAGTTAATATTCATAGCTTGAGGATGTAAACGTGAGGGTTTTTTGGCAAGCAAAAGACGGCATACGAGATGGACGTTGTGGTACGTCAGTTTCGCCGTCTTCGT	CLL-H-55428	ALS2CR8	Homo sapiens amyotrophic lateral sclerosis 2 (juvenile) chromosome region, candidate 8 (ALS2CR8), mRNA.	DKFZp667N246; FLJ21579; NYD-SP24; CARF	79800	NM_024744.13	117956408	NP_079020.13		2q33.1g-q33.2a	420	262	242	252	81	100	90.5	0.359127	0.215476
CATGACGTACCACAACAC	GCAGACTATTCCAATACAGAT	TAGAAGACGCACCGGGCAGACTATTCCAATATAGATGTTAATATTCATAGCATCTGTATTGGAATAGTCTGCTTTTTTGGCAAGCAAAAGACGGCATACGAGATGGGTGTTGTGGTACGTCATGTTCGCCGTCTTCGT	CLL-H-55431	ALS2CR8	Homo sapiens amyotrophic lateral sclerosis 2 (juvenile) chromosome region, candidate 8 (ALS2CR8), mRNA.	DKFZp667N246; FLJ21579; NYD-SP24; CARF	79800	NM_024744.13	117956408	NP_079020.13		2q33.1g-q33.2a	265	157	184	170.5	309	187	248	1.45455	0.935849
TGTGACGTACCACAACCA	CCAGCTCGGATTTACATTAAA	TAGAAGACGCACCGGCCAGCTCGGATTTATATTAAAGTTAATATTCATAGCTTTAATGTAAATCCGAGCTGGTTTTTTGGCAAGCAAAAGACGGCATACGAGATGGTGGTTGTGGTACGTCACATTCGCCGTCTTCGT	CLL-H-55429	ALS2CR8	Homo sapiens amyotrophic lateral sclerosis 2 (juvenile) chromosome region, candidate 8 (ALS2CR8), mRNA.	DKFZp667N246; FLJ21579; NYD-SP24; CARF	79800	NM_024744.13	117956408	NP_079020.13		2q33.1g-q33.2a	361	146	224	185	323	331	327	1.76757	0.905817
GTTGACGTACCACAACTG	CATTTGTTAATGCAGGGAGTA	TAGAAGACGCACCGGCATTTGTTAATGTAGGGAGTAGTTAATATTCATAGCTACTCCCTGCATTAACAAATGTTTTTTGGCAAGCAAAAGACGGCATACGAGATGGCAGTTGTGGTACGTCAACTTCGCCGTCTTCGT	CLL-H-55430	ALS2CR8	Homo sapiens amyotrophic lateral sclerosis 2 (juvenile) chromosome region, candidate 8 (ALS2CR8), mRNA.	DKFZp667N246; FLJ21579; NYD-SP24; CARF	79800	NM_024744.13	117956408	NP_079020.13		2q33.1g-q33.2a	342	209	219	214	539	274	406.5	1.89953	1.1886
CACAACGTACTGACTGGT	GCAAAGGTTCTTCCACCGTAT	TAGAAGACGCACCGGGCAAAGGTTCTTTCACTGTATGTTAATATTCATAGCATACGGTGGAAGAACCTTTGCTTTTTTGGCAAGCAAAAGACGGCATACGAGATGGACCAGTCAGTACGTTGTGTTCGCCGTCTTCGT	CLL-H-55436	AMAC1L2	Homo sapiens acyl-malonyl condensing enzyme 1-like 2 (AMAC1L2), mRNA.	AMAC	83650	NM_054028.1	16876446	NP_473369.1	8	8p23.1b	46	4	18	11	2	2	2	0.181818	0.0434783
ACCAACGTACTGACTGAC	CCACTGTTCGCAAAGGTTCTT	TAGAAGACGCACCGGCCACTGTTCGTAAGGGTTCTTGTTAATATTCATAGCAAGAACCTTTGCGAACAGTGGTTTTTTGGCAAGCAAAAGACGGCATACGAGATGGGTCAGTCAGTACGTTGGTTTCGCCGTCTTCGT	CLL-H-55433	AMAC1L2	Homo sapiens acyl-malonyl condensing enzyme 1-like 2 (AMAC1L2), mRNA.	AMAC	83650	NM_054028.1	16876446	NP_473369.1	8	8p23.1b	239	193	261	227	103	49	76	0.334802	0.317992
ACACTGGTACTGACTGAC	CCTAGGACTAATCATCATTCT	TAGAAGACGCACCGGCCTAGGACTAATCATTATTCTGTTAATATTCATAGCAGAATGATGATTAGTCCTAGGTTTTTTGGCAAGCAAAAGACGGCATACGAGATGGGTCAGTCAGTACCAGTGTTTCGCCGTCTTCGT	CLL-H-55437	AMAC1L2	Homo sapiens acyl-malonyl condensing enzyme 1-like 2 (AMAC1L2), mRNA.	AMAC	83650	NM_054028.1	16876446	NP_473369.1	8	8p23.1b	775	287	403	345	222	133	177.5	0.514493	0.229032
GTCAACGTACTGACTGCA	GCAGTATTATATGCTCCATGA	TAGAAGACGCACCGGGCAGTATTATATGCTCTATGAGTTAATATTCATAGCTCATGGAGCATATAATACTGCTTTTTTGGCAAGCAAAAGACGGCATACGAGATGGTGCAGTCAGTACGTTGACTTCGCCGTCTTCGT	CLL-H-55435	AMAC1L2	Homo sapiens acyl-malonyl condensing enzyme 1-like 2 (AMAC1L2), mRNA.	AMAC	83650	NM_054028.1	16876446	NP_473369.1	8	8p23.1b	205	56	138	97	52	56	54	0.556701	0.263415
TGCAACGTACTGACTGTG	CCTTTCTCGTATGGCTTACCA	TAGAAGACGCACCGGCCTTTCTTGTATGGCTTATCAGTTAATATTCATAGCTGGTAAGCCATACGAGAAAGGTTTTTTGGCAAGCAAAAGACGGCATACGAGATGGCACAGTCAGTACGTTGCATTCGCCGTCTTCGT	CLL-H-55434	AMAC1L2	Homo sapiens acyl-malonyl condensing enzyme 1-like 2 (AMAC1L2), mRNA.	AMAC	83650	NM_054028.1	16876446	NP_473369.1	8	8p23.1b	305	385	458	421.5	607	165	386	0.915777	1.26557
TGGTACTGGTTGTGTGAC	CAGGAGAGTTCCAGGGAAGAA	TAGAAGACGCACCGGCAGGAGAGTTCTAGGGAAGAGGTTAATATTCATAGCTTCTTCCCTGGAACTCTCCTGTTTTTTGGCAAGCAAAAGACGGCATACGAGATGGGTCACACAACCAGTACCATTCGCCGTCTTCGT	CLL-H-55438	AMAC1L2	Homo sapiens acyl-malonyl condensing enzyme 1-like 2 (AMAC1L2), mRNA.	AMAC	83650	NM_054028.1	16876446	NP_473369.1	8	8p23.1b	143	27	40	33.5	64	80	72	2.14925	0.503497
ACCAACGTTGCACAACTG	GCAAGGAAAGTACATTTGTTT	TAGAAGACGCACCGGGCAAGGAAAGTACATTTGTTTGTTAATATTCATAGCAAACAAATGTACTTTCCTTGCTTTTTTGGCAAGCAAAAGACGGCATACGAGATGGCAGTTGTGCAACGTTGGTTTCGCCGTCTTCGT	CLL-H-55441	AMIGO2	Homo sapiens adhesion molecule with Ig-like domain 2 (AMIGO2), mRNA.	ALI1; DEGA	347902	NM_181847.3	142371363	NP_862830.1	12	12q13.11b	270	170	98	134	14	36	25	0.186567	0.0925926
GTCAACGTTGCACAACAC	CGATGGATTTGTATGTTGGAA	TAGAAGACGCACCGGCGATGGATTTGTGTGTTGGGAGTTAATATTCATAGCTTCCAACATACAAATCCATCGTTTTTTGGCAAGCAAAAGACGGCATACGAGATGGGTGTTGTGCAACGTTGACTTCGCCGTCTTCGT	CLL-H-55443	AMIGO2	Homo sapiens adhesion molecule with Ig-like domain 2 (AMIGO2), mRNA.	ALI1; DEGA	347902	NM_181847.3	142371363	NP_862830.1	12	12q13.11b	378	1585	1173	1379	329	311	320	0.232052	0.846561
TGCAACGTTGCACAACGT	GCAATTTCACTGTAAGCAGAT	TAGAAGACGCACCGGGCAATTTCACTGTAAGTAGATGTTAATATTCATAGCATCTGCTTACAGTGAAATTGCTTTTTTGGCAAGCAAAAGACGGCATACGAGATGGACGTTGTGCAACGTTGCATTCGCCGTCTTCGT	CLL-H-55442	AMIGO2	Homo sapiens adhesion molecule with Ig-like domain 2 (AMIGO2), mRNA.	ALI1; DEGA	347902	NM_181847.3	142371363	NP_862830.1	12	12q13.11b	424	243	294	268.5	113	102	107.5	0.400372	0.253538
GTGTACGTTGCACAACCA	GCCTAAAGCAAAGTTAGATTT	TAGAAGACGCACCGGGCCTAAAGCAAAGTTAGATTTGTTAATATTCATAGCAAATCTAACTTTGCTTTAGGCTTTTTTGGCAAGCAAAAGACGGCATACGAGATGGTGGTTGTGCAACGTACACTTCGCCGTCTTCGT	CLL-H-55439	AMIGO2	Homo sapiens adhesion molecule with Ig-like domain 2 (AMIGO2), mRNA.	ALI1; DEGA	347902	NM_181847.3	142371363	NP_862830.1	12	12q13.11b	344	336	415	375.5	361	361	361	0.961385	1.04942
CAGTACGTTGCACAACGT	GTCTTGACTTATCGTCCAATA	TAGAAGACGCACCGGGTCTTGACTTATCGTCTAATAGTTAATATTCATAGCTATTGGACGATAAGTCAAGACTTTTTTGGCAAGCAAAAGACGGCATACGAGATGGACGTTGTGCAACGTACTGTTCGCCGTCTTCGT	CLL-H-55440	AMIGO2	Homo sapiens adhesion molecule with Ig-like domain 2 (AMIGO2), mRNA.	ALI1; DEGA	347902	NM_181847.3	142371363	NP_862830.1	12	12q13.11b	184	364	479	421.5	470	550	510	1.20996	2.77174
CACAGTACGTGTGTACGT	CTGCTCACTAACTTTGAAGAT	TAGAAGACGCACCGGCTGCTCATTAACTTTGAAGATGTTAATATTCATAGCATCTTCAAAGTTAGTGAGCAGTTTTTTGGCAAGCAAAAGACGGCATACGAGATGGACGTACACACGTACTGTGTTCGCCGTCTTCGT	CLL-H-55445	AMMECR1	Homo sapiens Alport syndrome, mental retardation, midface hypoplasia and elliptocytosis chromosomal region gene 1 (AMMECR1), transcript variant 2, mRNA.	AMMERC1	9949	NM_001025580.1	70995234	NP_001020751.1	0	Xq22.3d	138	71	97	84	10	7	8.5	0.10119	0.0615942
ACACCAACGTGTGTACAC	CCTTCCGCCATACAACCATTA	TAGAAGACGCACCGGCCTTCCGCTATACAACTATTAGTTAATATTCATAGCTAATGGTTGTATGGCGGAAGGTTTTTTGGCAAGCAAAAGACGGCATACGAGATGGGTGTACACACGTTGGTGTTTCGCCGTCTTCGT	CLL-H-55446	AMMECR1	Homo sapiens Alport syndrome, mental retardation, midface hypoplasia and elliptocytosis chromosomal region gene 1 (AMMECR1), transcript variant 2, mRNA.	AMMERC1	9949	NM_001025580.1	70995234	NP_001020751.1	0	Xq22.3d	516	635	523	579	163	187	175	0.302245	0.339147
GTCAGTACGTGTGTACCA	GAGGATACAAAGCTCCGATTA	TAGAAGACGCACCGGGAGGATACAAAGCTCTGATTAGTTAATATTCATAGCTAATCGGAGCTTTGTATCCTCTTTTTTGGCAAGCAAAAGACGGCATACGAGATGGTGGTACACACGTACTGACTTCGCCGTCTTCGT	CLL-H-55444	AMMECR1	Homo sapiens Alport syndrome, mental retardation, midface hypoplasia and elliptocytosis chromosomal region gene 1 (AMMECR1), transcript variant 2, mRNA.	AMMERC1	9949	NM_001025580.1	70995234	NP_001020751.1	0	Xq22.3d	159	69	125	97	20	61	40.5	0.417526	0.254717
TGCATGACCACATGTGGT	CTGGGTGAGCTTATGGTTAGA	TAGAAGACGCACCGGCTGGGTGAGTTTATGGTTAGGGTTAATATTCATAGCTCTAACCATAAGCTCACCCAGTTTTTTGGCAAGCAAAAGACGGCATACGAGATGGACCACATGTGGTCATGCATTCGCCGTCTTCGT	CLL-H-55448	AMMECR1	Homo sapiens Alport syndrome, mental retardation, midface hypoplasia and elliptocytosis chromosomal region gene 1 (AMMECR1), transcript variant 2, mRNA.	AMMERC1	9949	NM_001025580.1	70995234	NP_001020751.1	0	Xq22.3d	485	505	417	461	453	289	371	0.804772	0.764948
TGACCAACGTGTGTACTG	AGGAGGATACAAAGCTCCGAT	TAGAAGACGCACCGGAGGAGGATATAAAGCTCTGATGTTAATATTCATAGCATCGGAGCTTTGTATCCTCCTTTTTTTGGCAAGCAAAAGACGGCATACGAGATGGCAGTACACACGTTGGTCATTCGCCGTCTTCGT	CLL-H-55447	AMMECR1	Homo sapiens Alport syndrome, mental retardation, midface hypoplasia and elliptocytosis chromosomal region gene 1 (AMMECR1), transcript variant 2, mRNA.	AMMERC1	9949	NM_001025580.1	70995234	NP_001020751.1	0	Xq22.3d	203	62	66	64	99	74	86.5	1.35156	0.426108
GTCATGACCACATGTGAC	GACGAGGTCAGCAATATTTCC	TAGAAGACGCACCGGGACGAGGTCAGTAATATTTCTGTTAATATTCATAGCGGAAATATTGCTGACCTCGTCTTTTTTGGCAAGCAAAAGACGGCATACGAGATGGGTCACATGTGGTCATGACTTCGCCGTCTTCGT	CLL-H-55449	AMMECR1	Homo sapiens Alport syndrome, mental retardation, midface hypoplasia and elliptocytosis chromosomal region gene 1 (AMMECR1), transcript variant 2, mRNA.	AMMERC1	9949	NM_001025580.1	70995234	NP_001020751.1	0	Xq22.3d	368	217	310	263.5	677	605	641	2.43264	1.74185
CATGCAACTGACCAACGT	CCTGAACCTGAACAAGACAAT	TAGAAGACGCACCGGCCTGAACCTGAACAAGATAATGTTAATATTCATAGCATTGTCTTGTTCAGGTTCAGGTTTTTTGGCAAGCAAAAGACGGCATACGAGATGGACGTTGGTCAGTTGCATGTTCGCCGTCTTCGT	CLL-H-55451	ANAPC13	Homo sapiens anaphase promoting complex subunit 13 (ANAPC13), mRNA.	SWM1; APC13; DKFZP566D193m; DKFZP566D193	25847	NM_015391.2	142357437	NP_056206.1	3	3q22.1e	328	236	270	253	26	27	26.5	0.104743	0.0807927
ACGTCAACTGACCAACTG	CACCACAGAATCTGTCAAAGA	TAGAAGACGCACCGGCACCACAGAATCTGTTAAAGAGTTAATATTCATAGCTCTTTGACAGATTCTGTGGTGTTTTTTGGCAAGCAAAAGACGGCATACGAGATGGCAGTTGGTCAGTTGACGTTTCGCCGTCTTCGT	CLL-H-55452	ANAPC13	Homo sapiens anaphase promoting complex subunit 13 (ANAPC13), mRNA.	SWM1; APC13; DKFZP566D193m; DKFZP566D193	25847	NM_015391.2	142357437	NP_056206.1	3	3q22.1e	181	104	47	75.5	8	32	20	0.264901	0.110497
ACACTGCAACCAGTTGTG	GCTCCTTTCTTGTGGATGGAT	TAGAAGACGCACCGGGCTCCTTTCTTGTGGGTGGGTGTTAATATTCATAGCATCCATCCACAAGAAAGGAGCTTTTTTGGCAAGCAAAAGACGGCATACGAGATGGCACAACTGGTTGCAGTGTTTCGCCGTCTTCGT	CLL-H-55454	ANAPC13	Homo sapiens anaphase promoting complex subunit 13 (ANAPC13), mRNA.	SWM1; APC13; DKFZP566D193m; DKFZP566D193	25847	NM_015391.2	142357437	NP_056206.1	3	3q22.1e	672	495	696	595.5	467	466	466.5	0.783375	0.694196
CACAACCAACCAGTTGCA	GCTGCTGGAAAGGATCTTTGG	TAGAAGACGCACCGGGCTGTTGGAAAGGGTCTTTGGGTTAATATTCATAGCCCAAAGATCCTTTCCAGCAGCTTTTTTGGCAAGCAAAAGACGGCATACGAGATGGTGCAACTGGTTGGTTGTGTTCGCCGTCTTCGT	CLL-H-55453	ANAPC13	Homo sapiens anaphase promoting complex subunit 13 (ANAPC13), mRNA.	SWM1; APC13; DKFZP566D193m; DKFZP566D193	25847	NM_015391.2	142357437	NP_056206.1	3	3q22.1e	167	198	127	162.5	1170	869	1019.5	6.27385	6.10479
GTTGCAACTGACCAACCA	GAAATGAAGTGGACAGACTTA	TAGAAGACGCACCGGGAAATGAAGTGGACAGATTTAGTTAATATTCATAGCTAAGTCTGTCCACTTCATTTCTTTTTTGGCAAGCAAAAGACGGCATACGAGATGGTGGTTGGTCAGTTGCAACTTCGCCGTCTTCGT	CLL-H-55450	ANAPC13	Homo sapiens anaphase promoting complex subunit 13 (ANAPC13), mRNA.	SWM1; APC13; DKFZP566D193m; DKFZP566D193	25847	NM_015391.2	142357437	NP_056206.1	3	3q22.1e	31	0	0	0	3	3	3	#DIV/0!	0.0967742
TGTGGTGTCATGGTACGT	GCCGTTTGGTAAAGAGACATA	TAGAAGACGCACCGGGCCGTTTGGTAAAGAGATATAGTTAATATTCATAGCTATGTCTCTTTACCAAACGGCTTTTTTGGCAAGCAAAAGACGGCATACGAGATGGACGTACCATGACACCACATTCGCCGTCTTCGT	CLL-H-55457	ANK3	Homo sapiens ankyrin 3, node of Ranvier (ankyrin G) (ANK3), transcript variant 1, mRNA.	ANKYRIN-G; FLJ45464	288	NM_020987.2	32967600	NP_066267.2	10	10q21.2a	73	128	47	87.5	32	40	36	0.411429	0.493151
CACAGTGTACGTTGTGAC	GCGTGTGCAATTAGCAATGCA	TAGAAGACGCACCGGGCGTGTGTAATTAGCAATGTAGTTAATATTCATAGCTGCATTGCTAATTGCACACGCTTTTTTGGCAAGCAAAAGACGGCATACGAGATGGGTCACAACGTACACTGTGTTCGCCGTCTTCGT	CLL-H-55460	ANK3	Homo sapiens ankyrin 3, node of Ranvier (ankyrin G) (ANK3), transcript variant 1, mRNA.	ANKYRIN-G; FLJ45464	288	NM_020987.2	32967600	NP_066267.2	10	10q21.2a	94	6	17	11.5	3	7	5	0.434783	0.0531915
CATGGTGTCATGGTACCA	CCGTAGAATCTTCCTTGCGAT	TAGAAGACGCACCGGCCGTAGAATCTTTCTTGTGATGTTAATATTCATAGCATCGCAAGGAAGATTCTACGGTTTTTTGGCAAGCAAAAGACGGCATACGAGATGGTGGTACCATGACACCATGTTCGCCGTCTTCGT	CLL-H-55459	ANK3	Homo sapiens ankyrin 3, node of Ranvier (ankyrin G) (ANK3), transcript variant 1, mRNA.	ANKYRIN-G; FLJ45464	288	NM_020987.2	32967600	NP_066267.2	10	10q21.2a	109	323	206	264.5	83	171	127	0.480151	1.16514
CAACGTGTCATGGTACGT	GCAGTGTCATATTAGGTTAAT	TAGAAGACGCACCGGGCAGTGTCATATTAGGTTAATGTTAATATTCATAGCATTAACCTAATATGACACTGCTTTTTTGGCAAGCAAAAGACGGCATACGAGATGGACGTACCATGACACGTTGTTCGCCGTCTTCGT	CLL-H-55455	ANK3	Homo sapiens ankyrin 3, node of Ranvier (ankyrin G) (ANK3), transcript variant 1, mRNA.	ANKYRIN-G; FLJ45464	288	NM_020987.2	32967600	NP_066267.2	10	10q21.2a	153	103	63	83	54	95	74.5	0.89759	0.486928
ACTGGTGTCATGGTACTG	CCGTTTGGTAAAGAGACATAA	TAGAAGACGCACCGGCCGTTTGGTAAAGAGATATAAGTTAATATTCATAGCTTATGTCTCTTTACCAAACGGTTTTTTGGCAAGCAAAAGACGGCATACGAGATGGCAGTACCATGACACCAGTTTCGCCGTCTTCGT	CLL-H-55456	ANK3	Homo sapiens ankyrin 3, node of Ranvier (ankyrin G) (ANK3), transcript variant 1, mRNA.	ANKYRIN-G; FLJ45464	288	NM_020987.2	32967600	NP_066267.2	10	10q21.2a	65	13	5	9	20	5	12.5	1.38889	0.192308
GTTGGTGTCATGGTACAC	GCAGCATATCAGAAATCTCTA	TAGAAGACGCACCGGGCAGCATATCAGAAATTTCTAGTTAATATTCATAGCTAGAGATTTCTGATATGCTGCTTTTTTGGCAAGCAAAAGACGGCATACGAGATGGGTGTACCATGACACCAACTTCGCCGTCTTCGT	CLL-H-55458	ANK3	Homo sapiens ankyrin 3, node of Ranvier (ankyrin G) (ANK3), transcript variant 1, mRNA.	ANKYRIN-G; FLJ45464	288	NM_020987.2	32967600	NP_066267.2	10	10q21.2a	249	128	151	139.5	308	270	289	2.07168	1.16064
CATGTGTGTGCAACTGAC	CTAATCAGTTCATTCGTATAA	TAGAAGACGCACCGGCTAATCAGTTCATTCGTATAAGTTAATATTCATAGCTTATACGAATGAACTGATTAGTTTTTTGGCAAGCAAAAGACGGCATACGAGATGGGTCAGTTGCACACACATGTTCGCCGTCTTCGT	CLL-H-55463	ANKAR	Homo sapiens ankyrin and armadillo repeat containing (ANKAR), mRNA.	FLJ25415	150709	NM_144708.2	91206449	NP_653309.2	2	2q32.2a	326	191	336	263.5	16	9	12.5	0.0474383	0.0383436
GTTGTGTGTGCAACTGTG	ATCACCCTTCTCCTAACATTA	TAGAAGACGCACCGGATCACCCTTCTCCTAATATTAGTTAATATTCATAGCTAATGTTAGGAGAAGGGTGATTTTTTTGGCAAGCAAAAGACGGCATACGAGATGGCACAGTTGCACACACAACTTCGCCGTCTTCGT	CLL-H-55462	ANKAR	Homo sapiens ankyrin and armadillo repeat containing (ANKAR), mRNA.	FLJ25415	150709	NM_144708.2	91206449	NP_653309.2	2	2q32.2a	356	212	220	216	227	109	168	0.777778	0.47191
TGGTTGTGTGCAACTGAC	CTACTGCCCTCTTAGACTATA	TAGAAGACGCACCGGCTACTGCCCTCTTAGATTATAGTTAATATTCATAGCTATAGTCTAAGAGGGCAGTAGTTTTTTGGCAAGCAAAAGACGGCATACGAGATGGGTCAGTTGCACACAACCATTCGCCGTCTTCGT	CLL-H-55465	ANKAR	Homo sapiens ankyrin and armadillo repeat containing (ANKAR), mRNA.	FLJ25415	150709	NM_144708.2	91206449	NP_653309.2	2	2q32.2a	173	208	264	236	291	261	276	1.16949	1.59538
ACGTTGTGTGCAACTGCA	TTAGAGATATGGACCATATTA	TAGAAGACGCACCGGTTAGAGATATGGACCATATTAGTTAATATTCATAGCTAATATGGTCCATATCTCTAATTTTTTGGCAAGCAAAAGACGGCATACGAGATGGTGCAGTTGCACACAACGTTTCGCCGTCTTCGT	CLL-H-55464	ANKAR	Homo sapiens ankyrin and armadillo repeat containing (ANKAR), mRNA.	FLJ25415	150709	NM_144708.2	91206449	NP_653309.2	2	2q32.2a	84	44	33	38.5	95	24	59.5	1.54545	0.708333
TGTGTGTGTGCAACTGCA	CAATTACCTCCAGCTTATTAT	TAGAAGACGCACCGGCAATTACCTCCAGCTTATTATGTTAATATTCATAGCATAATAAGCTGGAGGTAATTGTTTTTTGGCAAGCAAAAGACGGCATACGAGATGGTGCAGTTGCACACACACATTCGCCGTCTTCGT	CLL-H-55461	ANKAR	Homo sapiens ankyrin and armadillo repeat containing (ANKAR), mRNA.	FLJ25415	150709	NM_144708.2	91206449	NP_653309.2	2	2q32.2a	375	533	384	458.5	1005	813	909	1.98255	2.424
GTGTCATGGTCAACTGGT	CTAACGAAACAAGGGTCAAAT	TAGAAGACGCACCGGCTAACGAAACAAGGGTTAAATGTTAATATTCATAGCATTTGACCCTTGTTTCGTTAGTTTTTTGGCAAGCAAAAGACGGCATACGAGATGGACCAGTTGACCATGACACTTCGCCGTCTTCGT	CLL-H-55468	ANKIB1	Homo sapiens ankyrin repeat and IBR domain containing 1 (ANKIB1), mRNA.	DKFZP434A0225; KIAA1386; FLJ33123	54467	NM_019004.1	148596952	NP_061877.1	7	7q21.2a-q21.2b	52	7	10	8.5	2	0	1	0.117647	0.0192308
ACCACATGGTCAACTGAC	CCACCACCAAGTGGGTATAAT	TAGAAGACGCACCGGCCACTACTAAGTGGGTATAATGTTAATATTCATAGCATTATACCCACTTGGTGGTGGTTTTTTGGCAAGCAAAAGACGGCATACGAGATGGGTCAGTTGACCATGTGGTTTCGCCGTCTTCGT	CLL-H-55470	ANKIB1	Homo sapiens ankyrin repeat and IBR domain containing 1 (ANKIB1), mRNA.	DKFZP434A0225; KIAA1386; FLJ33123	54467	NM_019004.1	148596952	NP_061877.1	7	7q21.2a-q21.2b	142	48	73	60.5	10	15	12.5	0.206612	0.0880282
TGGTCATGGTCAACTGAC	CCAATTGTCTCTGGTTATTAA	TAGAAGACGCACCGGCCAATTGTCTCTGGTTATTAAGTTAATATTCATAGCTTAATAACCAGAGACAATTGGTTTTTTGGCAAGCAAAAGACGGCATACGAGATGGGTCAGTTGACCATGACCATTCGCCGTCTTCGT	CLL-H-55467	ANKIB1	Homo sapiens ankyrin repeat and IBR domain containing 1 (ANKIB1), mRNA.	DKFZP434A0225; KIAA1386; FLJ33123	54467	NM_019004.1	148596952	NP_061877.1	7	7q21.2a-q21.2b	192	143	230	186.5	33	62	47.5	0.254692	0.247396
CAGTCATGGTCAACTGTG	ATAGTAAATCCCACGATTATT	TAGAAGACGCACCGGATAGTAAATCCCACGATTATTGTTAATATTCATAGCAATAATCGTGGGATTTACTATTTTTTTGGCAAGCAAAAGACGGCATACGAGATGGCACAGTTGACCATGACTGTTCGCCGTCTTCGT	CLL-H-55469	ANKIB1	Homo sapiens ankyrin repeat and IBR domain containing 1 (ANKIB1), mRNA.	DKFZP434A0225; KIAA1386; FLJ33123	54467	NM_019004.1	148596952	NP_061877.1	7	7q21.2a-q21.2b	246	240	181	210.5	80	153	116.5	0.553444	0.473577
ACGTCATGGTCAACTGCA	TTCGTCCACTGGAGGTTATTA	TAGAAGACGCACCGGTTCGTCCATTGGAGGTTATTAGTTAATATTCATAGCTAATAACCTCCAGTGGACGAATTTTTTGGCAAGCAAAAGACGGCATACGAGATGGTGCAGTTGACCATGACGTTTCGCCGTCTTCGT	CLL-H-55466	ANKIB1	Homo sapiens ankyrin repeat and IBR domain containing 1 (ANKIB1), mRNA.	DKFZP434A0225; KIAA1386; FLJ33123	54467	NM_019004.1	148596952	NP_061877.1	7	7q21.2a-q21.2b	49	22	2	12	2	13	7.5	0.625	0.153061
ACGTGTTGACGTCAACGT	GCTTTCCAGTGTATCAAGAAA	TAGAAGACGCACCGGGCTTTCCAGTGTATTAAGAAAGTTAATATTCATAGCTTTCTTGATACACTGGAAAGCTTTTTTGGCAAGCAAAAGACGGCATACGAGATGGACGTTGACGTCAACACGTTTCGCCGTCTTCGT	CLL-H-55473	ANKMY2	Homo sapiens ankyrin repeat and MYND domain containing 2 (ANKMY2), mRNA.	DKFZP564O043; ZMYND20	57037	NM_020319.1	28461128	NP_064715.1	7	7p21.1c-p21.1b	52	15	0	7.5	2	1	1.5	0.2	0.0288462
GTGTGTTGACGTCAACTG	GCAAGAATGTTCGTGTCAACT	TAGAAGACGCACCGGGCAAGAATGTTCGTGTTAACTGTTAATATTCATAGCAGTTGACACGAACATTCTTGCTTTTTTGGCAAGCAAAAGACGGCATACGAGATGGCAGTTGACGTCAACACACTTCGCCGTCTTCGT	CLL-H-55475	ANKMY2	Homo sapiens ankyrin repeat and MYND domain containing 2 (ANKMY2), mRNA.	DKFZP564O043; ZMYND20	57037	NM_020319.1	28461128	NP_064715.1	7	7p21.1c-p21.1b	762	1455	1325	1390	653	915	784	0.564029	1.02887
GTACCACACATGTGTGCA	CACCATGGCAGGATTCCACAT	TAGAAGACGCACCGGCACCATGGTAGGATTCCATATGTTAATATTCATAGCATGTGGAATCCTGCCATGGTGTTTTTTGGCAAGCAAAAGACGGCATACGAGATGGTGCACACATGTGTGGTACTTCGCCGTCTTCGT	CLL-H-55476	ANKMY2	Homo sapiens ankyrin repeat and MYND domain containing 2 (ANKMY2), mRNA.	DKFZP564O043; ZMYND20	57037	NM_020319.1	28461128	NP_064715.1	7	7p21.1c-p21.1b	143	53	15	34	18	25	21.5	0.632353	0.15035
TGGTGTTGACGTCAACCA	GCTGAAGTAGGTATCTCTCAA	TAGAAGACGCACCGGGCTGAAGTAGGTATCTTTCAAGTTAATATTCATAGCTTGAGAGATACCTACTTCAGCTTTTTTGGCAAGCAAAAGACGGCATACGAGATGGTGGTTGACGTCAACACCATTCGCCGTCTTCGT	CLL-H-55474	ANKMY2	Homo sapiens ankyrin repeat and MYND domain containing 2 (ANKMY2), mRNA.	DKFZP564O043; ZMYND20	57037	NM_020319.1	28461128	NP_064715.1	7	7p21.1c-p21.1b	105	25	20	22.5	21	28	24.5	1.08889	0.233333
CATGGTTGACGTCAACCA	CCTCTAATGCATGCAGCATAT	TAGAAGACGCACCGGCCTCTAATGCATGCAGTATATGTTAATATTCATAGCATATGCTGCATGCATTAGAGGTTTTTTGGCAAGCAAAAGACGGCATACGAGATGGTGGTTGACGTCAACCATGTTCGCCGTCTTCGT	CLL-H-55472	ANKMY2	Homo sapiens ankyrin repeat and MYND domain containing 2 (ANKMY2), mRNA.	DKFZP564O043; ZMYND20	57037	NM_020319.1	28461128	NP_064715.1	7	7p21.1c-p21.1b	235	141	214	177.5	237	165	201	1.13239	0.855319
GTTGGTTGACGTCAACAC	CCTTTGCCATAGTTCAGCTAA	TAGAAGACGCACCGGCCTTTGCCATAGTTCAGTTAAGTTAATATTCATAGCTTAGCTGAACTATGGCAAAGGTTTTTTGGCAAGCAAAAGACGGCATACGAGATGGGTGTTGACGTCAACCAACTTCGCCGTCTTCGT	CLL-H-55471	ANKMY2	Homo sapiens ankyrin repeat and MYND domain containing 2 (ANKMY2), mRNA.	DKFZP564O043; ZMYND20	57037	NM_020319.1	28461128	NP_064715.1	7	7p21.1c-p21.1b	602	467	475	471	775	1769	1272	2.70064	2.11296
CAGTGTGTACCACAACCA	CCACACCTCTGTTAGCAAATT	TAGAAGACGCACCGGCCACACCTCTGTTAGTAAATTGTTAATATTCATAGCAATTTGCTAACAGAGGTGTGGTTTTTTGGCAAGCAAAAGACGGCATACGAGATGGTGGTTGTGGTACACACTGTTCGCCGTCTTCGT	CLL-H-55479	ANKRA2	Homo sapiens ankyrin repeat, family A (RFXANK-like), 2 (ANKRA2), mRNA.	ANKRA	57763	NM_023039.2	21362082	NP_075526.1	5	5q13.2c	168	245	259	252	53	49	51	0.202381	0.303571
ACCAACGTACTGGTTGGT	GTCATCTTCACTCGTGTATTA	TAGAAGACGCACCGGGTCATCTTCACTTGTGTATTAGTTAATATTCATAGCTAATACACGAGTGAAGATGACTTTTTTGGCAAGCAAAAGACGGCATACGAGATGGACCAACCAGTACGTTGGTTTCGCCGTCTTCGT	CLL-H-55482	ANKRA2	Homo sapiens ankyrin repeat, family A (RFXANK-like), 2 (ANKRA2), mRNA.	ANKRA	57763	NM_023039.2	21362082	NP_075526.1	5	5q13.2c	429	1457	1475	1466	324	468	396	0.270123	0.923077
TGGTGTGTACCACAACGT	CTAGTCATCTTCACTCGTGTA	TAGAAGACGCACCGGCTAGTCATCTTCACTTGTGTAGTTAATATTCATAGCTACACGAGTGAAGATGACTAGTTTTTTGGCAAGCAAAAGACGGCATACGAGATGGACGTTGTGGTACACACCATTCGCCGTCTTCGT	CLL-H-55477	ANKRA2	Homo sapiens ankyrin repeat, family A (RFXANK-like), 2 (ANKRA2), mRNA.	ANKRA	57763	NM_023039.2	21362082	NP_075526.1	5	5q13.2c	194	100	121	110.5	84	22	53	0.479638	0.273196
GTGTGTGTACCACAACAC	GCAATATCCATACATCTCCTT	TAGAAGACGCACCGGGCAATATCCATACATCTTCTTGTTAATATTCATAGCAAGGAGATGTATGGATATTGCTTTTTTGGCAAGCAAAAGACGGCATACGAGATGGGTGTTGTGGTACACACACTTCGCCGTCTTCGT	CLL-H-55478	ANKRA2	Homo sapiens ankyrin repeat, family A (RFXANK-like), 2 (ANKRA2), mRNA.	ANKRA	57763	NM_023039.2	21362082	NP_075526.1	5	5q13.2c	212	153	268	210.5	142	221	181.5	0.862233	0.856132
TGCAGTGTACCACAACCA	CAACAGGTTATTGAGTCACAT	TAGAAGACGCACCGGCAACAGGTTATTGAGTTACATGTTAATATTCATAGCATGTGACTCAATAACCTGTTGTTTTTTGGCAAGCAAAAGACGGCATACGAGATGGTGGTTGTGGTACACTGCATTCGCCGTCTTCGT	CLL-H-55481	ANKRA2	Homo sapiens ankyrin repeat, family A (RFXANK-like), 2 (ANKRA2), mRNA.	ANKRA	57763	NM_023039.2	21362082	NP_075526.1	5	5q13.2c	178	36	115	75.5	171	73	122	1.61589	0.685393
ACCAGTGTACCACAACGT	CACCTCTGTTAGCAAATTCTT	TAGAAGACGCACCGGCACCTCTGTTAGTAAATTCTTGTTAATATTCATAGCAAGAATTTGCTAACAGAGGTGTTTTTTGGCAAGCAAAAGACGGCATACGAGATGGACGTTGTGGTACACTGGTTTCGCCGTCTTCGT	CLL-H-55480	ANKRA2	Homo sapiens ankyrin repeat, family A (RFXANK-like), 2 (ANKRA2), mRNA.	ANKRA	57763	NM_023039.2	21362082	NP_075526.1	5	5q13.2c	443	438	534	486	1416	1021	1218.5	2.5072	2.75056
GTACACGTTGACCAACGT	GCAAGAACATTGGCAAATCAA	TAGAAGACGCACCGGGCAAGAACATTGGCAAATTAAGTTAATATTCATAGCTTGATTTGCCAATGTTCTTGCTTTTTTGGCAAGCAAAAGACGGCATACGAGATGGACGTTGGTCAACGTGTACTTCGCCGTCTTCGT	CLL-H-55484	ANKRD12	Homo sapiens ankyrin repeat domain 12 (ANKRD12), transcript variant 1, mRNA.	ANCO1; FLJ20053; ANCO-2; KIAA0874; Nbla00144; GAC-1	23253	NM_015208.3	134948557	NP_056023.3	18	18p11.22c	256	210	133	171.5	30	8	19	0.110787	0.0742188
TGTGACGTTGACCAACTG	GCCTTCTCATTGGAAATGTAT	TAGAAGACGCACCGGGCCTTCTTATTGGAAATGTATGTTAATATTCATAGCATACATTTCCAATGAGAAGGCTTTTTTGGCAAGCAAAAGACGGCATACGAGATGGCAGTTGGTCAACGTCACATTCGCCGTCTTCGT	CLL-H-55487	ANKRD12	Homo sapiens ankyrin repeat domain 12 (ANKRD12), transcript variant 1, mRNA.	ANCO1; FLJ20053; ANCO-2; KIAA0874; Nbla00144; GAC-1	23253	NM_015208.3	134948557	NP_056023.3	18	18p11.22c	198	173	99	136	7	36	21.5	0.158088	0.108586
CAACACGTTGACCAACTG	GCTAATCAAGAGCCAGGTATT	TAGAAGACGCACCGGGCTAATCAAGAGCTAGGTATTGTTAATATTCATAGCAATACCTGGCTCTTGATTAGCTTTTTTGGCAAGCAAAAGACGGCATACGAGATGGCAGTTGGTCAACGTGTTGTTCGCCGTCTTCGT	CLL-H-55485	ANKRD12	Homo sapiens ankyrin repeat domain 12 (ANKRD12), transcript variant 1, mRNA.	ANCO1; FLJ20053; ANCO-2; KIAA0874; Nbla00144; GAC-1	23253	NM_015208.3	134948557	NP_056023.3	18	18p11.22c	70	17	32	24.5	6	9	7.5	0.306122	0.107143
TGACACGTTGACCAACAC	GCACTGGTTCTGTTGAAGTTA	TAGAAGACGCACCGGGCACTGGTTCTGTTGGAGTTGGTTAATATTCATAGCTAACTTCAACAGAACCAGTGCTTTTTTGGCAAGCAAAAGACGGCATACGAGATGGGTGTTGGTCAACGTGTCATTCGCCGTCTTCGT	CLL-H-55483	ANKRD12	Homo sapiens ankyrin repeat domain 12 (ANKRD12), transcript variant 1, mRNA.	ANCO1; FLJ20053; ANCO-2; KIAA0874; Nbla00144; GAC-1	23253	NM_015208.3	134948557	NP_056023.3	18	18p11.22c	698	557	672	614.5	251	235	243	0.395443	0.348138
CACAACTGACTGGTTGGT	GCGCAATAAAGCAGCACATGT	TAGAAGACGCACCGGGCGCAATAAAGTAGCATATGTGTTAATATTCATAGCACATGTGCTGCTTTATTGCGCTTTTTTGGCAAGCAAAAGACGGCATACGAGATGGACCAACCAGTCAGTTGTGTTCGCCGTCTTCGT	CLL-H-55488	ANKRD12	Homo sapiens ankyrin repeat domain 12 (ANKRD12), transcript variant 1, mRNA.	ANCO1; FLJ20053; ANCO-2; KIAA0874; Nbla00144; GAC-1	23253	NM_015208.3	134948557	NP_056023.3	18	18p11.22c	580	482	624	553	375	407	391	0.707052	0.674138
ACTGACGTTGACCAACAC	GCAAGTATGTTTCAGCTGATA	TAGAAGACGCACCGGGCAAGTATGTTTCAGTTGATAGTTAATATTCATAGCTATCAGCTGAAACATACTTGCTTTTTTGGCAAGCAAAAGACGGCATACGAGATGGGTGTTGGTCAACGTCAGTTTCGCCGTCTTCGT	CLL-H-55486	ANKRD12	Homo sapiens ankyrin repeat domain 12 (ANKRD12), transcript variant 1, mRNA.	ANCO1; FLJ20053; ANCO-2; KIAA0874; Nbla00144; GAC-1	23253	NM_015208.3	134948557	NP_056023.3	18	18p11.22c	607	740	670	705	3237	2494	2865.5	4.06454	4.72076
TGCAACGTCAACCAACAC	GAATATCTCCTTTGAGAGGAA	TAGAAGACGCACCGGGAATATCTTCTTTGAGAGGAAGTTAATATTCATAGCTTCCTCTCAAAGGAGATATTCTTTTTTGGCAAGCAAAAGACGGCATACGAGATGGGTGTTGGTTGACGTTGCATTCGCCGTCTTCGT	CLL-H-55491	ANKRD13B	Homo sapiens ankyrin repeat domain 13B (ANKRD13B), mRNA.	FLJ25555; FLJ20418	124930	NM_152345.4	124517698	NP_689558.4	17	17q11.2b	525	637	455	546	198	314	256	0.468864	0.487619
GTCAACGTCAACCAACGT	GCACACGGACAGAACATCTTT	TAGAAGACGCACCGGGCACATGGACAGAATATCTTTGTTAATATTCATAGCAAAGATGTTCTGTCCGTGTGCTTTTTTGGCAAGCAAAAGACGGCATACGAGATGGACGTTGGTTGACGTTGACTTCGCCGTCTTCGT	CLL-H-55492	ANKRD13B	Homo sapiens ankyrin repeat domain 13B (ANKRD13B), mRNA.	FLJ25555; FLJ20418	124930	NM_152345.4	124517698	NP_689558.4	17	17q11.2b	285	98	140	119	106	96	101	0.848739	0.354386
ACACCACACAACGTTGGT	CCCTGAAGCCTTTGCATCTCT	TAGAAGACGCACCGGCCCTGAAGTCTTTGCATCTTTGTTAATATTCATAGCAGAGATGCAAAGGCTTCAGGGTTTTTTGGCAAGCAAAAGACGGCATACGAGATGGACCAACGTTGTGTGGTGTTTCGCCGTCTTCGT	CLL-H-55494	ANKRD13B	Homo sapiens ankyrin repeat domain 13B (ANKRD13B), mRNA.	FLJ25555; FLJ20418	124930	NM_152345.4	124517698	NP_689558.4	17	17q11.2b	247	150	157	153.5	117	156	136.5	0.889251	0.552632
CACAACGTCAACCAACTG	CAAAGGCTGTAAGACACCTTT	TAGAAGACGCACCGGCAAAGGCTGTAAGACATCTTTGTTAATATTCATAGCAAAGGTGTCTTACAGCCTTTGTTTTTTGGCAAGCAAAAGACGGCATACGAGATGGCAGTTGGTTGACGTTGTGTTCGCCGTCTTCGT	CLL-H-55493	ANKRD13B	Homo sapiens ankyrin repeat domain 13B (ANKRD13B), mRNA.	FLJ25555; FLJ20418	124930	NM_152345.4	124517698	NP_689558.4	17	17q11.2b	560	432	404	418	399	444	421.5	1.00837	0.752679
CAGTACGTCAACCAACAC	CGGACAGAACATCTTTCAGAA	TAGAAGACGCACCGGCGGACAGAATATCTTTCAGAAGTTAATATTCATAGCTTCTGAAAGATGTTCTGTCCGTTTTTTGGCAAGCAAAAGACGGCATACGAGATGGGTGTTGGTTGACGTACTGTTCGCCGTCTTCGT	CLL-H-55489	ANKRD13B	Homo sapiens ankyrin repeat domain 13B (ANKRD13B), mRNA.	FLJ25555; FLJ20418	124930	NM_152345.4	124517698	NP_689558.4	17	17q11.2b	134	46	55	50.5	63	95	79	1.56436	0.589552
ACCAACGTCAACCAACCA	GCTTCCCAGTTAAGATTGAAA	TAGAAGACGCACCGGGCTTCCTAGTTAAGATTGAAAGTTAATATTCATAGCTTTCAATCTTAACTGGGAAGCTTTTTTGGCAAGCAAAAGACGGCATACGAGATGGTGGTTGGTTGACGTTGGTTTCGCCGTCTTCGT	CLL-H-55490	ANKRD13B	Homo sapiens ankyrin repeat domain 13B (ANKRD13B), mRNA.	FLJ25555; FLJ20418	124930	NM_152345.4	124517698	NP_689558.4	17	17q11.2b	341	310	220	265	750	805	777.5	2.93396	2.28006
CAGTGTGTGTTGCAACAC	GCAATTCATTGTGGTGCTATT	TAGAAGACGCACCGGGCAATTCATTGTGGTGTTATTGTTAATATTCATAGCAATAGCACCACAATGAATTGCTTTTTTGGCAAGCAAAAGACGGCATACGAGATGGGTGTTGCAACACACACTGTTCGCCGTCTTCGT	CLL-H-55497	ANKRD13C	Homo sapiens ankyrin repeat domain 13C (ANKRD13C), mRNA.	DKFZP566D1346; dJ677H15.3; FLJ14998; RP4-677H15.5	81573	NM_030816.2	67972410	NP_110443.2	1	1p31.1k	30	22	3	12.5	2	4	3	0.24	0.1
TGGTGTGTGTTGCAACCA	GCTTAGAGAATTTGTTCAGAT	TAGAAGACGCACCGGGCTTAGAGAATTTGTTCAGATGTTAATATTCATAGCATCTGAACAAATTCTCTAAGCTTTTTTGGCAAGCAAAAGACGGCATACGAGATGGTGGTTGCAACACACACCATTCGCCGTCTTCGT	CLL-H-55495	ANKRD13C	Homo sapiens ankyrin repeat domain 13C (ANKRD13C), mRNA.	DKFZP566D1346; dJ677H15.3; FLJ14998; RP4-677H15.5	81573	NM_030816.2	67972410	NP_110443.2	1	1p31.1k	174	157	330	243.5	229	81	155	0.63655	0.890805
CAACGTCAGTACACTGAC	GATGGCTCCATCTTTACTATA	TAGAAGACGCACCGGGATGGCTCCATCTTTATTATAGTTAATATTCATAGCTATAGTAAAGATGGAGCCATCTTTTTTGGCAAGCAAAAGACGGCATACGAGATGGGTCAGTGTACTGACGTTGTTCGCCGTCTTCGT	CLL-H-55499	ANKRD13C	Homo sapiens ankyrin repeat domain 13C (ANKRD13C), mRNA.	DKFZP566D1346; dJ677H15.3; FLJ14998; RP4-677H15.5	81573	NM_030816.2	67972410	NP_110443.2	1	1p31.1k	421	410	495	452.5	344	456	400	0.883978	0.950119
GTACGTCAGTACACTGTG	CAGGAGTTTCGATACGATGAA	TAGAAGACGCACCGGCAGGAGTTTCGATATGATGAAGTTAATATTCATAGCTTCATCGTATCGAAACTCCTGTTTTTTGGCAAGCAAAAGACGGCATACGAGATGGCACAGTGTACTGACGTACTTCGCCGTCTTCGT	CLL-H-55498	ANKRD13C	Homo sapiens ankyrin repeat domain 13C (ANKRD13C), mRNA.	DKFZP566D1346; dJ677H15.3; FLJ14998; RP4-677H15.5	81573	NM_030816.2	67972410	NP_110443.2	1	1p31.1k	478	349	265	307	217	520	368.5	1.20033	0.770921
GTGTGTGTGTTGCAACTG	CCTGATGAATGTCTCAAGAAT	TAGAAGACGCACCGGCCTGATGAATGTCTTAAGAATGTTAATATTCATAGCATTCTTGAGACATTCATCAGGTTTTTTGGCAAGCAAAAGACGGCATACGAGATGGCAGTTGCAACACACACACTTCGCCGTCTTCGT	CLL-H-55496	ANKRD13C	Homo sapiens ankyrin repeat domain 13C (ANKRD13C), mRNA.	DKFZP566D1346; dJ677H15.3; FLJ14998; RP4-677H15.5	81573	NM_030816.2	67972410	NP_110443.2	1	1p31.1k	80	89	76	82.5	186	194	190	2.30303	2.375
CAGTTGGTCAACACTGTG	CTGAGAAGATGGAAACTGTTA	TAGAAGACGCACCGGCTGAGAAGATGGAAATTGTTAGTTAATATTCATAGCTAACAGTTTCCATCTTCTCAGTTTTTTGGCAAGCAAAAGACGGCATACGAGATGGCACAGTGTTGACCAACTGTTCGCCGTCTTCGT	CLL-H-55500	ANKRD13D	PREDICTED: Homo sapiens ankyrin repeat domain 13 family, member D, transcript variant 3 (ANKRD13D), mRNA.		338692	XM_945557.1	89034912	XP_950650.1		11q13.1f	28	8	0	4	0	0	0	0	0
GTCATGGTCAACACTGCA	CATTCCGGAACTGCTCAACAA	TAGAAGACGCACCGGCATTCCGGAATTGCTCAATAAGTTAATATTCATAGCTTGTTGAGCAGTTCCGGAATGTTTTTTGGCAAGCAAAAGACGGCATACGAGATGGTGCAGTGTTGACCATGACTTCGCCGTCTTCGT	CLL-H-55503	ANKRD13D	PREDICTED: Homo sapiens ankyrin repeat domain 13 family, member D, transcript variant 3 (ANKRD13D), mRNA.		338692	XM_945557.1	89034912	XP_950650.1		11q13.1f	482	336	298	317	73	126	99.5	0.31388	0.206432
TGCATGGTCAACACTGTG	GTCCAGCAAAGTACAGAGGTT	TAGAAGACGCACCGGGTCCAGTAAAGTATAGAGGTTGTTAATATTCATAGCAACCTCTGTACTTTGCTGGACTTTTTTGGCAAGCAAAAGACGGCATACGAGATGGCACAGTGTTGACCATGCATTCGCCGTCTTCGT	CLL-H-55502	ANKRD13D	PREDICTED: Homo sapiens ankyrin repeat domain 13 family, member D, transcript variant 3 (ANKRD13D), mRNA.		338692	XM_945557.1	89034912	XP_950650.1		11q13.1f	284	92	81	86.5	21	40	30.5	0.352601	0.107394
ACCATGGTCAACACTGAC	GATGGAAACTGTTAGCGGCTA	TAGAAGACGCACCGGGATGGAAATTGTTAGCGGTTAGTTAATATTCATAGCTAGCCGCTAACAGTTTCCATCTTTTTTGGCAAGCAAAAGACGGCATACGAGATGGGTCAGTGTTGACCATGGTTTCGCCGTCTTCGT	CLL-H-55501	ANKRD13D	PREDICTED: Homo sapiens ankyrin repeat domain 13 family, member D, transcript variant 3 (ANKRD13D), mRNA.		338692	XM_945557.1	89034912	XP_950650.1		11q13.1f	219	412	286	349	169	85	127	0.363897	0.579909
CACATGGTCAACACTGGT	CCAGCAAAGTACAGAGGTTCA	TAGAAGACGCACCGGCCAGCAAAGTATAGAGGTTTAGTTAATATTCATAGCTGAACCTCTGTACTTTGCTGGTTTTTTGGCAAGCAAAAGACGGCATACGAGATGGACCAGTGTTGACCATGTGTTCGCCGTCTTCGT	CLL-H-55504	ANKRD13D	PREDICTED: Homo sapiens ankyrin repeat domain 13 family, member D, transcript variant 3 (ANKRD13D), mRNA.		338692	XM_945557.1	89034912	XP_950650.1		11q13.1f	359	349	299	324	143	125	134	0.41358	0.373259
CAGTCATGACTGACTGAC	GAGAATGAGAAACTCCGAGGA	TAGAAGACGCACCGGGAGAATGAGAAATTCTGAGGAGTTAATATTCATAGCTCCTCGGAGTTTCTCATTCTCTTTTTTGGCAAGCAAAAGACGGCATACGAGATGGGTCAGTCAGTCATGACTGTTCGCCGTCTTCGT	CLL-H-55507	ANKRD2	Homo sapiens ankyrin repeat domain 2 (stretch responsive muscle) (ANKRD2), transcript variant 1, mRNA.	ARPP; MGC104314	26287	NM_020349.2	39812132	NP_065082.2	10	10q24.1b	142	61	147	104	18	33	25.5	0.245192	0.179577
ACCACATGACTGACTGCA	CCTGGAGAAGCTTCTAGATAA	TAGAAGACGCACCGGCCTGGAGAAGTTTCTAGATAAGTTAATATTCATAGCTTATCTAGAAGCTTCTCCAGGTTTTTTGGCAAGCAAAAGACGGCATACGAGATGGTGCAGTCAGTCATGTGGTTTCGCCGTCTTCGT	CLL-H-55508	ANKRD2	Homo sapiens ankyrin repeat domain 2 (stretch responsive muscle) (ANKRD2), transcript variant 1, mRNA.	ARPP; MGC104314	26287	NM_020349.2	39812132	NP_065082.2	10	10q24.1b	68	33	17	25	5	11	8	0.32	0.117647
GTGTCATGACTGACTGTG	GCTGACATGATGACCAAGAAC	TAGAAGACGCACCGGGCTGACATGATGACTAAGAATGTTAATATTCATAGCGTTCTTGGTCATCATGTCAGCTTTTTTGGCAAGCAAAAGACGGCATACGAGATGGCACAGTCAGTCATGACACTTCGCCGTCTTCGT	CLL-H-55506	ANKRD2	Homo sapiens ankyrin repeat domain 2 (stretch responsive muscle) (ANKRD2), transcript variant 1, mRNA.	ARPP; MGC104314	26287	NM_020349.2	39812132	NP_065082.2	10	10q24.1b	37	15	2	8.5	7	1	4	0.470588	0.108108
TGCACATGACTGACTGAC	CAGACACCAATGTGAGGGATA	TAGAAGACGCACCGGCAGATACTAATGTGAGGGATAGTTAATATTCATAGCTATCCCTCACATTGGTGTCTGTTTTTTGGCAAGCAAAAGACGGCATACGAGATGGGTCAGTCAGTCATGTGCATTCGCCGTCTTCGT	CLL-H-55509	ANKRD2	Homo sapiens ankyrin repeat domain 2 (stretch responsive muscle) (ANKRD2), transcript variant 1, mRNA.	ARPP; MGC104314	26287	NM_020349.2	39812132	NP_065082.2	10	10q24.1b	806	568	591	579.5	669	1108	888.5	1.53322	1.10236
TGGTCATGACTGACTGCA	GATGAGGAGACCTTCCTGAAA	TAGAAGACGCACCGGGATGAGGAGATCTTCTTGAAAGTTAATATTCATAGCTTTCAGGAAGGTCTCCTCATCTTTTTTGGCAAGCAAAAGACGGCATACGAGATGGTGCAGTCAGTCATGACCATTCGCCGTCTTCGT	CLL-H-55505	ANKRD2	Homo sapiens ankyrin repeat domain 2 (stretch responsive muscle) (ANKRD2), transcript variant 1, mRNA.	ARPP; MGC104314	26287	NM_020349.2	39812132	NP_065082.2	10	10q24.1b	117	35	40	37.5	65	83	74	1.97333	0.632479
TGCAACGTCAGTGTACCA	CTTGTACGAATGCTACTTGAT	TAGAAGACGCACCGGCTTGTACGAATGCTATTTGATGTTAATATTCATAGCATCAAGTAGCATTCGTACAAGTTTTTTGGCAAGCAAAAGACGGCATACGAGATGGTGGTACACTGACGTTGCATTCGCCGTCTTCGT	CLL-H-55513	ANKRD22	Homo sapiens ankyrin repeat domain 22 (ANKRD22), mRNA.	MGC22805	118932	NM_144590.2	154091031	NP_653191.2	10	10q23.31b	293	164	348	256	26	61	43.5	0.169922	0.148464
ACCAACGTCAGTGTACGT	CCATGGCCGTAATCCTTCTAA	TAGAAGACGCACCGGCCATGGCTGTAATCTTTCTAAGTTAATATTCATAGCTTAGAAGGATTACGGCCATGGTTTTTTGGCAAGCAAAAGACGGCATACGAGATGGACGTACACTGACGTTGGTTTCGCCGTCTTCGT	CLL-H-55512	ANKRD22	Homo sapiens ankyrin repeat domain 22 (ANKRD22), mRNA.	MGC22805	118932	NM_144590.2	154091031	NP_653191.2	10	10q23.31b	331	161	143	152	68	77	72.5	0.476974	0.219033
GTGTACGTCAGTGTACAC	GCATGTGAGAATCGTTTCCTT	TAGAAGACGCACCGGGCATGTGAGAATCGTTTCTTTGTTAATATTCATAGCAAGGAAACGATTCTCACATGCTTTTTTGGCAAGCAAAAGACGGCATACGAGATGGGTGTACACTGACGTACACTTCGCCGTCTTCGT	CLL-H-55510	ANKRD22	Homo sapiens ankyrin repeat domain 22 (ANKRD22), mRNA.	MGC22805	118932	NM_144590.2	154091031	NP_653191.2	10	10q23.31b	268	303	276	289.5	206	164	185	0.639033	0.690299
CAGTACGTCAGTGTACCA	CCAGAAAGAGAGAACCTGCTT	TAGAAGACGCACCGGCCAGAAAGAGAGAATCTGTTTGTTAATATTCATAGCAAGCAGGTTCTCTCTTTCTGGTTTTTTGGCAAGCAAAAGACGGCATACGAGATGGTGGTACACTGACGTACTGTTCGCCGTCTTCGT	CLL-H-55511	ANKRD22	Homo sapiens ankyrin repeat domain 22 (ANKRD22), mRNA.	MGC22805	118932	NM_144590.2	154091031	NP_653191.2	10	10q23.31b	209	116	78	97	71	83	77	0.793814	0.368421
GTCAACGTCAGTGTACTG	GCCTGTTCTGCTTATTGGGTA	TAGAAGACGCACCGGGCCTGTTCTGTTTATTGGGTGGTTAATATTCATAGCTACCCAATAAGCAGAACAGGCTTTTTTGGCAAGCAAAAGACGGCATACGAGATGGCAGTACACTGACGTTGACTTCGCCGTCTTCGT	CLL-H-55514	ANKRD22	Homo sapiens ankyrin repeat domain 22 (ANKRD22), mRNA.	MGC22805	118932	NM_144590.2	154091031	NP_653191.2	10	10q23.31b	479	562	411	486.5	1332	1405	1368.5	2.81295	2.85699
GTTGTGTGACACACTGTG	GAGCAGTTTAGAGAGAATAAT	TAGAAGACGCACCGGGAGCAGTTTAGAGAGAATAATGTTAATATTCATAGCATTATTCTCTCTAAACTGCTCTTTTTTGGCAAGCAAAAGACGGCATACGAGATGGCACAGTGTGTCACACAACTTCGCCGTCTTCGT	CLL-H-55517	ANKRD26	Homo sapiens ankyrin repeat domain 26 (ANKRD26), mRNA.	MGC163325; bA145E8.1	22852	NM_014915.2	154354989	NP_055730.2	10	10p12.1a	54	20	47	33.5	2	2	2	0.0597015	0.037037
ACGTTGTGACACACTGCA	GACAAGGTTAATGTACTACAA	TAGAAGACGCACCGGGACAAGGTTAATGTACTACAAGTTAATATTCATAGCTTGTAGTACATTAACCTTGTCTTTTTTGGCAAGCAAAAGACGGCATACGAGATGGTGCAGTGTGTCACAACGTTTCGCCGTCTTCGT	CLL-H-55519	ANKRD26	Homo sapiens ankyrin repeat domain 26 (ANKRD26), mRNA.	MGC163325; bA145E8.1	22852	NM_014915.2	154354989	NP_055730.2	10	10p12.1a	158	90	22	56	14	9	11.5	0.205357	0.0727848
TGTGTGTGACACACTGCA	CACAAACAATATCCCAGTATA	TAGAAGACGCACCGGCACAAACAATATCCCAGTATAGTTAATATTCATAGCTATACTGGGATATTGTTTGTGTTTTTTGGCAAGCAAAAGACGGCATACGAGATGGTGCAGTGTGTCACACACATTCGCCGTCTTCGT	CLL-H-55516	ANKRD26	Homo sapiens ankyrin repeat domain 26 (ANKRD26), mRNA.	MGC163325; bA145E8.1	22852	NM_014915.2	154354989	NP_055730.2	10	10p12.1a	317	372	325	348.5	221	228	224.5	0.644189	0.708202
ACTGTGTGACACACTGGT	CCTTCCTACAACATCAATCAA	TAGAAGACGCACCGGCCTTCCTACAACATCAATTAAGTTAATATTCATAGCTTGATTGATGTTGTAGGAAGGTTTTTTGGCAAGCAAAAGACGGCATACGAGATGGACCAGTGTGTCACACAGTTTCGCCGTCTTCGT	CLL-H-55515	ANKRD26	Homo sapiens ankyrin repeat domain 26 (ANKRD26), mRNA.	MGC163325; bA145E8.1	22852	NM_014915.2	154354989	NP_055730.2	10	10p12.1a	237	181	195	188	92	176	134	0.712766	0.565401
CATGTGTGACACACTGAC	GATTAGGACAAGAGGAAGATA	TAGAAGACGCACCGGGATTAGGATAAGAGGAAGATAGTTAATATTCATAGCTATCTTCCTCTTGTCCTAATCTTTTTTGGCAAGCAAAAGACGGCATACGAGATGGGTCAGTGTGTCACACATGTTCGCCGTCTTCGT	CLL-H-55518	ANKRD26	Homo sapiens ankyrin repeat domain 26 (ANKRD26), mRNA.	MGC163325; bA145E8.1	22852	NM_014915.2	154354989	NP_055730.2	10	10p12.1a	75	59	33	46	85	185	135	2.93478	1.8
CACAGTCAGTCATGTGTG	CCACAGTGAGCCAATGTTAAG	TAGAAGACGCACCGGCCACAGTGAGCTAATGTTAGGGTTAATATTCATAGCCTTAACATTGGCTCACTGTGGTTTTTTGGCAAGCAAAAGACGGCATACGAGATGGCACACATGACTGACTGTGTTCGCCGTCTTCGT	CLL-H-55525	ANKRD28	Homo sapiens ankyrin repeat domain 28 (ANKRD28), mRNA.	PITK; KIAA0379	23243	NM_015199.2	68131556	NP_056014.2	3	3p24.3e	482	321	241	281	115	157	136	0.483986	0.282158
GTCAGTCAGTCATGTGGT	CAGTTGCCTGCCAAATTGAAG	TAGAAGACGCACCGGCAGTTGTCTGCTAAATTGAAGGTTAATATTCATAGCCTTCAATTTGGCAGGCAACTGTTTTTTGGCAAGCAAAAGACGGCATACGAGATGGACCACATGACTGACTGACTTCGCCGTCTTCGT	CLL-H-55524	ANKRD28	Homo sapiens ankyrin repeat domain 28 (ANKRD28), mRNA.	PITK; KIAA0379	23243	NM_015199.2	68131556	NP_056014.2	3	3p24.3e	131	26	105	65.5	33	56	44.5	0.679389	0.339695
CACAACACTGACACTGTG	GCATTGTGTTTAGAGCTTCTA	TAGAAGACGCACCGGGCATTGTGTTTAGAGTTTCTAGTTAATATTCATAGCTAGAAGCTCTAAACACAATGCTTTTTTGGCAAGCAAAAGACGGCATACGAGATGGCACAGTGTCAGTGTTGTGTTCGCCGTCTTCGT	CLL-H-55520	ANKRD28	Homo sapiens ankyrin repeat domain 28 (ANKRD28), mRNA.	PITK; KIAA0379	23243	NM_015199.2	68131556	NP_056014.2	3	3p24.3e	642	1622	1325	1473.5	1022	1492	1257	0.853071	1.95794
ACACTGACTGACACTGCA	GCTATCCATTGGGCAGCATAT	TAGAAGACGCACCGGGCTATCTATTGGGCAGTATATGTTAATATTCATAGCATATGCTGCCCAATGGATAGCTTTTTTGGCAAGCAAAAGACGGCATACGAGATGGTGCAGTGTCAGTCAGTGTTTCGCCGTCTTCGT	CLL-H-55521	ANKRD28	Homo sapiens ankyrin repeat domain 28 (ANKRD28), mRNA.	PITK; KIAA0379	23243	NM_015199.2	68131556	NP_056014.2	3	3p24.3e	216	70	86	78	51	186	118.5	1.51923	0.548611
GTACTGACTGACACTGGT	GCCTATCATGGTCACCATCAA	TAGAAGACGCACCGGGCCTATCATGGTTACCATTAAGTTAATATTCATAGCTTGATGGTGACCATGATAGGCTTTTTTGGCAAGCAAAAGACGGCATACGAGATGGACCAGTGTCAGTCAGTACTTCGCCGTCTTCGT	CLL-H-55523	ANKRD28	Homo sapiens ankyrin repeat domain 28 (ANKRD28), mRNA.	PITK; KIAA0379	23243	NM_015199.2	68131556	NP_056014.2	3	3p24.3e	319	52	72	62	116	91	103.5	1.66935	0.324451
TGACTGACTGACACTGAC	CTGATGAAGTTCGAGCACTAA	TAGAAGACGCACCGGCTGATGAAGTTCGAGCATTAAGTTAATATTCATAGCTTAGTGCTCGAACTTCATCAGTTTTTTGGCAAGCAAAAGACGGCATACGAGATGGGTCAGTGTCAGTCAGTCATTCGCCGTCTTCGT	CLL-H-55522	ANKRD28	Homo sapiens ankyrin repeat domain 28 (ANKRD28), mRNA.	PITK; KIAA0379	23243	NM_015199.2	68131556	NP_056014.2	3	3p24.3e	350	187	121	154	445	481	463	3.00649	1.32286
GTACTGGTGTACACACGT	GTCAGGTACAACTGCCCTATT	TAGAAGACGCACCGGGTCAGGTATAACTGCCTTATTGTTAATATTCATAGCAATAGGGCAGTTGTACCTGACTTTTTTGGCAAGCAAAAGACGGCATACGAGATGGACGTGTGTACACCAGTACTTCGCCGTCTTCGT	CLL-H-55529	ANKRD29	Homo sapiens ankyrin repeat domain 29 (ANKRD29), mRNA.	FLJ25053	147463	NM_173505.2	70995266	NP_775776.2	18	18q11.2b	152	409	487	448	46	29	37.5	0.0837054	0.246711
TGACTGGTGTACACACAC	TCCCTGAGAAACAAGGCCAAT	TAGAAGACGCACCGGTCCCTGAGAAATAAGGCTAATGTTAATATTCATAGCATTGGCCTTGTTTCTCAGGGATTTTTTGGCAAGCAAAAGACGGCATACGAGATGGGTGTGTGTACACCAGTCATTCGCCGTCTTCGT	CLL-H-55528	ANKRD29	Homo sapiens ankyrin repeat domain 29 (ANKRD29), mRNA.	FLJ25053	147463	NM_173505.2	70995266	NP_775776.2	18	18q11.2b	184	76	110	93	122	41	81.5	0.876344	0.442935
ACACTGGTGTACACACCA	GCCATAATGATGTCGTGAGAT	TAGAAGACGCACCGGGCCATAATGATGTTGTGAGATGTTAATATTCATAGCATCTCACGACATCATTATGGCTTTTTTGGCAAGCAAAAGACGGCATACGAGATGGTGGTGTGTACACCAGTGTTTCGCCGTCTTCGT	CLL-H-55527	ANKRD29	Homo sapiens ankyrin repeat domain 29 (ANKRD29), mRNA.	FLJ25053	147463	NM_173505.2	70995266	NP_775776.2	18	18q11.2b	401	256	451	353.5	626	572	599	1.69448	1.49377
CACAACGTGTACACACTG	GCTCTATTGTTGGGAATCTAT	TAGAAGACGCACCGGGCTCTATTGTTGGGAATTTATGTTAATATTCATAGCATAGATTCCCAACAATAGAGCTTTTTTGGCAAGCAAAAGACGGCATACGAGATGGCAGTGTGTACACGTTGTGTTCGCCGTCTTCGT	CLL-H-55526	ANKRD29	Homo sapiens ankyrin repeat domain 29 (ANKRD29), mRNA.	FLJ25053	147463	NM_173505.2	70995266	NP_775776.2	18	18q11.2b	250	73	163	118	140	297	218.5	1.85169	0.874
CAACTGGTGTACACACTG	CAAAGGGTATAATGATGTCAT	TAGAAGACGCACCGGCAAAGGGTATAATGATGTCATGTTAATATTCATAGCATGACATCATTATACCCTTTGTTTTTTGGCAAGCAAAAGACGGCATACGAGATGGCAGTGTGTACACCAGTTGTTCGCCGTCTTCGT	CLL-H-55530	ANKRD29	Homo sapiens ankyrin repeat domain 29 (ANKRD29), mRNA.	FLJ25053	147463	NM_173505.2	70995266	NP_775776.2	18	18q11.2b	174	77	123	100	360	161	260.5	2.605	1.49713
CACATGACCACATGTGCA	GCTCTGTGCACGAAGTCAAGA	TAGAAGACGCACCGGGCTCTGTGCATGAAGTTAAGAGTTAATATTCATAGCTCTTGACTTCGTGCACAGAGCTTTTTTGGCAAGCAAAAGACGGCATACGAGATGGTGCACATGTGGTCATGTGTTCGCCGTCTTCGT	CLL-H-55531	ANKRD29	Homo sapiens ankyrin repeat domain 29 (ANKRD29), mRNA.	FLJ25053	147463	NM_173505.2	70995266	NP_775776.2	18	18q11.2b	126	58	84	71	179	560	369.5	5.20423	2.93254
ACACGTACCAGTGTACAC	GTCTGATGACTTAGGAAGTTA	TAGAAGACGCACCGGGTCTGATGATTTAGGAAGTTAGTTAATATTCATAGCTAACTTCCTAAGTCATCAGACTTTTTTGGCAAGCAAAAGACGGCATACGAGATGGGTGTACACTGGTACGTGTTTCGCCGTCTTCGT	CLL-H-55532	ANKRD32	Homo sapiens ankyrin repeat domain 32 (ANKRD32), mRNA.	DKFZp761C121	84250	NM_032290.2	62945411	NP_115666.1	5	5q15b	268	148	247	197.5	150	51	100.5	0.508861	0.375
TGACGTACCAGTGTACTG	GCTTCAAATGTTTGTTGCAGA	TAGAAGACGCACCGGGCTTCAAATGTTTGTTGTAGAGTTAATATTCATAGCTCTGCAACAAACATTTGAAGCTTTTTTGGCAAGCAAAAGACGGCATACGAGATGGCAGTACACTGGTACGTCATTCGCCGTCTTCGT	CLL-H-55533	ANKRD32	Homo sapiens ankyrin repeat domain 32 (ANKRD32), mRNA.	DKFZp761C121	84250	NM_032290.2	62945411	NP_115666.1	5	5q15b	250	144	190	167	83	261	172	1.02994	0.688
GTACGTACCAGTGTACCA	GCAACTTGAATTTGGCTCCTT	TAGAAGACGCACCGGGCAACTTGAATTTGGCTTCTTGTTAATATTCATAGCAAGGAGCCAAATTCAAGTTGCTTTTTTGGCAAGCAAAAGACGGCATACGAGATGGTGGTACACTGGTACGTACTTCGCCGTCTTCGT	CLL-H-55534	ANKRD32	Homo sapiens ankyrin repeat domain 32 (ANKRD32), mRNA.	DKFZp761C121	84250	NM_032290.2	62945411	NP_115666.1	5	5q15b	217	159	67	113	123	160	141.5	1.25221	0.652074
CAACGTACCAGTGTACGT	GAGTTACTAGACCTGAACCTT	TAGAAGACGCACCGGGAGTTACTAGACCTGAATCTTGTTAATATTCATAGCAAGGTTCAGGTCTAGTAACTCTTTTTTGGCAAGCAAAAGACGGCATACGAGATGGACGTACACTGGTACGTTGTTCGCCGTCTTCGT	CLL-H-55535	ANKRD32	Homo sapiens ankyrin repeat domain 32 (ANKRD32), mRNA.	DKFZp761C121	84250	NM_032290.2	62945411	NP_115666.1	5	5q15b	36	16	5	10.5	41	18	29.5	2.80952	0.819444
ACTGGTACCAGTGTACTG	GCCTTTGCATGAAGCCTGTAA	TAGAAGACGCACCGGGCCTTTGTATGAAGCTTGTAAGTTAATATTCATAGCTTACAGGCTTCATGCAAAGGCTTTTTTGGCAAGCAAAAGACGGCATACGAGATGGCAGTACACTGGTACCAGTTTCGCCGTCTTCGT	CLL-H-55536	ANKRD32	Homo sapiens ankyrin repeat domain 32 (ANKRD32), mRNA.	DKFZp761C121	84250	NM_032290.2	62945411	NP_115666.1	5	5q15b	50	4	6	5	49	10	29.5	5.9	0.59
CACAACCAGTCAACTGAC	CACTCCCTGTTGCTCACATTA	TAGAAGACGCACCGGCACTCCTTGTTGCTCATATTAGTTAATATTCATAGCTAATGTGAGCAACAGGGAGTGTTTTTTGGCAAGCAAAAGACGGCATACGAGATGGGTCAGTTGACTGGTTGTGTTCGCCGTCTTCGT	CLL-H-55541	ANKRD36B	Homo sapiens ankyrin repeat domain 36B (ANKRD36B), mRNA.	MGC149865; MGC167812; FLJ21281; FLJ90089; MGC149864	57730	NM_025190.2	124517694	NP_079466.2	2	2q11.2b	85	34	47	40.5	13	2	7.5	0.185185	0.0882353
CAGTACCAGTCAACTGCA	ATACTTAACTGCCATGATAAT	TAGAAGACGCACCGGATACTTAACTGCCATGATAATGTTAATATTCATAGCATTATCATGGCAGTTAAGTATTTTTTTGGCAAGCAAAAGACGGCATACGAGATGGTGCAGTTGACTGGTACTGTTCGCCGTCTTCGT	CLL-H-55537	ANKRD36B	Homo sapiens ankyrin repeat domain 36B (ANKRD36B), mRNA.	MGC149865; MGC167812; FLJ21281; FLJ90089; MGC149864	57730	NM_025190.2	124517694	NP_079466.2	2	2q11.2b	125	67	68	67.5	43	6	24.5	0.362963	0.196
ACCAACCAGTCAACTGGT	ACGATGGGACCATCTAGTTAC	TAGAAGACGCACCGGACGATGGGACCATTTAGTTATGTTAATATTCATAGCGTAACTAGATGGTCCCATCGTTTTTTTGGCAAGCAAAAGACGGCATACGAGATGGACCAGTTGACTGGTTGGTTTCGCCGTCTTCGT	CLL-H-55538	ANKRD36B	Homo sapiens ankyrin repeat domain 36B (ANKRD36B), mRNA.	MGC149865; MGC167812; FLJ21281; FLJ90089; MGC149864	57730	NM_025190.2	124517694	NP_079466.2	2	2q11.2b	369	785	499	642	566	489	527.5	0.821651	1.42954
TGCAACCAGTCAACTGCA	TCTGCACTAGAATCTACTAAT	TAGAAGACGCACCGGTCTGCACTAGAATCTACTAATGTTAATATTCATAGCATTAGTAGATTCTAGTGCAGATTTTTTGGCAAGCAAAAGACGGCATACGAGATGGTGCAGTTGACTGGTTGCATTCGCCGTCTTCGT	CLL-H-55539	ANKRD36B	Homo sapiens ankyrin repeat domain 36B (ANKRD36B), mRNA.	MGC149865; MGC167812; FLJ21281; FLJ90089; MGC149864	57730	NM_025190.2	124517694	NP_079466.2	2	2q11.2b	418	69	146	107.5	146	154	150	1.39535	0.358852
GTCAACCAGTCAACTGTG	GGGCGGACCGTATCATCTTTA	TAGAAGACGCACCGGGGGCGGATCGTATTATCTTTAGTTAATATTCATAGCTAAAGATGATACGGTCCGCCCTTTTTTGGCAAGCAAAAGACGGCATACGAGATGGCACAGTTGACTGGTTGACTTCGCCGTCTTCGT	CLL-H-55540	ANKRD36B	Homo sapiens ankyrin repeat domain 36B (ANKRD36B), mRNA.	MGC149865; MGC167812; FLJ21281; FLJ90089; MGC149864	57730	NM_025190.2	124517694	NP_079466.2	2	2q11.2b	574	562	320	441	979	622	800.5	1.81519	1.3946
CAGTACTGACCATGACTG	GCCAAGTTTCTTACAACAATT	TAGAAGACGCACCGGGCCAAGTTTCTTACAACAATTGTTAATATTCATAGCAATTGTTGTAAGAAACTTGGCTTTTTTGGCAAGCAAAAGACGGCATACGAGATGGCAGTCATGGTCAGTACTGTTCGCCGTCTTCGT	CLL-H-55542	ANKRD37	Homo sapiens ankyrin repeat domain 37 (ANKRD37), mRNA.	Lrp2bp; MGC111507	353322	NM_181726.2	142371740	NP_859077.1	4	4q35.1f	193	129	82	105.5	31	12	21.5	0.203791	0.111399
TGCAACTGACCATGACTG	TCTCGCTTGGTCATGTGGATT	TAGAAGACGCACCGGTCTCGTTTGGTTATGTGGATTGTTAATATTCATAGCAATCCACATGACCAAGCGAGATTTTTTGGCAAGCAAAAGACGGCATACGAGATGGCAGTCATGGTCAGTTGCATTCGCCGTCTTCGT	CLL-H-55544	ANKRD37	Homo sapiens ankyrin repeat domain 37 (ANKRD37), mRNA.	Lrp2bp; MGC111507	353322	NM_181726.2	142371740	NP_859077.1	4	4q35.1f	253	182	183	182.5	67	74	70.5	0.386301	0.278656
ACCAACTGACCATGACAC	TCCACTACACAAGGCAGCAAA	TAGAAGACGCACCGGTCCACTACATAAGGCAGTAAAGTTAATATTCATAGCTTTGCTGCCTTGTGTAGTGGATTTTTTGGCAAGCAAAAGACGGCATACGAGATGGGTGTCATGGTCAGTTGGTTTCGCCGTCTTCGT	CLL-H-55543	ANKRD37	Homo sapiens ankyrin repeat domain 37 (ANKRD37), mRNA.	Lrp2bp; MGC111507	353322	NM_181726.2	142371740	NP_859077.1	4	4q35.1f	258	98	181	139.5	66	91	78.5	0.562724	0.304264
GTCAACTGACCATGACCA	CCCTGACAGGAATGATTGTGT	TAGAAGACGCACCGGCCCTGATAGGAATGGTTGTGTGTTAATATTCATAGCACACAATCATTCCTGTCAGGGTTTTTTGGCAAGCAAAAGACGGCATACGAGATGGTGGTCATGGTCAGTTGACTTCGCCGTCTTCGT	CLL-H-55545	ANKRD37	Homo sapiens ankyrin repeat domain 37 (ANKRD37), mRNA.	Lrp2bp; MGC111507	353322	NM_181726.2	142371740	NP_859077.1	4	4q35.1f	276	140	112	126	210	114	162	1.28571	0.586957
TGTGTGGTACTGGTTGAC	GTCACGTGGGTTATGAAGAAG	TAGAAGACGCACCGGGTCATGTGGGTTATGAAGAGGGTTAATATTCATAGCCTTCTTCATAACCCACGTGACTTTTTTGGCAAGCAAAAGACGGCATACGAGATGGGTCAACCAGTACCACACATTCGCCGTCTTCGT	CLL-H-55547	ANKRD37	Homo sapiens ankyrin repeat domain 37 (ANKRD37), mRNA.	Lrp2bp; MGC111507	353322	NM_181726.2	142371740	NP_859077.1	4	4q35.1f	208	160	246	203	219	415	317	1.56158	1.52404
CACAACTGACCATGACGT	CTGTCCACTTAGCCGCAGGAA	TAGAAGACGCACCGGCTGTCCATTTAGCCGTAGGAAGTTAATATTCATAGCTTCCTGCGGCTAAGTGGACAGTTTTTTGGCAAGCAAAAGACGGCATACGAGATGGACGTCATGGTCAGTTGTGTTCGCCGTCTTCGT	CLL-H-55546	ANKRD37	Homo sapiens ankyrin repeat domain 37 (ANKRD37), mRNA.	Lrp2bp; MGC111507	353322	NM_181726.2	142371740	NP_859077.1	4	4q35.1f	238	299	163	231	279	943	611	2.64502	2.56723
GTTGCAGTTGCAACTGTG	CTACTGCGGGCACACTGAAAT	TAGAAGACGCACCGGCTACTGTGGGCACATTGAAATGTTAATATTCATAGCATTTCAGTGTGCCCGCAGTAGTTTTTTGGCAAGCAAAAGACGGCATACGAGATGGCACAGTTGCAACTGCAACTTCGCCGTCTTCGT	CLL-H-55551	ANKRD39	Homo sapiens ankyrin repeat domain 39 (ANKRD39), mRNA.	MGC41816	51239	NM_016466.4	37059801	NP_057550.2	2	2q11.2a	32	7	109	58	1	7	4	0.0689655	0.125
CAACCAGTTGCAACTGCA	TGGAAGCGAGGGAGTAGATTT	TAGAAGACGCACCGGTGGAAGTGAGGGAGTAGGTTTGTTAATATTCATAGCAAATCTACTCCCTCGCTTCCATTTTTTGGCAAGCAAAAGACGGCATACGAGATGGTGCAGTTGCAACTGGTTGTTCGCCGTCTTCGT	CLL-H-55548	ANKRD39	Homo sapiens ankyrin repeat domain 39 (ANKRD39), mRNA.	MGC41816	51239	NM_016466.4	37059801	NP_057550.2	2	2q11.2a	71	126	13	69.5	14	41	27.5	0.395683	0.387324
ACTGCAGTTGCAACTGGT	GGGCCGAGTGAAGCATTTAAT	TAGAAGACGCACCGGGGGCTGAGTGAAGTATTTAATGTTAATATTCATAGCATTAAATGCTTCACTCGGCCCTTTTTTGGCAAGCAAAAGACGGCATACGAGATGGACCAGTTGCAACTGCAGTTTCGCCGTCTTCGT	CLL-H-55549	ANKRD39	Homo sapiens ankyrin repeat domain 39 (ANKRD39), mRNA.	MGC41816	51239	NM_016466.4	37059801	NP_057550.2	2	2q11.2a	327	277	126	201.5	58	108	83	0.411911	0.253823
TGTGCAGTTGCAACTGCA	CGGCATGACCAGTCTGCATAA	TAGAAGACGCACCGGCGGCATGACTAGTCTGTATAAGTTAATATTCATAGCTTATGCAGACTGGTCATGCCGTTTTTTGGCAAGCAAAAGACGGCATACGAGATGGTGCAGTTGCAACTGCACATTCGCCGTCTTCGT	CLL-H-55550	ANKRD39	Homo sapiens ankyrin repeat domain 39 (ANKRD39), mRNA.	MGC41816	51239	NM_016466.4	37059801	NP_057550.2	2	2q11.2a	44	0	27	13.5	16	16	16	1.18519	0.363636
CATGCAGTTGCAACTGAC	TGCTGGAAAGCGGAGCTAAGT	TAGAAGACGCACCGGTGCTGGAAAGTGGAGTTAAGTGTTAATATTCATAGCACTTAGCTCCGCTTTCCAGCATTTTTTGGCAAGCAAAAGACGGCATACGAGATGGGTCAGTTGCAACTGCATGTTCGCCGTCTTCGT	CLL-H-55552	ANKRD39	Homo sapiens ankyrin repeat domain 39 (ANKRD39), mRNA.	MGC41816	51239	NM_016466.4	37059801	NP_057550.2	2	2q11.2a	17	0	0	0	3	20	11.5	#DIV/0!	0.676471
CACAGTGTACTGGTACCA	GCACTAGTTCAGAATGGTGAT	TAGAAGACGCACCGGGCACTAGTTTAGAATGGTGATGTTAATATTCATAGCATCACCATTCTGAACTAGTGCTTTTTTGGCAAGCAAAAGACGGCATACGAGATGGTGGTACCAGTACACTGTGTTCGCCGTCTTCGT	CLL-H-55555	ANKRD40	Homo sapiens ankyrin repeat domain 40 (ANKRD40), mRNA.	MGC15396; DKFZp451K241	91369	NM_052855.2	34147469	NP_443087.1	17	17q21.33b	187	72	197	134.5	29	16	22.5	0.167286	0.120321
GTCAGTGTACTGGTACAC	GCTGGTACTCAAGGTGAGAAT	TAGAAGACGCACCGGGCTGGTACTTAAGGTGAGAGTGTTAATATTCATAGCATTCTCACCTTGAGTACCAGCTTTTTTGGCAAGCAAAAGACGGCATACGAGATGGGTGTACCAGTACACTGACTTCGCCGTCTTCGT	CLL-H-55554	ANKRD40	Homo sapiens ankyrin repeat domain 40 (ANKRD40), mRNA.	MGC15396; DKFZp451K241	91369	NM_052855.2	34147469	NP_443087.1	17	17q21.33b	223	166	83	124.5	36	37	36.5	0.293173	0.163677
ACACCAGTACTGGTACTG	GAGCTGGGTGTTAATCCAGAT	TAGAAGACGCACCGGGAGCTGGGTGTTGATCTAGATGTTAATATTCATAGCATCTGGATTAACACCCAGCTCTTTTTTGGCAAGCAAAAGACGGCATACGAGATGGCAGTACCAGTACTGGTGTTTCGCCGTCTTCGT	CLL-H-55556	ANKRD40	Homo sapiens ankyrin repeat domain 40 (ANKRD40), mRNA.	MGC15396; DKFZp451K241	91369	NM_052855.2	34147469	NP_443087.1	17	17q21.33b	80	11	6	8.5	2	3	2.5	0.294118	0.03125
TGCAGTGTACTGGTACGT	GCAGAAGCTGAAGGTTCTATA	TAGAAGACGCACCGGGCAGAAGTTGAAGGTTCTATAGTTAATATTCATAGCTATAGAACCTTCAGCTTCTGCTTTTTTGGCAAGCAAAAGACGGCATACGAGATGGACGTACCAGTACACTGCATTCGCCGTCTTCGT	CLL-H-55553	ANKRD40	Homo sapiens ankyrin repeat domain 40 (ANKRD40), mRNA.	MGC15396; DKFZp451K241	91369	NM_052855.2	34147469	NP_443087.1	17	17q21.33b	129	114	19	66.5	28	21	24.5	0.368421	0.189922
ACTGGTCAACTGTGTGAC	GAGTCAGAACTGCCCTTTGTT	TAGAAGACGCACCGGGAGTTAGAACTGCTCTTTGTTGTTAATATTCATAGCAACAAAGGGCAGTTCTGACTCTTTTTTGGCAAGCAAAAGACGGCATACGAGATGGGTCACACAGTTGACCAGTTTCGCCGTCTTCGT	CLL-H-55557	ANKRD40	Homo sapiens ankyrin repeat domain 40 (ANKRD40), mRNA.	MGC15396; DKFZp451K241	91369	NM_052855.2	34147469	NP_443087.1	17	17q21.33b	34	0	0	0	0	1	0.5	#DIV/0!	0.0147059
TGCAACACACGTCAACCA	GCAGTAGCATATGGACATATT	TAGAAGACGCACCGGGCAGTAGCATATGGATATATTGTTAATATTCATAGCAATATGTCCATATGCTACTGCTTTTTTGGCAAGCAAAAGACGGCATACGAGATGGTGGTTGACGTGTGTTGCATTCGCCGTCTTCGT	CLL-H-55559	ANKRD44	Homo sapiens ankyrin repeat domain 44 (ANKRD44), mRNA.	MGC70444; MGC21968	91526	NM_153697.1	24233529	NP_710181.1	2	2q33.1a	127	68	25	46.5	9	0	4.5	0.0967742	0.0354331
CACAACACACGTCAACAC	CTTTACATTTAGCTGCCCTAA	TAGAAGACGCACCGGCTTTACATTTAGCTGCTCTAAGTTAATATTCATAGCTTAGGGCAGCTAAATGTAAAGTTTTTTGGCAAGCAAAAGACGGCATACGAGATGGGTGTTGACGTGTGTTGTGTTCGCCGTCTTCGT	CLL-H-55561	ANKRD44	Homo sapiens ankyrin repeat domain 44 (ANKRD44), mRNA.	MGC70444; MGC21968	91526	NM_153697.1	24233529	NP_710181.1	2	2q33.1a	246	306	136	221	35	52	43.5	0.196833	0.176829
ACCAACACACGTCAACGT	CCTTGGTGTGAAAGATCTAAA	TAGAAGACGCACCGGCCTTGGTGTGAAAGATTTAAAGTTAATATTCATAGCTTTAGATCTTTCACACCAAGGTTTTTTGGCAAGCAAAAGACGGCATACGAGATGGACGTTGACGTGTGTTGGTTTCGCCGTCTTCGT	CLL-H-55558	ANKRD44	Homo sapiens ankyrin repeat domain 44 (ANKRD44), mRNA.	MGC70444; MGC21968	91526	NM_153697.1	24233529	NP_710181.1	2	2q33.1a	319	342	268	305	113	148	130.5	0.427869	0.409091
CAGTCATGCATGTGTGTG	GTGACAGTCACATACCTACAA	TAGAAGACGCACCGGGTGACAGTCACATACTTACAAGTTAATATTCATAGCTTGTAGGTATGTGACTGTCACTTTTTTGGCAAGCAAAAGACGGCATACGAGATGGCACACACATGCATGACTGTTCGCCGTCTTCGT	CLL-H-55563	ANKRD44	Homo sapiens ankyrin repeat domain 44 (ANKRD44), mRNA.	MGC70444; MGC21968	91526	NM_153697.1	24233529	NP_710181.1	2	2q33.1a	110	79	26	52.5	10	43	26.5	0.504762	0.240909
GTCAACACACGTCAACTG	GAGATCATTGAACTCCTGATT	TAGAAGACGCACCGGGAGATCATTGAACTCTTGATTGTTAATATTCATAGCAATCAGGAGTTCAATGATCTCTTTTTTGGCAAGCAAAAGACGGCATACGAGATGGCAGTTGACGTGTGTTGACTTCGCCGTCTTCGT	CLL-H-55560	ANKRD44	Homo sapiens ankyrin repeat domain 44 (ANKRD44), mRNA.	MGC70444; MGC21968	91526	NM_153697.1	24233529	NP_710181.1	2	2q33.1a	616	1007	1060	1033.5	988	1011	999.5	0.967102	1.62256
GTGTCATGCATGTGTGGT	CCCTGCATGAAGGTGACAGTC	TAGAAGACGCACCGGCCCTGTATGAAGGTGACAGTTGTTAATATTCATAGCGACTGTCACCTTCATGCAGGGTTTTTTGGCAAGCAAAAGACGGCATACGAGATGGACCACACATGCATGACACTTCGCCGTCTTCGT	CLL-H-55562	ANKRD44	Homo sapiens ankyrin repeat domain 44 (ANKRD44), mRNA.	MGC70444; MGC21968	91526	NM_153697.1	24233529	NP_710181.1	2	2q33.1a	178	180	190	185	198	320	259	1.4	1.45506
ACCACAGTACACCAACGT	GAAAGCCATTCACTCCTCAAT	TAGAAGACGCACCGGGAAAGCCATTCACTCCTTAATGTTAATATTCATAGCATTGAGGAGTGAATGGCTTTCTTTTTTGGCAAGCAAAAGACGGCATACGAGATGGACGTTGGTGTACTGTGGTTTCGCCGTCTTCGT	CLL-H-55564	ANKRD46	Homo sapiens ankyrin repeat domain 46 (ANKRD46), mRNA.		157567	NM_198401.2	50053931	NP_940683.1	8	8q22.3a	413	299	290	294.5	94	114	104	0.353141	0.251816
TGCACAGTACACCAACCA	GCCACAGATTATCAAGGAAAC	TAGAAGACGCACCGGGCCACAGATTATCAAGGAAATGTTAATATTCATAGCGTTTCCTTGATAATCTGTGGCTTTTTTGGCAAGCAAAAGACGGCATACGAGATGGTGGTTGGTGTACTGTGCATTCGCCGTCTTCGT	CLL-H-55565	ANKRD46	Homo sapiens ankyrin repeat domain 46 (ANKRD46), mRNA.		157567	NM_198401.2	50053931	NP_940683.1	8	8q22.3a	599	140	314	227	127	131	129	0.568282	0.215359
GTCACAGTACACCAACTG	CTTCTGGAGAGTATTGCTGTT	TAGAAGACGCACCGGCTTCTGGAGAGTATTGTTGTTGTTAATATTCATAGCAACAGCAATACTCTCCAGAAGTTTTTTGGCAAGCAAAAGACGGCATACGAGATGGCAGTTGGTGTACTGTGACTTCGCCGTCTTCGT	CLL-H-55566	ANKRD46	Homo sapiens ankyrin repeat domain 46 (ANKRD46), mRNA.		157567	NM_198401.2	50053931	NP_940683.1	8	8q22.3a	363	403	590	496.5	360	621	490.5	0.987915	1.35124
CACACAGTACACCAACAC	GAAAGTGCCATGGAAAGCCAT	TAGAAGACGCACCGGGAAAGTGCTATGGAAAGCTATGTTAATATTCATAGCATGGCTTTCCATGGCACTTTCTTTTTTGGCAAGCAAAAGACGGCATACGAGATGGGTGTTGGTGTACTGTGTGTTCGCCGTCTTCGT	CLL-H-55567	ANKRD46	Homo sapiens ankyrin repeat domain 46 (ANKRD46), mRNA.		157567	NM_198401.2	50053931	NP_940683.1	8	8q22.3a	96	67	5	36	85	83	84	2.33333	0.875
ACACACCAACACCAACCA	CGAAACTGGAGACCATGCAAA	TAGAAGACGCACCGGCGAAATTGGAGACCATGTAAAGTTAATATTCATAGCTTTGCATGGTCTCCAGTTTCGTTTTTTGGCAAGCAAAAGACGGCATACGAGATGGTGGTTGGTGTTGGTGTGTTTCGCCGTCTTCGT	CLL-H-55568	ANKRD46	Homo sapiens ankyrin repeat domain 46 (ANKRD46), mRNA.		157567	NM_198401.2	50053931	NP_940683.1	8	8q22.3a	237	15	10	12.5	57	15	36	2.88	0.151899
GTTGGTGTCAGTTGTGTG	GCCTACACGTAGCCTTGTTTG	TAGAAGACGCACCGGGCCTACATGTAGCTTTGTTTGGTTAATATTCATAGCCAAACAAGGCTACGTGTAGGCTTTTTTGGCAAGCAAAAGACGGCATACGAGATGGCACACAACTGACACCAACTTCGCCGTCTTCGT	CLL-H-55569	ANKRD46	Homo sapiens ankyrin repeat domain 46 (ANKRD46), mRNA.		157567	NM_198401.2	50053931	NP_940683.1	8	8q22.3a	317	245	181	213	511	795	653	3.06573	2.05994
TGTGACTGTGCATGACAC	GTGCTTGTAAGTGGAATAATA	TAGAAGACGCACCGGGTGCTTGTAAGTGGAATAATAGTTAATATTCATAGCTATTATTCCACTTACAAGCACTTTTTTGGCAAGCAAAAGACGGCATACGAGATGGGTGTCATGCACAGTCACATTCGCCGTCTTCGT	CLL-H-55574	ANKRD49	Homo sapiens ankyrin repeat domain 49 (ANKRD49), mRNA.	FGIF; FLJ20189; GBIF; FLJ20441	54851	NM_017704.2	41350197	NP_060174.2	11	11q21b	82	65	56	60.5	9	9	9	0.14876	0.109756
TGACACTGTGCATGACCA	CCAAGAGAATTCCTTGGATTT	TAGAAGACGCACCGGCCAAGAGAATTCTTTGGATTTGTTAATATTCATAGCAAATCCAAGGAATTCTCTTGGTTTTTTGGCAAGCAAAAGACGGCATACGAGATGGTGGTCATGCACAGTGTCATTCGCCGTCTTCGT	CLL-H-55570	ANKRD49	Homo sapiens ankyrin repeat domain 49 (ANKRD49), mRNA.	FGIF; FLJ20189; GBIF; FLJ20441	54851	NM_017704.2	41350197	NP_060174.2	11	11q21b	632	835	711	773	263	194	228.5	0.295602	0.361551
CAACACTGTGCATGACAC	CCTGATGAACCGTTACGTCAA	TAGAAGACGCACCGGCCTGATGAACTGTTACGTTAAGTTAATATTCATAGCTTGACGTAACGGTTCATCAGGTTTTTTGGCAAGCAAAAGACGGCATACGAGATGGGTGTCATGCACAGTGTTGTTCGCCGTCTTCGT	CLL-H-55572	ANKRD49	Homo sapiens ankyrin repeat domain 49 (ANKRD49), mRNA.	FGIF; FLJ20189; GBIF; FLJ20441	54851	NM_017704.2	41350197	NP_060174.2	11	11q21b	356	476	372	424	155	174	164.5	0.387972	0.462079
CAACCATGGTGTTGTGTG	GACACGGGTTGTACAGAAACT	TAGAAGACGCACCGGGACACGGGTTGTATAGAAATTGTTAATATTCATAGCAGTTTCTGTACAACCCGTGTCTTTTTTGGCAAGCAAAAGACGGCATACGAGATGGCACACAACACCATGGTTGTTCGCCGTCTTCGT	CLL-H-55575	ANKRD49	Homo sapiens ankyrin repeat domain 49 (ANKRD49), mRNA.	FGIF; FLJ20189; GBIF; FLJ20441	54851	NM_017704.2	41350197	NP_060174.2	11	11q21b	37	9	10	9.5	11	3	7	0.736842	0.189189
GTACACTGTGCATGACTG	CTAGGGATGAAGATGAGTATA	TAGAAGACGCACCGGCTAGGGATGAAGGTGAGTGTAGTTAATATTCATAGCTATACTCATCTTCATCCCTAGTTTTTTGGCAAGCAAAAGACGGCATACGAGATGGCAGTCATGCACAGTGTACTTCGCCGTCTTCGT	CLL-H-55571	ANKRD49	Homo sapiens ankyrin repeat domain 49 (ANKRD49), mRNA.	FGIF; FLJ20189; GBIF; FLJ20441	54851	NM_017704.2	41350197	NP_060174.2	11	11q21b	458	254	392	323	379	464	421.5	1.30495	0.920306
ACTGACTGTGCATGACCA	GAACACTTTAACCAACTTGAA	TAGAAGACGCACCGGGAACACTTTAACCAACTTGAAGTTAATATTCATAGCTTCAAGTTGGTTAAAGTGTTCTTTTTTGGCAAGCAAAAGACGGCATACGAGATGGTGGTCATGCACAGTCAGTTTCGCCGTCTTCGT	CLL-H-55573	ANKRD49	Homo sapiens ankyrin repeat domain 49 (ANKRD49), mRNA.	FGIF; FLJ20189; GBIF; FLJ20441	54851	NM_017704.2	41350197	NP_060174.2	11	11q21b	587	340	377	358.5	764	1233	998.5	2.78522	1.70102
CAGTGTCACATGACTGGT	CCTTTCATATTAGCTTCACAA	TAGAAGACGCACCGGCCTTTCATATTAGCTTCACAAGTTAATATTCATAGCTTGTGAAGCTAATATGAAAGGTTTTTTGGCAAGCAAAAGACGGCATACGAGATGGACCAGTCATGTGACACTGTTCGCCGTCTTCGT	CLL-H-55577	ANKRD50	Homo sapiens ankyrin repeat domain 50 (ANKRD50), mRNA.	KIAA1223	57182	NM_020337.1	62988327	NP_065070.1	4	4q28.1b	97	153	93	123	11	11	11	0.0894309	0.113402
TGCAGTCACATGACTGGT	CGGAATTATATCACGCAGTAT	TAGAAGACGCACCGGCGGAATTATATCACGTAGTATGTTAATATTCATAGCATACTGCGTGATATAATTCCGTTTTTTGGCAAGCAAAAGACGGCATACGAGATGGACCAGTCATGTGACTGCATTCGCCGTCTTCGT	CLL-H-55579	ANKRD50	Homo sapiens ankyrin repeat domain 50 (ANKRD50), mRNA.	KIAA1223	57182	NM_020337.1	62988327	NP_065070.1	4	4q28.1b	268	333	258	295.5	25	42	33.5	0.113367	0.125
GTGTGTCACATGACTGCA	GCCTGTTTCTTGTATCTTTAA	TAGAAGACGCACCGGGCCTGTTTCTTGTATCTTTAAGTTAATATTCATAGCTTAAAGATACAAGAAACAGGCTTTTTTGGCAAGCAAAAGACGGCATACGAGATGGTGCAGTCATGTGACACACTTCGCCGTCTTCGT	CLL-H-55576	ANKRD50	Homo sapiens ankyrin repeat domain 50 (ANKRD50), mRNA.	KIAA1223	57182	NM_020337.1	62988327	NP_065070.1	4	4q28.1b	264	217	229	223	43	48	45.5	0.204036	0.172348
GTCAGTCACATGACTGAC	CAGTACATTCTTCATCGTTTA	TAGAAGACGCACCGGCAGTACATTCTTCATCGTTTAGTTAATATTCATAGCTAAACGATGAAGAATGTACTGTTTTTTGGCAAGCAAAAGACGGCATACGAGATGGGTCAGTCATGTGACTGACTTCGCCGTCTTCGT	CLL-H-55580	ANKRD50	Homo sapiens ankyrin repeat domain 50 (ANKRD50), mRNA.	KIAA1223	57182	NM_020337.1	62988327	NP_065070.1	4	4q28.1b	222	267	204	235.5	93	91	92	0.390658	0.414414
ACCAGTCACATGACTGTG	CCCTGAATAATTCATTGACTA	TAGAAGACGCACCGGCCCTGAATAATTCATTGACTAGTTAATATTCATAGCTAGTCAATGAATTATTCAGGGTTTTTTGGCAAGCAAAAGACGGCATACGAGATGGCACAGTCATGTGACTGGTTTCGCCGTCTTCGT	CLL-H-55578	ANKRD50	Homo sapiens ankyrin repeat domain 50 (ANKRD50), mRNA.	KIAA1223	57182	NM_020337.1	62988327	NP_065070.1	4	4q28.1b	313	190	231	210.5	91	186	138.5	0.657957	0.442492
CATGACTGACGTACTGCA	CCCAGTCATTGAAACACCAAA	TAGAAGACGCACCGGCCCAGTCATTGAAACATCAAAGTTAATATTCATAGCTTTGGTGTTTCAATGACTGGGTTTTTTGGCAAGCAAAAGACGGCATACGAGATGGTGCAGTACGTCAGTCATGTTCGCCGTCTTCGT	CLL-H-55582	ANKRD54	Homo sapiens ankyrin repeat domain 54 (ANKRD54), mRNA.		129138	NM_138797.1	20270346	NP_620152.1	22	22q13.1a	269	119	124	121.5	27	7	17	0.139918	0.063197
GTGTACTGACGTACTGTG	CCAGACTTTCAAGGAGATACT	TAGAAGACGCACCGGCCAGACTTTCAAGGAGATATTGTTAATATTCATAGCAGTATCTCCTTGAAAGTCTGGTTTTTTGGCAAGCAAAAGACGGCATACGAGATGGCACAGTACGTCAGTACACTTCGCCGTCTTCGT	CLL-H-55585	ANKRD54	Homo sapiens ankyrin repeat domain 54 (ANKRD54), mRNA.		129138	NM_138797.1	20270346	NP_620152.1	22	22q13.1a	368	686	356	521	162	109	135.5	0.260077	0.368207
TGGTACTGACGTACTGCA	GCAGATGACCAGTACCAAAGA	TAGAAGACGCACCGGGCAGATGACTAGTACTAAAGAGTTAATATTCATAGCTCTTTGGTACTGGTCATCTGCTTTTTTGGCAAGCAAAAGACGGCATACGAGATGGTGCAGTACGTCAGTACCATTCGCCGTCTTCGT	CLL-H-55584	ANKRD54	Homo sapiens ankyrin repeat domain 54 (ANKRD54), mRNA.		129138	NM_138797.1	20270346	NP_620152.1	22	22q13.1a	72	28	8	18	6	4	5	0.277778	0.0694444
CAACTGGTGTTGTGTGAC	CTCCCAGCTTCTTCCAGTTCT	TAGAAGACGCACCGGCTCCCAGTTTCTTCTAGTTCTGTTAATATTCATAGCAGAACTGGAAGAAGCTGGGAGTTTTTTGGCAAGCAAAAGACGGCATACGAGATGGGTCACACAACACCAGTTGTTCGCCGTCTTCGT	CLL-H-55586	ANKRD54	Homo sapiens ankyrin repeat domain 54 (ANKRD54), mRNA.		129138	NM_138797.1	20270346	NP_620152.1	22	22q13.1a	195	309	274	291.5	164	200	182	0.624357	0.933333
GTTGACTGACGTACTGAC	CCAGGAAGATTATCCCAGCTT	TAGAAGACGCACCGGCCAGGAAGATTATTCCAGTTTGTTAATATTCATAGCAAGCTGGGATAATCTTCCTGGTTTTTTGGCAAGCAAAAGACGGCATACGAGATGGGTCAGTACGTCAGTCAACTTCGCCGTCTTCGT	CLL-H-55581	ANKRD54	Homo sapiens ankyrin repeat domain 54 (ANKRD54), mRNA.		129138	NM_138797.1	20270346	NP_620152.1	22	22q13.1a	237	137	166	151.5	397	242	319.5	2.10891	1.3481
ACGTACTGACGTACTGGT	GAGGTGAAGCAGATCATCCAT	TAGAAGACGCACCGGGAGGTGAAGTAGATCATCTATGTTAATATTCATAGCATGGATGATCTGCTTCACCTCTTTTTTGGCAAGCAAAAGACGGCATACGAGATGGACCAGTACGTCAGTACGTTTCGCCGTCTTCGT	CLL-H-55583	ANKRD54	Homo sapiens ankyrin repeat domain 54 (ANKRD54), mRNA.		129138	NM_138797.1	20270346	NP_620152.1	22	22q13.1a	29	0	1	0.5	26	7	16.5	33	0.568966
CATGCACAACCAACTGAC	AGTGATTCTAATCAGGTATTT	TAGAAGACGCACCGGAGTGATTCTAATCAGGTATTTGTTAATATTCATAGCAAATACCTGATTAGAATCACTTTTTTTGGCAAGCAAAAGACGGCATACGAGATGGGTCAGTTGGTTGTGCATGTTCGCCGTCTTCGT	CLL-H-55587	ANKRD55	Homo sapiens ankyrin repeat domain 55 (ANKRD55), transcript variant 2, mRNA.	FLJ11795; MGC126014; MGC126013	79722	NM_001039935.1	90186263	NP_001035024.1	5	5q11.2e	210	48	119	83.5	43	52	47.5	0.568862	0.22619
CACACAGTACACGTTGAC	CCACATCCCAGACAAACATGT	TAGAAGACGCACCGGCCACATCCTAGACAAATATGTGTTAATATTCATAGCACATGTTTGTCTGGGATGTGGTTTTTTGGCAAGCAAAAGACGGCATACGAGATGGGTCAACGTGTACTGTGTGTTCGCCGTCTTCGT	CLL-H-55591	ANKRD55	Homo sapiens ankyrin repeat domain 55 (ANKRD55), transcript variant 2, mRNA.	FLJ11795; MGC126014; MGC126013	79722	NM_001039935.1	90186263	NP_001035024.1	5	5q11.2e	146	84	89	86.5	75	27	51	0.589595	0.349315
ACACACCAACACGTTGCA	GCTGCATTCTATAAGCCATCA	TAGAAGACGCACCGGGCTGCATTCTATAAGCTATCAGTTAATATTCATAGCTGATGGCTTATAGAATGCAGCTTTTTTGGCAAGCAAAAGACGGCATACGAGATGGTGCAACGTGTTGGTGTGTTTCGCCGTCTTCGT	CLL-H-55592	ANKRD55	Homo sapiens ankyrin repeat domain 55 (ANKRD55), transcript variant 2, mRNA.	FLJ11795; MGC126014; MGC126013	79722	NM_001039935.1	90186263	NP_001035024.1	5	5q11.2e	469	286	287	286.5	251	169	210	0.732984	0.447761
TGCACAGTACACGTTGCA	CTCTCAAAGGACAAGATTACT	TAGAAGACGCACCGGCTCTCAAAGGACAAGATTATTGTTAATATTCATAGCAGTAATCTTGTCCTTTGAGAGTTTTTTGGCAAGCAAAAGACGGCATACGAGATGGTGCAACGTGTACTGTGCATTCGCCGTCTTCGT	CLL-H-55589	ANKRD55	Homo sapiens ankyrin repeat domain 55 (ANKRD55), transcript variant 2, mRNA.	FLJ11795; MGC126014; MGC126013	79722	NM_001039935.1	90186263	NP_001035024.1	5	5q11.2e	1197	1645	2344	1994.5	2877	1309	2093	1.04939	1.74854
GTCACAGTACACGTTGTG	GAGCTATGTTTGGTTTGCTTT	TAGAAGACGCACCGGGAGCTGTGTTTGGTTTGCTTTGTTAATATTCATAGCAAAGCAAACCAAACATAGCTCTTTTTTGGCAAGCAAAAGACGGCATACGAGATGGCACAACGTGTACTGTGACTTCGCCGTCTTCGT	CLL-H-55590	ANKRD55	Homo sapiens ankyrin repeat domain 55 (ANKRD55), transcript variant 2, mRNA.	FLJ11795; MGC126014; MGC126013	79722	NM_001039935.1	90186263	NP_001035024.1	5	5q11.2e	613	776	1017	896.5	976	1320	1148	1.28054	1.87276
ACCACAGTACACGTTGGT	CTCCCTAAATAAGCACTTAGA	TAGAAGACGCACCGGCTCCCTAAATAAGCATTTAGAGTTAATATTCATAGCTCTAAGTGCTTATTTAGGGAGTTTTTTGGCAAGCAAAAGACGGCATACGAGATGGACCAACGTGTACTGTGGTTTCGCCGTCTTCGT	CLL-H-55588	ANKRD55	Homo sapiens ankyrin repeat domain 55 (ANKRD55), transcript variant 2, mRNA.	FLJ11795; MGC126014; MGC126013	79722	NM_001039935.1	90186263	NP_001035024.1	5	5q11.2e	490	47	46	46.5	374	489	431.5	9.27957	0.880612
GTTGGTTGTGACGTTGCA	CCTGTAGTCCCAGCTACTTAG	TAGAAGACGCACCGGCCTGTAGTCCTAGCTATTTAGGTTAATATTCATAGCCTAAGTAGCTGGGACTACAGGTTTTTTGGCAAGCAAAAGACGGCATACGAGATGGTGCAACGTCACAACCAACTTCGCCGTCTTCGT	CLL-H-55598	ANKRD57	Homo sapiens ankyrin repeat domain 57 (ANKRD57), mRNA.	C2orf26	65124	NM_023016.3	95147339	NP_075392.2	2	2q13a	112	16	11	13.5	4	2	3	0.222222	0.0267857
GTTGGTGTGTTGCAACAC	GCAGCTCTAGTGGACGTATAA	TAGAAGACGCACCGGGCAGCTTTAGTGGATGTATAAGTTAATATTCATAGCTTATACGTCCACTAGAGCTGCTTTTTTGGCAAGCAAAAGACGGCATACGAGATGGGTGTTGCAACACACCAACTTCGCCGTCTTCGT	CLL-H-55593	ANKRD57	Homo sapiens ankyrin repeat domain 57 (ANKRD57), mRNA.	C2orf26	65124	NM_023016.3	95147339	NP_075392.2	2	2q13a	108	27	26	26.5	11	11	11	0.415094	0.101852
TGTGGTTGTGACGTTGTG	GTCGCGTAGTTGCTGAAACCT	TAGAAGACGCACCGGGTCGCGTAGTTGTTGAAATCTGTTAATATTCATAGCAGGTTTCAGCAACTACGCGACTTTTTTGGCAAGCAAAAGACGGCATACGAGATGGCACAACGTCACAACCACATTCGCCGTCTTCGT	CLL-H-55597	ANKRD57	Homo sapiens ankyrin repeat domain 57 (ANKRD57), mRNA.	C2orf26	65124	NM_023016.3	95147339	NP_075392.2	2	2q13a	186	55	18	36.5	27	20	23.5	0.643836	0.126344
CATGGTGTGTTGCAACCA	CAAGTACGTGCACCTCAAGAA	TAGAAGACGCACCGGCAAGTATGTGCACCTTAAGAAGTTAATATTCATAGCTTCTTGAGGTGCACGTACTTGTTTTTTGGCAAGCAAAAGACGGCATACGAGATGGTGGTTGCAACACACCATGTTCGCCGTCTTCGT	CLL-H-55594	ANKRD57	Homo sapiens ankyrin repeat domain 57 (ANKRD57), mRNA.	C2orf26	65124	NM_023016.3	95147339	NP_075392.2	2	2q13a	116	42	48	45	31	67	49	1.08889	0.422414
ACGTGTGTGTTGCAACGT	GCGGGACTTCATTACCGGCTT	TAGAAGACGCACCGGGCGGGACTTTATTACCGGTTTGTTAATATTCATAGCAAGCCGGTAATGAAGTCCCGCTTTTTTGGCAAGCAAAAGACGGCATACGAGATGGACGTTGCAACACACACGTTTCGCCGTCTTCGT	CLL-H-55595	ANKRD57	Homo sapiens ankyrin repeat domain 57 (ANKRD57), mRNA.	C2orf26	65124	NM_023016.3	95147339	NP_075392.2	2	2q13a	61	44	29	36.5	51	36	43.5	1.19178	0.713115
ACTGGTTGTGACGTTGAC	GAGCCCATGTTTCTGTGAAGT	TAGAAGACGCACCGGGAGCCTATGTTTCTGTGAGGTGTTAATATTCATAGCACTTCACAGAAACATGGGCTCTTTTTTGGCAAGCAAAAGACGGCATACGAGATGGGTCAACGTCACAACCAGTTTCGCCGTCTTCGT	CLL-H-55596	ANKRD57	Homo sapiens ankyrin repeat domain 57 (ANKRD57), mRNA.	C2orf26	65124	NM_023016.3	95147339	NP_075392.2	2	2q13a	119	80	12	46	49	240	144.5	3.1413	1.21429
ACCATGGTGTACCAACCA	GAGTGGGATGAGATTGAGAAA	TAGAAGACGCACCGGGAGTGGGATGAGGTTGAGGAAGTTAATATTCATAGCTTTCTCAATCTCATCCCACTCTTTTTTGGCAAGCAAAAGACGGCATACGAGATGGTGGTTGGTACACCATGGTTTCGCCGTCTTCGT	CLL-H-55599	ANKS1A	Homo sapiens ankyrin repeat and sterile alpha motif domain containing 1A (ANKS1A), mRNA.	ANKS1; KIAA0229; MGC42354	23294	NM_015245.2	140161499	NP_056060.2	6	6p21.31d	107	130	142	136	18	14	16	0.117647	0.149533
ACGTTGTGACTGGTTGGT	CCCAACTTCCTGTCCCTTTCA	TAGAAGACGCACCGGCCCAACTTTCTGTCTCTTTCAGTTAATATTCATAGCTGAAAGGGACAGGAAGTTGGGTTTTTTGGCAAGCAAAAGACGGCATACGAGATGGACCAACCAGTCACAACGTTTCGCCGTCTTCGT	CLL-H-55604	ANKS1A	Homo sapiens ankyrin repeat and sterile alpha motif domain containing 1A (ANKS1A), mRNA.	ANKS1; KIAA0229; MGC42354	23294	NM_015245.2	140161499	NP_056060.2	6	6p21.31d	82	100	58	79	7	24	15.5	0.196203	0.189024
CACATGGTGTACCAACTG	CCTCCACTTCTTGGTACTAAA	TAGAAGACGCACCGGCCTCCACTTCTTGGTATTAAAGTTAATATTCATAGCTTTAGTACCAAGAAGTGGAGGTTTTTTGGCAAGCAAAAGACGGCATACGAGATGGCAGTTGGTACACCATGTGTTCGCCGTCTTCGT	CLL-H-55602	ANKS1A	Homo sapiens ankyrin repeat and sterile alpha motif domain containing 1A (ANKS1A), mRNA.	ANKS1; KIAA0229; MGC42354	23294	NM_015245.2	140161499	NP_056060.2	6	6p21.31d	173	204	219	211.5	98	206	152	0.718676	0.878613
CATGTGGTCAACTGTGCA	AGCACGAGATCCGGAACATTT	TAGAAGACGCACCGGAGCACGAGATTCGGAATATTTGTTAATATTCATAGCAAATGTTCCGGATCTCGTGCTTTTTTTGGCAAGCAAAAGACGGCATACGAGATGGTGCACAGTTGACCACATGTTCGCCGTCTTCGT	CLL-H-55603	ANKS1A	Homo sapiens ankyrin repeat and sterile alpha motif domain containing 1A (ANKS1A), mRNA.	ANKS1; KIAA0229; MGC42354	23294	NM_015245.2	140161499	NP_056060.2	6	6p21.31d	57	6	6	6	4	8	6	1	0.105263
TGCATGGTGTACCAACAC	CCAGCAAATAGCAGCATTAAT	TAGAAGACGCACCGGCCAGCAAATAGCAGTATTAATGTTAATATTCATAGCATTAATGCTGCTATTTGCTGGTTTTTTGGCAAGCAAAAGACGGCATACGAGATGGGTGTTGGTACACCATGCATTCGCCGTCTTCGT	CLL-H-55600	ANKS1A	Homo sapiens ankyrin repeat and sterile alpha motif domain containing 1A (ANKS1A), mRNA.	ANKS1; KIAA0229; MGC42354	23294	NM_015245.2	140161499	NP_056060.2	6	6p21.31d	290	115	100	107.5	99	158	128.5	1.19535	0.443103
GTCATGGTGTACCAACGT	GATATGGACCAAGATGCCCAA	TAGAAGACGCACCGGGATATGGACTAAGATGCCTAAGTTAATATTCATAGCTTGGGCATCTTGGTCCATATCTTTTTTGGCAAGCAAAAGACGGCATACGAGATGGACGTTGGTACACCATGACTTCGCCGTCTTCGT	CLL-H-55601	ANKS1A	Homo sapiens ankyrin repeat and sterile alpha motif domain containing 1A (ANKS1A), mRNA.	ANKS1; KIAA0229; MGC42354	23294	NM_015245.2	140161499	NP_056060.2	6	6p21.31d	200	200	195	197.5	246	343	294.5	1.49114	1.4725
CACAGTTGCAGTACTGTG	TGAGCATGAAATTCGTAATAT	TAGAAGACGCACCGGTGAGCATGAAATTCGTAATATGTTAATATTCATAGCATATTACGAATTTCATGCTCATTTTTTGGCAAGCAAAAGACGGCATACGAGATGGCACAGTACTGCAACTGTGTTCGCCGTCTTCGT	CLL-H-55606	ANKS1B	Homo sapiens ankyrin repeat and sterile alpha motif domain containing 1B (ANKS1B), transcript variant 2, mRNA.	MGC26087; ANKS2; AIDA; cajalin-2; EB-1; AIDA-1	56899	NM_181670.2	50511946	NP_858056.2	12	12q23.1c-q23.1d	1082	3689	3454	3571.5	193	195	194	0.0543189	0.179298
GTCAGTTGCAGTACTGGT	ATAGCTGATAAAGCCTAAATA	TAGAAGACGCACCGGATAGCTGATAAAGCCTAAATAGTTAATATTCATAGCTATTTAGGCTTTATCAGCTATTTTTTTGGCAAGCAAAAGACGGCATACGAGATGGACCAGTACTGCAACTGACTTCGCCGTCTTCGT	CLL-H-55605	ANKS1B	Homo sapiens ankyrin repeat and sterile alpha motif domain containing 1B (ANKS1B), transcript variant 2, mRNA.	MGC26087; ANKS2; AIDA; cajalin-2; EB-1; AIDA-1	56899	NM_181670.2	50511946	NP_858056.2	12	12q23.1c-q23.1d	185	38	241	139.5	40	11	25.5	0.182796	0.137838
ACACCATGCAGTACTGCA	TTGGCCACAGGAAACGTATTT	TAGAAGACGCACCGGTTGGCCACAGGAAATGTATTTGTTAATATTCATAGCAAATACGTTTCCTGTGGCCAATTTTTTGGCAAGCAAAAGACGGCATACGAGATGGTGCAGTACTGCATGGTGTTTCGCCGTCTTCGT	CLL-H-55607	ANKS1B	Homo sapiens ankyrin repeat and sterile alpha motif domain containing 1B (ANKS1B), transcript variant 2, mRNA.	MGC26087; ANKS2; AIDA; cajalin-2; EB-1; AIDA-1	56899	NM_181670.2	50511946	NP_858056.2	12	12q23.1c-q23.1d	877	631	535	583	119	198	158.5	0.27187	0.18073
GTACCATGCAGTACTGGT	CTCTCAACATTTGCCTATATC	TAGAAGACGCACCGGCTCTCAACATTTGCTTATATCGTTAATATTCATAGCGATATAGGCAAATGTTGAGAGTTTTTTGGCAAGCAAAAGACGGCATACGAGATGGACCAGTACTGCATGGTACTTCGCCGTCTTCGT	CLL-H-55609	ANKS1B	Homo sapiens ankyrin repeat and sterile alpha motif domain containing 1B (ANKS1B), transcript variant 2, mRNA.	MGC26087; ANKS2; AIDA; cajalin-2; EB-1; AIDA-1	56899	NM_181670.2	50511946	NP_858056.2	12	12q23.1c-q23.1d	156	60	95	77.5	41	25	33	0.425806	0.211538
TGACCATGCAGTACTGAC	TGAAGAAGGTCCCTACTATTA	TAGAAGACGCACCGGTGAAGAAGGTCCCTATTATTAGTTAATATTCATAGCTAATAGTAGGGACCTTCTTCATTTTTTGGCAAGCAAAAGACGGCATACGAGATGGGTCAGTACTGCATGGTCATTCGCCGTCTTCGT	CLL-H-55608	ANKS1B	Homo sapiens ankyrin repeat and sterile alpha motif domain containing 1B (ANKS1B), transcript variant 2, mRNA.	MGC26087; ANKS2; AIDA; cajalin-2; EB-1; AIDA-1	56899	NM_181670.2	50511946	NP_858056.2	12	12q23.1c-q23.1d	267	486	355	420.5	302	286	294	0.699168	1.10112
ACGTTGCACAGTTGTGTG	GCTTGAATCCTTCACTTTAGT	TAGAAGACGCACCGGGCTTGAATCCTTTACTTTAGTGTTAATATTCATAGCACTAAAGTGAAGGATTCAAGCTTTTTTGGCAAGCAAAAGACGGCATACGAGATGGCACACAACTGTGCAACGTTTCGCCGTCTTCGT	CLL-H-55610	ANKS1B	Homo sapiens ankyrin repeat and sterile alpha motif domain containing 1B (ANKS1B), transcript variant 2, mRNA.	MGC26087; ANKS2; AIDA; cajalin-2; EB-1; AIDA-1	56899	NM_181670.2	50511946	NP_858056.2	12	12q23.1c-q23.1d	133	55	104	79.5	70	82	76	0.955975	0.571429
GTGTACACTGCAGTACCA	CCATGAGATAATCGTGCAGTA	TAGAAGACGCACCGGCCATGAGATAATCGTGTAGTAGTTAATATTCATAGCTACTGCACGATTATCTCATGGTTTTTTGGCAAGCAAAAGACGGCATACGAGATGGTGGTACTGCAGTGTACACTTCGCCGTCTTCGT	CLL-H-55611	ANKS3	Homo sapiens ankyrin repeat and sterile alpha motif domain containing 3 (ANKS3), mRNA.	FLJ32345; FLJ32767; KIAA1977	124401	NM_133450.2	142351583	NP_597707.1	16	16p13.3b	224	209	108	158.5	9	5	7	0.044164	0.03125
CAGTACACTGCAGTACGT	GCGGAGAGAGTTAGATTTGAA	TAGAAGACGCACCGGGCGGAGAGAGTTAGGTTTGGAGTTAATATTCATAGCTTCAAATCTAACTCTCTCCGCTTTTTTGGCAAGCAAAAGACGGCATACGAGATGGACGTACTGCAGTGTACTGTTCGCCGTCTTCGT	CLL-H-55612	ANKS3	Homo sapiens ankyrin repeat and sterile alpha motif domain containing 3 (ANKS3), mRNA.	FLJ32345; FLJ32767; KIAA1977	124401	NM_133450.2	142351583	NP_597707.1	16	16p13.3b	46	14	49	31.5	2	1	1.5	0.047619	0.0326087
GTCAACACTGCAGTACAC	GAAGGAAATTGGCATCACGCT	TAGAAGACGCACCGGGAAGGAAATTGGTATCACGTTGTTAATATTCATAGCAGCGTGATGCCAATTTCCTTCTTTTTTGGCAAGCAAAAGACGGCATACGAGATGGGTGTACTGCAGTGTTGACTTCGCCGTCTTCGT	CLL-H-55615	ANKS3	Homo sapiens ankyrin repeat and sterile alpha motif domain containing 3 (ANKS3), mRNA.	FLJ32345; FLJ32767; KIAA1977	124401	NM_133450.2	142351583	NP_597707.1	16	16p13.3b	138	12	67	39.5	21	31	26	0.658228	0.188406
CACACATGACTGGTTGCA	GTGGGACCTTAGGAATGAGGA	TAGAAGACGCACCGGGTGGGACTTTAGGAATGAGGGGTTAATATTCATAGCTCCTCATTCCTAAGGTCCCACTTTTTTGGCAAGCAAAAGACGGCATACGAGATGGTGCAACCAGTCATGTGTGTTCGCCGTCTTCGT	CLL-H-55616	ANKS3	Homo sapiens ankyrin repeat and sterile alpha motif domain containing 3 (ANKS3), mRNA.	FLJ32345; FLJ32767; KIAA1977	124401	NM_133450.2	142351583	NP_597707.1	16	16p13.3b	121	9	31	20	5	28	16.5	0.825	0.136364
ACCAACACTGCAGTACTG	GACTCGGATCATGCCTGTAAA	TAGAAGACGCACCGGGACTTGGATCATGCTTGTAAAGTTAATATTCATAGCTTTACAGGCATGATCCGAGTCTTTTTTGGCAAGCAAAAGACGGCATACGAGATGGCAGTACTGCAGTGTTGGTTTCGCCGTCTTCGT	CLL-H-55613	ANKS3	Homo sapiens ankyrin repeat and sterile alpha motif domain containing 3 (ANKS3), mRNA.	FLJ32345; FLJ32767; KIAA1977	124401	NM_133450.2	142351583	NP_597707.1	16	16p13.3b	152	179	90	134.5	203	222	212.5	1.57993	1.39803
TGCAACACTGCAGTACGT	CGAATCTGACGTTGGGTGATT	TAGAAGACGCACCGGCGAATTTGATGTTGGGTGATTGTTAATATTCATAGCAATCACCCAACGTCAGATTCGTTTTTTGGCAAGCAAAAGACGGCATACGAGATGGACGTACTGCAGTGTTGCATTCGCCGTCTTCGT	CLL-H-55614	ANKS3	Homo sapiens ankyrin repeat and sterile alpha motif domain containing 3 (ANKS3), mRNA.	FLJ32345; FLJ32767; KIAA1977	124401	NM_133450.2	142351583	NP_597707.1	16	16p13.3b	646	460	302	381	616	958	787	2.06562	1.21827
ACCATGACACTGACACCA	GCCATCTAGTAATGGGAACAT	TAGAAGACGCACCGGGCCATCTAGTAATGGGAATATGTTAATATTCATAGCATGTTCCCATTACTAGATGGCTTTTTTGGCAAGCAAAAGACGGCATACGAGATGGTGGTGTCAGTGTCATGGTTTCGCCGTCTTCGT	CLL-H-55620	ANUBL1	Homo sapiens AN1, ubiquitin-like, homolog (Xenopus laevis) (ANUBL1), mRNA.	ZFAND4; FLJ40185	93550	NM_174890.1	28376663	NP_777550.1	10	10q11.21d	105	10	88	49	4	4	4	0.0816327	0.0380952
CAGTTGACACTGACACAC	GCGGACCTATAAATACTAGAA	TAGAAGACGCACCGGGCGGACCTATAAATATTAGAAGTTAATATTCATAGCTTCTAGTATTTATAGGTCCGCTTTTTTGGCAAGCAAAAGACGGCATACGAGATGGGTGTGTCAGTGTCAACTGTTCGCCGTCTTCGT	CLL-H-55619	ANUBL1	Homo sapiens AN1, ubiquitin-like, homolog (Xenopus laevis) (ANUBL1), mRNA.	ZFAND4; FLJ40185	93550	NM_174890.1	28376663	NP_777550.1	10	10q11.21d	162	90	150	120	88	50	69	0.575	0.425926
GTGTTGACACTGACACTG	CCGGGAATTAAGTCCTCACAA	TAGAAGACGCACCGGCCGGGAATTAAGTTCTCATAAGTTAATATTCATAGCTTGTGAGGACTTAATTCCCGGTTTTTTGGCAAGCAAAAGACGGCATACGAGATGGCAGTGTCAGTGTCAACACTTCGCCGTCTTCGT	CLL-H-55618	ANUBL1	Homo sapiens AN1, ubiquitin-like, homolog (Xenopus laevis) (ANUBL1), mRNA.	ZFAND4; FLJ40185	93550	NM_174890.1	28376663	NP_777550.1	10	10q11.21d	191	226	148	187	235	174	204.5	1.09358	1.07068
TGGTTGACACTGACACCA	CGGACATGAATCCATTCTATA	TAGAAGACGCACCGGCGGACATGAATCTATTCTATAGTTAATATTCATAGCTATAGAATGGATTCATGTCCGTTTTTTGGCAAGCAAAAGACGGCATACGAGATGGTGGTGTCAGTGTCAACCATTCGCCGTCTTCGT	CLL-H-55617	ANUBL1	Homo sapiens AN1, ubiquitin-like, homolog (Xenopus laevis) (ANUBL1), mRNA.	ZFAND4; FLJ40185	93550	NM_174890.1	28376663	NP_777550.1	10	10q11.21d	154	51	44	47.5	76	48	62	1.30526	0.402597
TGCATGACACTGACACAC	GCCTGTTGGTTGTGTAAATAA	TAGAAGACGCACCGGGCCTGTTGGTTGTGTGAATGAGTTAATATTCATAGCTTATTTACACAACCAACAGGCTTTTTTGGCAAGCAAAAGACGGCATACGAGATGGGTGTGTCAGTGTCATGCATTCGCCGTCTTCGT	CLL-H-55621	ANUBL1	Homo sapiens AN1, ubiquitin-like, homolog (Xenopus laevis) (ANUBL1), mRNA.	ZFAND4; FLJ40185	93550	NM_174890.1	28376663	NP_777550.1	10	10q11.21d	508	223	255	239	293	395	344	1.43933	0.677165
GTTGGTTGTGGTTGACCA	CGCCTTTGTCAAGAGCACATT	TAGAAGACGCACCGGCGCCTTTGTTAAGAGCATATTGTTAATATTCATAGCAATGTGCTCTTGACAAAGGCGTTTTTTGGCAAGCAAAAGACGGCATACGAGATGGTGGTCAACCACAACCAACTTCGCCGTCTTCGT	CLL-H-55622	ANXA13	Homo sapiens annexin A13 (ANXA13), transcript variant 1, mRNA.	MGC150460; ISA; ANX13	312	NM_004306.2	51895794	NP_004297.2	8	8q24.13c	211	78	48	63	6	10	8	0.126984	0.0379147
GTGTGTACACCATGTGAC	CGCCTTTGTCAAGAGCACATT	TAGAAGACGCACCGGCGCCTTTGTTAAGAGCATATTGTTAATATTCATAGCAATGTGCTCTTGACAAAGGCGTTTTTTGGCAAGCAAAAGACGGCATACGAGATGGGTCACATGGTGTACACACTTCGCCGTCTTCGT	CLL-H-55627	ANXA13	Homo sapiens annexin A13 (ANXA13), transcript variant 1, mRNA.	MGC150460; ISA; ANX13	312	NM_004306.2	51895794	NP_004297.2	8	8q24.13c	331	220	163	191.5	35	61	48	0.250653	0.145015
CATGGTTGTGGTTGACGT	GCAGCCATCATTGAAATCTTA	TAGAAGACGCACCGGGCAGCCATTATTGAAATCTTAGTTAATATTCATAGCTAAGATTTCAATGATGGCTGCTTTTTTGGCAAGCAAAAGACGGCATACGAGATGGACGTCAACCACAACCATGTTCGCCGTCTTCGT	CLL-H-55623	ANXA13	Homo sapiens annexin A13 (ANXA13), transcript variant 1, mRNA.	MGC150460; ISA; ANX13	312	NM_004306.2	51895794	NP_004297.2	8	8q24.13c	329	441	252	346.5	83	118	100.5	0.290043	0.305471
TGGTGTTGTGGTTGACGT	GCAAAGTTCCAAGAGAAGTAT	TAGAAGACGCACCGGGCAAAGTTCTAAGAGAAGTATGTTAATATTCATAGCATACTTCTCTTGGAACTTTGCTTTTTTGGCAAGCAAAAGACGGCATACGAGATGGACGTCAACCACAACACCATTCGCCGTCTTCGT	CLL-H-55625	ANXA13	Homo sapiens annexin A13 (ANXA13), transcript variant 1, mRNA.	MGC150460; ISA; ANX13	312	NM_004306.2	51895794	NP_004297.2	8	8q24.13c	203	111	103	107	37	36	36.5	0.341121	0.179803
GTGTGTTGTGGTTGACAC	CCCAGGATTGTGAGGACTATT	TAGAAGACGCACCGGCCCAGGGTTGTGAGGATTATTGTTAATATTCATAGCAATAGTCCTCACAATCCTGGGTTTTTTGGCAAGCAAAAGACGGCATACGAGATGGGTGTCAACCACAACACACTTCGCCGTCTTCGT	CLL-H-55626	ANXA13	Homo sapiens annexin A13 (ANXA13), transcript variant 1, mRNA.	MGC150460; ISA; ANX13	312	NM_004306.2	51895794	NP_004297.2	8	8q24.13c	75	12	23	17.5	13	6	9.5	0.542857	0.126667
ACGTGTTGTGGTTGACTG	CCTATTTAACTCTCGTGAGAT	TAGAAGACGCACCGGCCTATTTAACTCTTGTGAGATGTTAATATTCATAGCATCTCACGAGAGTTAAATAGGTTTTTTGGCAAGCAAAAGACGGCATACGAGATGGCAGTCAACCACAACACGTTTCGCCGTCTTCGT	CLL-H-55624	ANXA13	Homo sapiens annexin A13 (ANXA13), transcript variant 1, mRNA.	MGC150460; ISA; ANX13	312	NM_004306.2	51895794	NP_004297.2	8	8q24.13c	299	385	343	364	288	783	535.5	1.47115	1.79097
GTCACATGACGTGTTGTG	GCCACCTAGATAGTGGCTTTG	TAGAAGACGCACCGGGCCACTTAGATGGTGGCTTTGGTTAATATTCATAGCCAAAGCCACTATCTAGGTGGCTTTTTTGGCAAGCAAAAGACGGCATACGAGATGGCACAACACGTCATGTGACTTCGCCGTCTTCGT	CLL-H-55628	ANXA2P1	Homo sapiens annexin A2 pseudogene 1 (ANXA2P1) on chromosome 4.	LPC2A; ANX2L1; ANX2P1	303	NR_001562.1	34304006		4	4q31.3d	373	523	402	462.5	79	127	103	0.222703	0.276139
CACACATGACGTGTTGAC	GCTTTGGGCCTATTAAAGACA	TAGAAGACGCACCGGGCTTTGGGCCTATTAAAGATAGTTAATATTCATAGCTGTCTTTAATAGGCCCAAAGCTTTTTTGGCAAGCAAAAGACGGCATACGAGATGGGTCAACACGTCATGTGTGTTCGCCGTCTTCGT	CLL-H-55629	ANXA2P1	Homo sapiens annexin A2 pseudogene 1 (ANXA2P1) on chromosome 4.	LPC2A; ANX2L1; ANX2P1	303	NR_001562.1	34304006		4	4q31.3d	441	617	799	708	195	499	347	0.490113	0.786848
ACACACGTACGTGTTGAC	GCTGCAGGAAATTAACAGAGT	TAGAAGACGCACCGGGCTGCAGGAAATTAATAGAGTGTTAATATTCATAGCACTCTGTTAATTTCCTGCAGCTTTTTTGGCAAGCAAAAGACGGCATACGAGATGGGTCAACACGTACGTGTGTTTCGCCGTCTTCGT	CLL-H-55630	ANXA2P1	Homo sapiens annexin A2 pseudogene 1 (ANXA2P1) on chromosome 4.	LPC2A; ANX2L1; ANX2P1	303	NR_001562.1	34304006		4	4q31.3d	687	952	500	726	353	369	361	0.497245	0.525473
GTACACGTACGTGTTGCA	GAGATCACCACTGTCAACATT	TAGAAGACGCACCGGGAGATCACCACTGTCAATATTGTTAATATTCATAGCAATGTTGACAGTGGTGATCTCTTTTTTGGCAAGCAAAAGACGGCATACGAGATGGTGCAACACGTACGTGTACTTCGCCGTCTTCGT	CLL-H-55632	ANXA2P1	Homo sapiens annexin A2 pseudogene 1 (ANXA2P1) on chromosome 4.	LPC2A; ANX2L1; ANX2P1	303	NR_001562.1	34304006		4	4q31.3d	258	127	66	96.5	80	134	107	1.10881	0.414729
TGACACGTACGTGTTGTG	CCTGGCTTTCCTGTCTAGTCT	TAGAAGACGCACCGGCCTGGCTTTCTTGTCTAGTTTGTTAATATTCATAGCAGACTAGACAGGAAAGCCAGGTTTTTTGGCAAGCAAAAGACGGCATACGAGATGGCACAACACGTACGTGTCATTCGCCGTCTTCGT	CLL-H-55631	ANXA2P1	Homo sapiens annexin A2 pseudogene 1 (ANXA2P1) on chromosome 4.	LPC2A; ANX2L1; ANX2P1	303	NR_001562.1	34304006		4	4q31.3d	231	41	42	41.5	375	241	308	7.42169	1.33333
ACTGCATGTGTGGTTGAC	GCTCACCATGCTTCCAGCTAA	TAGAAGACGCACCGGGCTCACCATGTTTCCAGTTAAGTTAATATTCATAGCTTAGCTGGAAGCATGGTGAGCTTTTTTGGCAAGCAAAAGACGGCATACGAGATGGGTCAACCACACATGCAGTTTCGCCGTCTTCGT	CLL-H-55636	ANXA2P2	Homo sapiens annexin A2 pseudogene 2 (ANXA2P2), non-coding RNA.	ANX2L2; LPC2B; ANX2P2	304	NR_003573.1	148833516		9	9p13.3d	162	253	204	228.5	66	69	67.5	0.295405	0.416667
CAACCATGTGTGGTTGTG	CAGCCCTTATGACATGTTGGA	TAGAAGACGCACCGGCAGCCTTTATGATATGTTGGAGTTAATATTCATAGCTCCAACATGTCATAAGGGCTGTTTTTTGGCAAGCAAAAGACGGCATACGAGATGGCACAACCACACATGGTTGTTCGCCGTCTTCGT	CLL-H-55635	ANXA2P2	Homo sapiens annexin A2 pseudogene 2 (ANXA2P2), non-coding RNA.	ANX2L2; LPC2B; ANX2P2	304	NR_003573.1	148833516		9	9p13.3d	199	67	59	63	20	23	21.5	0.34127	0.10804
GTACCATGTGTGGTTGGT	CCAAGATGCCCAGGATCTCTA	TAGAAGACGCACCGGCCAAGATGCCTAGGATCTTTAGTTAATATTCATAGCTAGAGATCCTGGGCATCTTGGTTTTTTGGCAAGCAAAAGACGGCATACGAGATGGACCAACCACACATGGTACTTCGCCGTCTTCGT	CLL-H-55634	ANXA2P2	Homo sapiens annexin A2 pseudogene 2 (ANXA2P2), non-coding RNA.	ANX2L2; LPC2B; ANX2P2	304	NR_003573.1	148833516		9	9p13.3d	305	101	56	78.5	90	71	80.5	1.02548	0.263934
TGACCATGTGTGGTTGAC	GCTGCAGGAAATTAACAGAGT	TAGAAGACGCACCGGGCTGCAGGAAATTAATAGAGTGTTAATATTCATAGCACTCTGTTAATTTCCTGCAGCTTTTTTGGCAAGCAAAAGACGGCATACGAGATGGGTCAACCACACATGGTCATTCGCCGTCTTCGT	CLL-H-55633	ANXA2P2	Homo sapiens annexin A2 pseudogene 2 (ANXA2P2), non-coding RNA.	ANX2L2; LPC2B; ANX2P2	304	NR_003573.1	148833516		9	9p13.3d	1026	2474	2124	2299	3910	3940	3925	1.70726	3.82554
TGTGCATGTGTGGTTGTG	CAGCACTGAAGTCAGCCTTAT	TAGAAGACGCACCGGCAGCATTGAAGTCAGCTTTATGTTAATATTCATAGCATAAGGCTGACTTCAGTGCTGTTTTTTGGCAAGCAAAAGACGGCATACGAGATGGCACAACCACACATGCACATTCGCCGTCTTCGT	CLL-H-55637	ANXA2P2	Homo sapiens annexin A2 pseudogene 2 (ANXA2P2), non-coding RNA.	ANX2L2; LPC2B; ANX2P2	304	NR_003573.1	148833516		9	9p13.3d	318	178	174	176	806	413	609.5	3.46307	1.91667
GTCACATGTGTGGTTGTG	GACTCCCTCGTTGAGATCATC	TAGAAGACGCACCGGGACTCCCTTGTTGAGATTATCGTTAATATTCATAGCGATGATCTCAACGAGGGAGTCTTTTTTGGCAAGCAAAAGACGGCATACGAGATGGCACAACCACACATGTGACTTCGCCGTCTTCGT	CLL-H-55642	ANXA2P3	Homo sapiens annexin A2 pseudogene 3 (ANXA2P3), non-coding RNA.	ANX2L3; LIP2; LPC2C; ANX2P3	305	NR_001446.2	148922903		10	10q21.3b	81	108	34	71	28	35	31.5	0.443662	0.388889
GTGTCATGTGTGGTTGAC	CCCTCGTTGAGATCATCTGCT	TAGAAGACGCACCGGCCCTCGTTGAGATTATCTGTTGTTAATATTCATAGCAGCAGATGATCTCAACGAGGGTTTTTTGGCAAGCAAAAGACGGCATACGAGATGGGTCAACCACACATGACACTTCGCCGTCTTCGT	CLL-H-55638	ANXA2P3	Homo sapiens annexin A2 pseudogene 3 (ANXA2P3), non-coding RNA.	ANX2L3; LIP2; LPC2C; ANX2P3	305	NR_001446.2	148922903		10	10q21.3b	334	721	1043	882	392	450	421	0.477324	1.26048
TGCACATGTGTGGTTGCA	GCTACAGCCCATCAAGAGAGA	TAGAAGACGCACCGGGCTATAGCCCATTAAGAGAGAGTTAATATTCATAGCTCTCTCTTGATGGGCTGTAGCTTTTTTGGCAAGCAAAAGACGGCATACGAGATGGTGCAACCACACATGTGCATTCGCCGTCTTCGT	CLL-H-55641	ANXA2P3	Homo sapiens annexin A2 pseudogene 3 (ANXA2P3), non-coding RNA.	ANX2L3; LIP2; LPC2C; ANX2P3	305	NR_001446.2	148922903		10	10q21.3b	419	163	215	189	95	99	97	0.513228	0.231504
CAGTCATGTGTGGTTGCA	GCTCCAGGAAATTAACAGAGT	TAGAAGACGCACCGGGCTCCAGGAAATTAATAGAGTGTTAATATTCATAGCACTCTGTTAATTTCCTGGAGCTTTTTTGGCAAGCAAAAGACGGCATACGAGATGGTGCAACCACACATGACTGTTCGCCGTCTTCGT	CLL-H-55639	ANXA2P3	Homo sapiens annexin A2 pseudogene 3 (ANXA2P3), non-coding RNA.	ANX2L3; LIP2; LPC2C; ANX2P3	305	NR_001446.2	148922903		10	10q21.3b	434	873	863	868	486	717	601.5	0.692972	1.38594
ACCACATGTGTGGTTGGT	GAGGATGGCTCTGTCGTTGAT	TAGAAGACGCACCGGGAGGATGGTTCTGTTGTTGATGTTAATATTCATAGCATCAACGACAGAGCCATCCTCTTTTTTGGCAAGCAAAAGACGGCATACGAGATGGACCAACCACACATGTGGTTTCGCCGTCTTCGT	CLL-H-55640	ANXA2P3	Homo sapiens annexin A2 pseudogene 3 (ANXA2P3), non-coding RNA.	ANX2L3; LIP2; LPC2C; ANX2P3	305	NR_001446.2	148922903		10	10q21.3b	224	220	176	198	214	147	180.5	0.911616	0.805804
CAGTTGCAACACGTTGGT	CTGGACTCCTCTTCCCAACTT	TAGAAGACGCACCGGCTGGACTCTTCTTCCCAATTTGTTAATATTCATAGCAAGTTGGGAAGAGGAGTCCAGTTTTTTGGCAAGCAAAAGACGGCATACGAGATGGACCAACGTGTTGCAACTGTTCGCCGTCTTCGT	CLL-H-55648	ANXA8L2	Homo sapiens annexin A8-like 2 (ANXA8L2), mRNA.	ANXA8L2; FLJ32754; ANX8; ANXA8; VAC beta; bA145E20.2	244	NM_001630.2	91807121	NP_001621.2	10	10q11.22b	78	38	35	36.5	0	0	0	0	0
GTGTACACTGGTTGACCA	GCGAGATTGACTTAAATCTTA	TAGAAGACGCACCGGGCGAGATTGACTTAAATCTTAGTTAATATTCATAGCTAAGATTTAAGTCAATCTCGCTTTTTTGGCAAGCAAAAGACGGCATACGAGATGGTGGTCAACCAGTGTACACTTCGCCGTCTTCGT	CLL-H-55646	ANXA8L2	Homo sapiens annexin A8-like 2 (ANXA8L2), mRNA.	ANXA8L2; FLJ32754; ANX8; ANXA8; VAC beta; bA145E20.2	244	NM_001630.2	91807121	NP_001621.2	10	10q11.22b	128	190	130	160	19	12	15.5	0.096875	0.121094
TGGTACACTGGTTGACTG	CGTGGGACTGATGAGATGAAA	TAGAAGACGCACCGGCGTGGGATTGATGAGATGAAGGTTAATATTCATAGCTTTCATCTCATCAGTCCCACGTTTTTTGGCAAGCAAAAGACGGCATACGAGATGGCAGTCAACCAGTGTACCATTCGCCGTCTTCGT	CLL-H-55645	ANXA8L2	Homo sapiens annexin A8-like 2 (ANXA8L2), mRNA.	ANXA8L2; FLJ32754; ANX8; ANXA8; VAC beta; bA145E20.2	244	NM_001630.2	91807121	NP_001621.2	10	10q11.22b	574	358	428	393	148	152	150	0.381679	0.261324
CAGTACACTGGTTGACGT	GACCCTCTACAAAGCCATGAA	TAGAAGACGCACCGGGACCCTCTATAAAGCTATGAAGTTAATATTCATAGCTTCATGGCTTTGTAGAGGGTCTTTTTTGGCAAGCAAAAGACGGCATACGAGATGGACGTCAACCAGTGTACTGTTCGCCGTCTTCGT	CLL-H-55647	ANXA8L2	Homo sapiens annexin A8-like 2 (ANXA8L2), mRNA.	ANXA8L2; FLJ32754; ANX8; ANXA8; VAC beta; bA145E20.2	244	NM_001630.2	91807121	NP_001621.2	10	10q11.22b	103	45	54	49.5	50	20	35	0.707071	0.339806
ACGTACACTGGTTGACAC	CCCTGATAAGAAACATCGTTT	TAGAAGACGCACCGGCCCTGATAAGAAACATTGTTTGTTAATATTCATAGCAAACGATGTTTCTTATCAGGGTTTTTTGGCAAGCAAAAGACGGCATACGAGATGGGTGTCAACCAGTGTACGTTTCGCCGTCTTCGT	CLL-H-55644	ANXA8L2	Homo sapiens annexin A8-like 2 (ANXA8L2), mRNA.	ANXA8L2; FLJ32754; ANX8; ANXA8; VAC beta; bA145E20.2	244	NM_001630.2	91807121	NP_001621.2	10	10q11.22b	255	159	174	166.5	209	89	149	0.894895	0.584314
CATGACACTGGTTGACTG	CGGGAGATAATGAAGGCGTAT	TAGAAGACGCACCGGCGGGAGATAGTGAAGGTGTATGTTAATATTCATAGCATACGCCTTCATTATCTCCCGTTTTTTGGCAAGCAAAAGACGGCATACGAGATGGCAGTCAACCAGTGTCATGTTCGCCGTCTTCGT	CLL-H-55643	ANXA8L2	Homo sapiens annexin A8-like 2 (ANXA8L2), mRNA.	ANXA8L2; FLJ32754; ANX8; ANXA8; VAC beta; bA145E20.2	244	NM_001630.2	91807121	NP_001621.2	10	10q11.22b	520	683	994	838.5	1762	1873	1817.5	2.16756	3.49519
GTTGTGTGCACATGACGT	GCCGTGAAGAACAACATCGAT	TAGAAGACGCACCGGGCCGTGAAGAATAACATTGATGTTAATATTCATAGCATCGATGTTGTTCTTCACGGCTTTTTTGGCAAGCAAAAGACGGCATACGAGATGGACGTCATGTGCACACAACTTCGCCGTCTTCGT	CLL-H-55651	AP1B1	Homo sapiens adaptor-related protein complex 1, beta 1 subunit (AP1B1), transcript variant 2, mRNA.	CLAPB2; ADTB1; BAM22; AP105A	162	NM_145730.1	22027652	NP_663782.1	22	22q12.2a	86	44	64	54	22	3	12.5	0.231481	0.145349
ACTGTGTGCACATGACCA	CCACACTGTTAGACGAGCTTA	TAGAAGACGCACCGGCCACATTGTTAGACGAGTTTAGTTAATATTCATAGCTAAGCTCGTCTAACAGTGTGGTTTTTTGGCAAGCAAAAGACGGCATACGAGATGGTGGTCATGTGCACACAGTTTCGCCGTCTTCGT	CLL-H-55649	AP1B1	Homo sapiens adaptor-related protein complex 1, beta 1 subunit (AP1B1), transcript variant 2, mRNA.	CLAPB2; ADTB1; BAM22; AP105A	162	NM_145730.1	22027652	NP_663782.1	22	22q12.2a	537	834	383	608.5	258	234	246	0.404273	0.458101
CATGTGTGCACATGACTG	CCATTGTGAAACTCTTTCTAA	TAGAAGACGCACCGGCCATTGTGAAACTCTTTCTAAGTTAATATTCATAGCTTAGAAAGAGTTTCACAATGGTTTTTTGGCAAGCAAAAGACGGCATACGAGATGGCAGTCATGTGCACACATGTTCGCCGTCTTCGT	CLL-H-55652	AP1B1	Homo sapiens adaptor-related protein complex 1, beta 1 subunit (AP1B1), transcript variant 2, mRNA.	CLAPB2; ADTB1; BAM22; AP105A	162	NM_145730.1	22027652	NP_663782.1	22	22q12.2a	31	0	13	6.5	6	4	5	0.769231	0.16129
ACGTTGTGCACATGACAC	CGTTGACAAGATCACAGAGTA	TAGAAGACGCACCGGCGTTGACAAGATCATAGAGTAGTTAATATTCATAGCTACTCTGTGATCTTGTCAACGTTTTTTGGCAAGCAAAAGACGGCATACGAGATGGGTGTCATGTGCACAACGTTTCGCCGTCTTCGT	CLL-H-55653	AP1B1	Homo sapiens adaptor-related protein complex 1, beta 1 subunit (AP1B1), transcript variant 2, mRNA.	CLAPB2; ADTB1; BAM22; AP105A	162	NM_145730.1	22027652	NP_663782.1	22	22q12.2a	227	63	23	43	46	82	64	1.48837	0.281938
TGTGTGTGCACATGACAC	CGTGAAGTACAACGACCCTAT	TAGAAGACGCACCGGCGTGAAGTATAACGACCTTATGTTAATATTCATAGCATAGGGTCGTTGTACTTCACGTTTTTTGGCAAGCAAAAGACGGCATACGAGATGGGTGTCATGTGCACACACATTCGCCGTCTTCGT	CLL-H-55650	AP1B1	Homo sapiens adaptor-related protein complex 1, beta 1 subunit (AP1B1), transcript variant 2, mRNA.	CLAPB2; ADTB1; BAM22; AP105A	162	NM_145730.1	22027652	NP_663782.1	22	22q12.2a	163	147	73	110	498	275	386.5	3.51364	2.37117
TGACGTTGCACATGACGT	CCTCCATCACAGCATACAGTA	TAGAAGACGCACCGGCCTCCATCATAGCATATAGTAGTTAATATTCATAGCTACTGTATGCTGTGATGGAGGTTTTTTGGCAAGCAAAAGACGGCATACGAGATGGACGTCATGTGCAACGTCATTCGCCGTCTTCGT	CLL-H-55657	AP1G1	Homo sapiens adaptor-related protein complex 1, gamma 1 subunit (AP1G1), transcript variant 2, mRNA.	MGC18255; ADTG; CLAPG1	164	NM_001128.5	71772941	NP_001119.3	16	16q22.3a	210	104	116	110	25	25	25	0.227273	0.119048
CAACACTGCACATGTGAC	CTCTGGGAAGGAGGTTGTGAT	TAGAAGACGCACCGGCTCTGGGAGGGAGGTTGTGGTGTTAATATTCATAGCATCACAACCTCCTTCCCAGAGTTTTTTGGCAAGCAAAAGACGGCATACGAGATGGGTCACATGTGCAGTGTTGTTCGCCGTCTTCGT	CLL-H-55659	AP1G1	Homo sapiens adaptor-related protein complex 1, gamma 1 subunit (AP1G1), transcript variant 2, mRNA.	MGC18255; ADTG; CLAPG1	164	NM_001128.5	71772941	NP_001119.3	16	16q22.3a	316	181	131	156	43	56	49.5	0.317308	0.156646
CACATGTGCACATGACCA	CCTGAACTTATGGAGATGTTT	TAGAAGACGCACCGGCCTGAATTTATGGAGATGTTTGTTAATATTCATAGCAAACATCTCCATAAGTTCAGGTTTTTTGGCAAGCAAAAGACGGCATACGAGATGGTGGTCATGTGCACATGTGTTCGCCGTCTTCGT	CLL-H-55655	AP1G1	Homo sapiens adaptor-related protein complex 1, gamma 1 subunit (AP1G1), transcript variant 2, mRNA.	MGC18255; ADTG; CLAPG1	164	NM_001128.5	71772941	NP_001119.3	16	16q22.3a	701	518	674	596	476	511	493.5	0.82802	0.703994
GTCATGTGCACATGACAC	GCCCTGGTAAATGGGAATAAT	TAGAAGACGCACCGGGCCCTGGTAAGTGGGAATGATGTTAATATTCATAGCATTATTCCCATTTACCAGGGCTTTTTTGGCAAGCAAAAGACGGCATACGAGATGGGTGTCATGTGCACATGACTTCGCCGTCTTCGT	CLL-H-55654	AP1G1	Homo sapiens adaptor-related protein complex 1, gamma 1 subunit (AP1G1), transcript variant 2, mRNA.	MGC18255; ADTG; CLAPG1	164	NM_001128.5	71772941	NP_001119.3	16	16q22.3a	55	8	9	8.5	6	10	8	0.941176	0.145455
ACACGTTGCACATGACTG	GCAGGAAGTTATGTTCGTGAT	TAGAAGACGCACCGGGCAGGAAGTTATGTTTGTGATGTTAATATTCATAGCATCACGAACATAACTTCCTGCTTTTTTGGCAAGCAAAAGACGGCATACGAGATGGCAGTCATGTGCAACGTGTTTCGCCGTCTTCGT	CLL-H-55656	AP1G1	Homo sapiens adaptor-related protein complex 1, gamma 1 subunit (AP1G1), transcript variant 2, mRNA.	MGC18255; ADTG; CLAPG1	164	NM_001128.5	71772941	NP_001119.3	16	16q22.3a	1165	2004	1801	1902.5	1462	2174	1818	0.955585	1.56052
GTACGTTGCACATGACAC	GCTGTTCATGTCATCAGGAAA	TAGAAGACGCACCGGGCTGTTCATGTCATTAGGAAAGTTAATATTCATAGCTTTCCTGATGACATGAACAGCTTTTTTGGCAAGCAAAAGACGGCATACGAGATGGGTGTCATGTGCAACGTACTTCGCCGTCTTCGT	CLL-H-55658	AP1G1	Homo sapiens adaptor-related protein complex 1, gamma 1 subunit (AP1G1), transcript variant 2, mRNA.	MGC18255; ADTG; CLAPG1	164	NM_001128.5	71772941	NP_001119.3	16	16q22.3a	243	301	291	296	930	601	765.5	2.58615	3.15021
CAGTCAACCACATGACTG	GCTGATGAGGAAGCAAAGGAA	TAGAAGACGCACCGGGCTGATGAGGAAGTAAAGGAGGTTAATATTCATAGCTTCCTTTGCTTCCTCATCAGCTTTTTTGGCAAGCAAAAGACGGCATACGAGATGGCAGTCATGTGGTTGACTGTTCGCCGTCTTCGT	CLL-H-55664	AP1G2	Homo sapiens adaptor-related protein complex 1, gamma 2 subunit (AP1G2), transcript variant 2, mRNA.	G2AD	8906	NM_080545.1	18104995	NP_536806.1	14	14q11.2g	42	43	40	41.5	5	0	2.5	0.060241	0.0595238
ACGTCAACCACATGACCA	CCTGCTCATTACCAACAGCAT	TAGAAGACGCACCGGCCTGCTCATTACTAACAGTATGTTAATATTCATAGCATGCTGTTGGTAATGAGCAGGTTTTTTGGCAAGCAAAAGACGGCATACGAGATGGTGGTCATGTGGTTGACGTTTCGCCGTCTTCGT	CLL-H-55661	AP1G2	Homo sapiens adaptor-related protein complex 1, gamma 2 subunit (AP1G2), transcript variant 2, mRNA.	G2AD	8906	NM_080545.1	18104995	NP_536806.1	14	14q11.2g	151	76	174	125	13	17	15	0.12	0.0993377
GTGTCAACCACATGACGT	CGCCTCACCTACGACCACTTT	TAGAAGACGCACCGGCGCCTCACTTACGACTACTTTGTTAATATTCATAGCAAAGTGGTCGTAGGTGAGGCGTTTTTTGGCAAGCAAAAGACGGCATACGAGATGGACGTCATGTGGTTGACACTTCGCCGTCTTCGT	CLL-H-55663	AP1G2	Homo sapiens adaptor-related protein complex 1, gamma 2 subunit (AP1G2), transcript variant 2, mRNA.	G2AD	8906	NM_080545.1	18104995	NP_536806.1	14	14q11.2g	64	94	14	54	12	1	6.5	0.12037	0.101562
TGGTCAACCACATGACAC	CCTACTCAACAGTGACAGGAA	TAGAAGACGCACCGGCCTACTCAATAGTGATAGGAAGTTAATATTCATAGCTTCCTGTCACTGTTGAGTAGGTTTTTTGGCAAGCAAAAGACGGCATACGAGATGGGTGTCATGTGGTTGACCATTCGCCGTCTTCGT	CLL-H-55662	AP1G2	Homo sapiens adaptor-related protein complex 1, gamma 2 subunit (AP1G2), transcript variant 2, mRNA.	G2AD	8906	NM_080545.1	18104995	NP_536806.1	14	14q11.2g	869	1399	1546	1472.5	266	258	262	0.177929	0.301496
CATGCAACCACATGACAC	GCTCTGGTAAATAGCTCCAAT	TAGAAGACGCACCGGGCTCTGGTAAATAGCTTCAATGTTAATATTCATAGCATTGGAGCTATTTACCAGAGCTTTTTTGGCAAGCAAAAGACGGCATACGAGATGGGTGTCATGTGGTTGCATGTTCGCCGTCTTCGT	CLL-H-55660	AP1G2	Homo sapiens adaptor-related protein complex 1, gamma 2 subunit (AP1G2), transcript variant 2, mRNA.	G2AD	8906	NM_080545.1	18104995	NP_536806.1	14	14q11.2g	141	91	113	102	21	24	22.5	0.220588	0.159574
CAACGTTGGTTGTGTGTG	GCCCAATAAAGCCTGAGAAGT	TAGAAGACGCACCGGGCCCAATAAAGCTTGAGAGGTGTTAATATTCATAGCACTTCTCAGGCTTTATTGGGCTTTTTTGGCAAGCAAAAGACGGCATACGAGATGGCACACACAACCAACGTTGTTCGCCGTCTTCGT	CLL-H-55665	AP1G2	Homo sapiens adaptor-related protein complex 1, gamma 2 subunit (AP1G2), transcript variant 2, mRNA.	G2AD	8906	NM_080545.1	18104995	NP_536806.1	14	14q11.2g	69	24	83	53.5	32	13	22.5	0.420561	0.326087
CACACATGCACATGACTG	CCTCTACTTCTGCTGCGCCAT	TAGAAGACGCACCGGCCTCTACTTCTGTTGCGCTATGTTAATATTCATAGCATGGCGCAGCAGAAGTAGAGGTTTTTTGGCAAGCAAAAGACGGCATACGAGATGGCAGTCATGTGCATGTGTGTTCGCCGTCTTCGT	CLL-H-55669	AP1S1	Homo sapiens adaptor-related protein complex 1, sigma 1 subunit (AP1S1), transcript variant 2, mRNA.	SIGMA1A; CLAPS1; AP19	1174	NM_057089.2	148536832	NP_476430.1	7	7q22.1d	298	206	334	270	81	103	92	0.340741	0.308725
GTCACATGCACATGACGT	AGGGACCTCAAAGTTGTCTAT	TAGAAGACGCACCGGAGGGACCTCAAAGTTGTTTATGTTAATATTCATAGCATAGACAACTTTGAGGTCCCTTTTTTTGGCAAGCAAAAGACGGCATACGAGATGGACGTCATGTGCATGTGACTTCGCCGTCTTCGT	CLL-H-55668	AP1S1	Homo sapiens adaptor-related protein complex 1, sigma 1 subunit (AP1S1), transcript variant 2, mRNA.	SIGMA1A; CLAPS1; AP19	1174	NM_057089.2	148536832	NP_476430.1	7	7q22.1d	63	44	10	27	8	12	10	0.37037	0.15873
ACACACGTCACATGACTG	GCCAAGACAATGAGCTCATCA	TAGAAGACGCACCGGGCCAAGATAATGAGCTCATTAGTTAATATTCATAGCTGATGAGCTCATTGTCTTGGCTTTTTTGGCAAGCAAAAGACGGCATACGAGATGGCAGTCATGTGACGTGTGTTTCGCCGTCTTCGT	CLL-H-55670	AP1S1	Homo sapiens adaptor-related protein complex 1, sigma 1 subunit (AP1S1), transcript variant 2, mRNA.	SIGMA1A; CLAPS1; AP19	1174	NM_057089.2	148536832	NP_476430.1	7	7q22.1d	1150	850	1095	972.5	334	454	394	0.405141	0.342609
ACCACATGCACATGACCA	CTCCAAGAAGAGTGTGCTGAA	TAGAAGACGCACCGGCTCCAAGAAGGGTGTGTTGAAGTTAATATTCATAGCTTCAGCACACTCTTCTTGGAGTTTTTTGGCAAGCAAAAGACGGCATACGAGATGGTGGTCATGTGCATGTGGTTTCGCCGTCTTCGT	CLL-H-55666	AP1S1	Homo sapiens adaptor-related protein complex 1, sigma 1 subunit (AP1S1), transcript variant 2, mRNA.	SIGMA1A; CLAPS1; AP19	1174	NM_057089.2	148536832	NP_476430.1	7	7q22.1d	424	1059	1137	1098	612	411	511.5	0.465847	1.20637
TGCACATGCACATGACAC	GAGCTCTTAGACAAATACTTT	TAGAAGACGCACCGGGAGCTCTTAGACAAATACTTTGTTAATATTCATAGCAAAGTATTTGTCTAAGAGCTCTTTTTTGGCAAGCAAAAGACGGCATACGAGATGGGTGTCATGTGCATGTGCATTCGCCGTCTTCGT	CLL-H-55667	AP1S1	Homo sapiens adaptor-related protein complex 1, sigma 1 subunit (AP1S1), transcript variant 2, mRNA.	SIGMA1A; CLAPS1; AP19	1174	NM_057089.2	148536832	NP_476430.1	7	7q22.1d	601	457	613	535	450	1087	768.5	1.43645	1.2787
CAGTCACAGTGTTGACCA	CGCTAGAGATTGTGCATCGTT	TAGAAGACGCACCGGCGCTAGAGATTGTGTATTGTTGTTAATATTCATAGCAACGATGCACAATCTCTAGCGTTTTTTGGCAAGCAAAAGACGGCATACGAGATGGTGGTCAACACTGTGACTGTTCGCCGTCTTCGT	CLL-H-55672	AP1S3	Homo sapiens adaptor-related protein complex 1, sigma 3 subunit (AP1S3), mRNA.		130340	NM_001039569.1	88703050	NP_001034658.1	2	2q36.1d	165	129	173	151	56	15	35.5	0.235099	0.215152
GTCACACAGTGTTGACTG	GACAATGAGCTCTTGACGCTA	TAGAAGACGCACCGGGACAATGAGTTCTTGACGTTAGTTAATATTCATAGCTAGCGTCAAGAGCTCATTGTCTTTTTTGGCAAGCAAAAGACGGCATACGAGATGGCAGTCAACACTGTGTGACTTCGCCGTCTTCGT	CLL-H-55675	AP1S3	Homo sapiens adaptor-related protein complex 1, sigma 3 subunit (AP1S3), mRNA.		130340	NM_001039569.1	88703050	NP_001034658.1	2	2q36.1d	411	486	481	483.5	776	272	524	1.08376	1.27494
ACCACACAGTGTTGACGT	CGACAAGGGAAATTACGGCTA	TAGAAGACGCACCGGCGACAAGGGAAATTATGGTTAGTTAATATTCATAGCTAGCCGTAATTTCCCTTGTCGTTTTTTGGCAAGCAAAAGACGGCATACGAGATGGACGTCAACACTGTGTGGTTTCGCCGTCTTCGT	CLL-H-55673	AP1S3	Homo sapiens adaptor-related protein complex 1, sigma 3 subunit (AP1S3), mRNA.		130340	NM_001039569.1	88703050	NP_001034658.1	2	2q36.1d	534	202	286	244	440	691	565.5	2.31762	1.05899
ACACGTTGACACGTTGGT	CCAGGTCCTAACAGTGATCAG	TAGAAGACGCACCGGCCAGGTCCTAATAGTGATTAGGTTAATATTCATAGCCTGATCACTGTTAGGACCTGGTTTTTTGGCAAGCAAAAGACGGCATACGAGATGGACCAACGTGTCAACGTGTTTCGCCGTCTTCGT	CLL-H-55676	AP1S3	Homo sapiens adaptor-related protein complex 1, sigma 3 subunit (AP1S3), mRNA.		130340	NM_001039569.1	88703050	NP_001034658.1	2	2q36.1d	139	224	51	137.5	423	223	323	2.34909	2.32374
GTGTCACAGTGTTGACAC	CGGGAAATTGTTCAGATTATT	TAGAAGACGCACCGGCGGGAAATTGTTCAGATTATTGTTAATATTCATAGCAATAATCTGAACAATTTCCCGTTTTTTGGCAAGCAAAAGACGGCATACGAGATGGGTGTCAACACTGTGACACTTCGCCGTCTTCGT	CLL-H-55671	AP1S3	Homo sapiens adaptor-related protein complex 1, sigma 3 subunit (AP1S3), mRNA.		130340	NM_001039569.1	88703050	NP_001034658.1	2	2q36.1d	161	39	13	26	37	103	70	2.69231	0.434783
TGCACACAGTGTTGACCA	GTACATCACTCTCCCTGATAA	TAGAAGACGCACCGGGTACATCACTCTCCTTGATAAGTTAATATTCATAGCTTATCAGGGAGAGTGATGTACTTTTTTGGCAAGCAAAAGACGGCATACGAGATGGTGGTCAACACTGTGTGCATTCGCCGTCTTCGT	CLL-H-55674	AP1S3	Homo sapiens adaptor-related protein complex 1, sigma 3 subunit (AP1S3), mRNA.		130340	NM_001039569.1	88703050	NP_001034658.1	2	2q36.1d	216	149	161	155	592	288	440	2.83871	2.03704
CAACACGTCAGTTGACGT	GTGGAGGTCTTAAACGAATAT	TAGAAGACGCACCGGGTGGAGGTCTTAAATGAATATGTTAATATTCATAGCATATTCGTTTAAGACCTCCACTTTTTTGGCAAGCAAAAGACGGCATACGAGATGGACGTCAACTGACGTGTTGTTCGCCGTCTTCGT	CLL-H-55680	AP2S1	Homo sapiens adaptor-related protein complex 2, sigma 1 subunit (AP2S1), transcript variant AP17, mRNA.	AP17; CLAPS2; AP17-DELTA	1175	NM_004069.3	70906429	NP_004060.2	19	19q13.32b	112	80	59	69.5	6	12	9	0.129496	0.0803571
ACTGACGTCAGTTGACTG	CACAACTTCGTGGAGGTCTTA	TAGAAGACGCACCGGCACAATTTAGTGGAGGTCTTAGTTAATATTCATAGCTAAGACCTCCACGAAGTTGTGTTTTTTGGCAAGCAAAAGACGGCATACGAGATGGCAGTCAACTGACGTCAGTTTCGCCGTCTTCGT	CLL-H-55681	AP2S1	Homo sapiens adaptor-related protein complex 2, sigma 1 subunit (AP2S1), transcript variant AP17, mRNA.	AP17; CLAPS2; AP17-DELTA	1175	NM_004069.3	70906429	NP_004060.2	19	19q13.32b	212	116	86	101	63	80	71.5	0.707921	0.337264
TGACACGTCAGTTGACTG	GCCAAGTGGTACATGCAGTTT	TAGAAGACGCACCGGGCCAAGTGGTATATGTAGTTTGTTAATATTCATAGCAAACTGCATGTACCACTTGGCTTTTTTGGCAAGCAAAAGACGGCATACGAGATGGCAGTCAACTGACGTGTCATTCGCCGTCTTCGT	CLL-H-55678	AP2S1	Homo sapiens adaptor-related protein complex 2, sigma 1 subunit (AP2S1), transcript variant AP17, mRNA.	AP17; CLAPS2; AP17-DELTA	1175	NM_004069.3	70906429	NP_004060.2	19	19q13.32b	286	268	300	284	438	350	394	1.38732	1.37762
ACACACGTCAGTTGACAC	GACGCCAAACACACCAACTTT	TAGAAGACGCACCGGGACGCTAAACACACTAACTTTGTTAATATTCATAGCAAAGTTGGTGTGTTTGGCGTCTTTTTTGGCAAGCAAAAGACGGCATACGAGATGGGTGTCAACTGACGTGTGTTTCGCCGTCTTCGT	CLL-H-55677	AP2S1	Homo sapiens adaptor-related protein complex 2, sigma 1 subunit (AP2S1), transcript variant AP17, mRNA.	AP17; CLAPS2; AP17-DELTA	1175	NM_004069.3	70906429	NP_004060.2	19	19q13.32b	286	166	185	175.5	92	396	244	1.39031	0.853147
GTACACGTCAGTTGACCA	GTTCAACTTCTACAAGGTTTA	TAGAAGACGCACCGGGTTCAACTTCTACAAGGTTTAGTTAATATTCATAGCTAAACCTTGTAGAAGTTGAACTTTTTTGGCAAGCAAAAGACGGCATACGAGATGGTGGTCAACTGACGTGTACTTCGCCGTCTTCGT	CLL-H-55679	AP2S1	Homo sapiens adaptor-related protein complex 2, sigma 1 subunit (AP2S1), transcript variant AP17, mRNA.	AP17; CLAPS2; AP17-DELTA	1175	NM_004069.3	70906429	NP_004060.2	19	19q13.32b	186	50	35	42.5	392	87	239.5	5.63529	1.28763
GTGTTGACCACATGTGCA	CCGTTGTCGTGTGATGCCATA	TAGAAGACGCACCGGCCGTTGTTGTGTGATGCTATAGTTAATATTCATAGCTATGGCATCACACGACAACGGTTTTTTGGCAAGCAAAAGACGGCATACGAGATGGTGCACATGTGGTCAACACTTCGCCGTCTTCGT	CLL-H-55682	AP2S1	Homo sapiens adaptor-related protein complex 2, sigma 1 subunit (AP2S1), transcript variant AP17, mRNA.	AP17; CLAPS2; AP17-DELTA	1175	NM_004069.3	70906429	NP_004060.2	19	19q13.32b	29	0	0	0	0	0	0	#DIV/0!	0
TGACCAACTGCAACTGTG	TGGCCAATGAGACCAACATTC	TAGAAGACGCACCGGTGGCCAATGAGACTAACATTTGTTAATATTCATAGCGAATGTTGGTCTCATTGGCCATTTTTTGGCAAGCAAAAGACGGCATACGAGATGGCACAGTTGCAGTTGGTCATTCGCCGTCTTCGT	CLL-H-55686	AP3B2	Homo sapiens adaptor-related protein complex 3, beta 2 subunit (AP3B2), mRNA.	DKFZp686D17136; NAPTB	8120	NM_004644.3	37655178	NP_004635.2	15	15q25.2a	100	49	57	53	2	6	4	0.0754717	0.04
GTACCAACTGCAACTGCA	CCTGTTTGGCTCCCATCTATA	TAGAAGACGCACCGGCCTGTTTGGTTCCCATTTATAGTTAATATTCATAGCTATAGATGGGAGCCAAACAGGTTTTTTGGCAAGCAAAAGACGGCATACGAGATGGTGCAGTTGCAGTTGGTACTTCGCCGTCTTCGT	CLL-H-55687	AP3B2	Homo sapiens adaptor-related protein complex 3, beta 2 subunit (AP3B2), mRNA.	DKFZp686D17136; NAPTB	8120	NM_004644.3	37655178	NP_004635.2	15	15q25.2a	467	190	226	208	88	47	67.5	0.324519	0.14454
GTTGGTTGTGGTTGTGGT	CCTGTTTGGCTCCCATCTATA	TAGAAGACGCACCGGCCTGTTTGGTTCCCATTTATAGTTAATATTCATAGCTATAGATGGGAGCCAAACAGGTTTTTTGGCAAGCAAAAGACGGCATACGAGATGGACCACAACCACAACCAACTTCGCCGTCTTCGT	CLL-H-55688	AP3B2	Homo sapiens adaptor-related protein complex 3, beta 2 subunit (AP3B2), mRNA.	DKFZp686D17136; NAPTB	8120	NM_004644.3	37655178	NP_004635.2	15	15q25.2a	295	225	280	252.5	218	231	224.5	0.889109	0.761017
ACACCAACTGCAACTGAC	CATCCAAGAATTTCCCGAAAT	TAGAAGACGCACCGGCATCCAAGAATTTCCTGAAATGTTAATATTCATAGCATTTCGGGAAATTCTTGGATGTTTTTTGGCAAGCAAAAGACGGCATACGAGATGGGTCAGTTGCAGTTGGTGTTTCGCCGTCTTCGT	CLL-H-55685	AP3B2	Homo sapiens adaptor-related protein complex 3, beta 2 subunit (AP3B2), mRNA.	DKFZp686D17136; NAPTB	8120	NM_004644.3	37655178	NP_004635.2	15	15q25.2a	515	342	242	292	308	455	381.5	1.30651	0.740777
CACAGTACTGCAACTGGT	ATTGGACGCTGTGCAACTAAC	TAGAAGACGCACCGGATTGGACGCTGTGTAACTAATGTTAATATTCATAGCGTTAGTTGCACAGCGTCCAATTTTTTTGGCAAGCAAAAGACGGCATACGAGATGGACCAGTTGCAGTACTGTGTTCGCCGTCTTCGT	CLL-H-55684	AP3B2	Homo sapiens adaptor-related protein complex 3, beta 2 subunit (AP3B2), mRNA.	DKFZp686D17136; NAPTB	8120	NM_004644.3	37655178	NP_004635.2	15	15q25.2a	173	118	77	97.5	204	120	162	1.66154	0.936416
GTCAGTACTGCAACTGCA	CAGAGTCAGTGGTCGTCATTA	TAGAAGACGCACCGGCAGAGTTAGTGGTCGTTATTAGTTAATATTCATAGCTAATGACGACCACTGACTCTGTTTTTTGGCAAGCAAAAGACGGCATACGAGATGGTGCAGTTGCAGTACTGACTTCGCCGTCTTCGT	CLL-H-55683	AP3B2	Homo sapiens adaptor-related protein complex 3, beta 2 subunit (AP3B2), mRNA.	DKFZp686D17136; NAPTB	8120	NM_004644.3	37655178	NP_004635.2	15	15q25.2a	348	276	410	343	500	726	613	1.78717	1.76149
ACCATGGTCACATGACCA	CCTAAGAAGATATAGAGTGTT	TAGAAGACGCACCGGCCTAAGAAGATATAGAGTGTTGTTAATATTCATAGCAACACTCTATATCTTCTTAGGTTTTTTGGCAAGCAAAAGACGGCATACGAGATGGTGGTCATGTGACCATGGTTTCGCCGTCTTCGT	CLL-H-55689	AP3M2	Homo sapiens adaptor-related protein complex 3, mu 2 subunit (AP3M2), mRNA.	AP47B; CLA20; P47B	10947	NM_006803.2	14916518	NP_006794.1	8	8p11.21a	622	657	403	530	136	136	136	0.256604	0.21865
CACATGGTCACATGACTG	CCGTTCTGTTTGTGATTACTT	TAGAAGACGCACCGGCCGTTCTGTTTGTGATTATTTGTTAATATTCATAGCAAGTAATCACAAACAGAACGGTTTTTTGGCAAGCAAAAGACGGCATACGAGATGGCAGTCATGTGACCATGTGTTCGCCGTCTTCGT	CLL-H-55692	AP3M2	Homo sapiens adaptor-related protein complex 3, mu 2 subunit (AP3M2), mRNA.	AP47B; CLA20; P47B	10947	NM_006803.2	14916518	NP_006794.1	8	8p11.21a	301	330	320	325	192	69	130.5	0.401538	0.433555
GTCATGGTCACATGACGT	GCCAGACCTTACACTTTCCTT	TAGAAGACGCACCGGGCCAGACCTTATACTTTCTTTGTTAATATTCATAGCAAGGAAAGTGTAAGGTCTGGCTTTTTTGGCAAGCAAAAGACGGCATACGAGATGGACGTCATGTGACCATGACTTCGCCGTCTTCGT	CLL-H-55691	AP3M2	Homo sapiens adaptor-related protein complex 3, mu 2 subunit (AP3M2), mRNA.	AP47B; CLA20; P47B	10947	NM_006803.2	14916518	NP_006794.1	8	8p11.21a	552	584	489	536.5	285	378	331.5	0.617894	0.600543
ACACGTGTCACATGACCA	CCCTCTGTTTGTCATTGAGTT	TAGAAGACGCACCGGCCCTCTGTTTGTTATTGAGTTGTTAATATTCATAGCAACTCAATGACAAACAGAGGGTTTTTTGGCAAGCAAAAGACGGCATACGAGATGGTGGTCATGTGACACGTGTTTCGCCGTCTTCGT	CLL-H-55693	AP3M2	Homo sapiens adaptor-related protein complex 3, mu 2 subunit (AP3M2), mRNA.	AP47B; CLA20; P47B	10947	NM_006803.2	14916518	NP_006794.1	8	8p11.21a	301	56	126	91	134	205	169.5	1.86264	0.563123
TGCATGGTCACATGACAC	CGTCTGGATATGTATGGAGAA	TAGAAGACGCACCGGCGTCTGGATATGTGTGGAGGAGTTAATATTCATAGCTTCTCCATACATATCCAGACGTTTTTTGGCAAGCAAAAGACGGCATACGAGATGGGTGTCATGTGACCATGCATTCGCCGTCTTCGT	CLL-H-55690	AP3M2	Homo sapiens adaptor-related protein complex 3, mu 2 subunit (AP3M2), mRNA.	AP47B; CLA20; P47B	10947	NM_006803.2	14916518	NP_006794.1	8	8p11.21a	314	216	83	149.5	111	534	322.5	2.15719	1.02707
CAACTGGTCAGTTGACTG	CCCTACAGTGAAGATACACAA	TAGAAGACGCACCGGCCCTACAGTGAAGATATACAAGTTAATATTCATAGCTTGTGTATCTTCACTGTAGGGTTTTTTGGCAAGCAAAAGACGGCATACGAGATGGCAGTCAACTGACCAGTTGTTCGCCGTCTTCGT	CLL-H-55694	AP3S1	Homo sapiens adaptor-related protein complex 3, sigma 1 subunit (AP3S1), transcript variant 2, mRNA.	CLAPS3; Sigma3A	1176	NM_001002924.1	50959221	NP_001002924.1	5	5q23.1a	64	29	88	58.5	12	25	18.5	0.316239	0.289062
GTTGTGGTCAGTTGACCA	CTTCCTGAGATCCCAAGAAAT	TAGAAGACGCACCGGCTTCCTGAGATCCTAAGAAATGTTAATATTCATAGCATTTCTTGGGATCTCAGGAAGTTTTTTGGCAAGCAAAAGACGGCATACGAGATGGTGGTCAACTGACCACAACTTCGCCGTCTTCGT	CLL-H-55697	AP3S1	Homo sapiens adaptor-related protein complex 3, sigma 1 subunit (AP3S1), transcript variant 2, mRNA.	CLAPS3; Sigma3A	1176	NM_001002924.1	50959221	NP_001002924.1	5	5q23.1a	32	23	17	20	17	3	10	0.5	0.3125
TGTGTGGTCAGTTGACTG	CCATGTAGACAAGGTTCACAA	TAGAAGACGCACCGGCCATGTAGACAAGGTTTACAAGTTAATATTCATAGCTTGTGAACCTTGTCTACATGGTTTTTTGGCAAGCAAAAGACGGCATACGAGATGGCAGTCAACTGACCACACATTCGCCGTCTTCGT	CLL-H-55696	AP3S1	Homo sapiens adaptor-related protein complex 3, sigma 1 subunit (AP3S1), transcript variant 2, mRNA.	CLAPS3; Sigma3A	1176	NM_001002924.1	50959221	NP_001002924.1	5	5q23.1a	142	68	144	106	48	59	53.5	0.504717	0.376761
GTCACACACAGTTGTGCA	GCCTCTATGTATTGGCTACTA	TAGAAGACGCACCGGGCCTCTATGTATTGGTTACTAGTTAATATTCATAGCTAGTAGCCAATACATAGAGGCTTTTTTGGCAAGCAAAAGACGGCATACGAGATGGTGCACAACTGTGTGTGACTTCGCCGTCTTCGT	CLL-H-55699	AP3S1	Homo sapiens adaptor-related protein complex 3, sigma 1 subunit (AP3S1), transcript variant 2, mRNA.	CLAPS3; Sigma3A	1176	NM_001002924.1	50959221	NP_001002924.1	5	5q23.1a	182	163	161	162	149	111	130	0.802469	0.714286
CATGTGGTCAGTTGACGT	GTAATTTCCTAGAAGGAGGAT	TAGAAGACGCACCGGGTAATTTCTTAGAAGGAGGATGTTAATATTCATAGCATCCTCCTTCTAGGAAATTACTTTTTTGGCAAGCAAAAGACGGCATACGAGATGGACGTCAACTGACCACATGTTCGCCGTCTTCGT	CLL-H-55698	AP3S1	Homo sapiens adaptor-related protein complex 3, sigma 1 subunit (AP3S1), transcript variant 2, mRNA.	CLAPS3; Sigma3A	1176	NM_001002924.1	50959221	NP_001002924.1	5	5q23.1a	67	55	14	34.5	46	27	36.5	1.05797	0.544776
ACTGTGGTCAGTTGACAC	GCAAATCATCAGGGAGACTTT	TAGAAGACGCACCGGGCAAATCATTAGGGAGACTTTGTTAATATTCATAGCAAAGTCTCCCTGATGATTTGCTTTTTTGGCAAGCAAAAGACGGCATACGAGATGGGTGTCAACTGACCACAGTTTCGCCGTCTTCGT	CLL-H-55695	AP3S1	Homo sapiens adaptor-related protein complex 3, sigma 1 subunit (AP3S1), transcript variant 2, mRNA.	CLAPS3; Sigma3A	1176	NM_001002924.1	50959221	NP_001002924.1	5	5q23.1a	347	198	194	196	358	510	434	2.21429	1.25072
ACTGACGTCACATGACGT	CCAGCGTTTCCCAGAAGAAAT	TAGAAGACGCACCGGCCAGTGTTTCCTAGAAGAAATGTTAATATTCATAGCATTTCTTCTGGGAAACGCTGGTTTTTTGGCAAGCAAAAGACGGCATACGAGATGGACGTCATGTGACGTCAGTTTCGCCGTCTTCGT	CLL-H-55703	AP3S2	Homo sapiens adaptor-related protein complex 3, sigma 2 subunit (AP3S2), mRNA.	sigma3b; AP3S3; FLJ35955	10239	NM_005829.3	39725670	NP_005820.1	15	15q26.1b	163	234	167	200.5	5	8	6.5	0.032419	0.0398773
CAACACGTCACATGACCA	GCTACCCTCTACTTTGTATTT	TAGAAGACGCACCGGGCTACCCTTTACTTTGTATTTGTTAATATTCATAGCAAATACAAAGTAGAGGGTAGCTTTTTTGGCAAGCAAAAGACGGCATACGAGATGGTGGTCATGTGACGTGTTGTTCGCCGTCTTCGT	CLL-H-55702	AP3S2	Homo sapiens adaptor-related protein complex 3, sigma 2 subunit (AP3S2), mRNA.	sigma3b; AP3S3; FLJ35955	10239	NM_005829.3	39725670	NP_005820.1	15	15q26.1b	229	251	221	236	227	152	189.5	0.802966	0.827511
GTACACGTCACATGACAC	GCGGGATGACAACATCTGTAA	TAGAAGACGCACCGGGCGGGATGATAACATTTGTAAGTTAATATTCATAGCTTACAGATGTTGTCATCCCGCTTTTTTGGCAAGCAAAAGACGGCATACGAGATGGGTGTCATGTGACGTGTACTTCGCCGTCTTCGT	CLL-H-55701	AP3S2	Homo sapiens adaptor-related protein complex 3, sigma 2 subunit (AP3S2), mRNA.	sigma3b; AP3S3; FLJ35955	10239	NM_005829.3	39725670	NP_005820.1	15	15q26.1b	227	95	126	110.5	220	219	219.5	1.98643	0.96696
TGTGACGTCACATGACCA	GCAGATTGTTCGAGAGACTTT	TAGAAGACGCACCGGGCAGATTGTTTGAGAGACTTTGTTAATATTCATAGCAAAGTCTCTCGAACAATCTGCTTTTTTGGCAAGCAAAAGACGGCATACGAGATGGTGGTCATGTGACGTCACATTCGCCGTCTTCGT	CLL-H-55704	AP3S2	Homo sapiens adaptor-related protein complex 3, sigma 2 subunit (AP3S2), mRNA.	sigma3b; AP3S3; FLJ35955	10239	NM_005829.3	39725670	NP_005820.1	15	15q26.1b	275	128	91	109.5	133	311	222	2.0274	0.807273
TGACACGTCACATGACGT	CGGAACATCAACATTGGCGAT	TAGAAGACGCACCGGCGGAACATCAATATTGGTGATGTTAATATTCATAGCATCGCCAATGTTGATGTTCCGTTTTTTGGCAAGCAAAAGACGGCATACGAGATGGACGTCATGTGACGTGTCATTCGCCGTCTTCGT	CLL-H-55700	AP3S2	Homo sapiens adaptor-related protein complex 3, sigma 2 subunit (AP3S2), mRNA.	sigma3b; AP3S3; FLJ35955	10239	NM_005829.3	39725670	NP_005820.1	15	15q26.1b	333	272	296	284	528	1065	796.5	2.80458	2.39189
GTCATGCATGACACTGCA	CCATTGCTCACCATCTCTTAA	TAGAAGACGCACCGGCCATTGCTCACCATTTCTTAAGTTAATATTCATAGCTTAAGAGATGGTGAGCAATGGTTTTTTGGCAAGCAAAAGACGGCATACGAGATGGTGCAGTGTCATGCATGACTTCGCCGTCTTCGT	CLL-H-55709	AP4B1	Homo sapiens adaptor-related protein complex 4, beta 1 subunit (AP4B1), mRNA.	BETA-4	10717	NM_006594.1	5729741	NP_006585.1	1	1p13.2b	446	201	235	218	77	54	65.5	0.300459	0.146861
ACCATGCATGACACTGAC	GCCATCAATACGCTGTGCAAA	TAGAAGACGCACCGGGCCATCAATATGCTGTGTAAAGTTAATATTCATAGCTTTGCACAGCGTATTGATGGCTTTTTTGGCAAGCAAAAGACGGCATACGAGATGGGTCAGTGTCATGCATGGTTTCGCCGTCTTCGT	CLL-H-55707	AP4B1	Homo sapiens adaptor-related protein complex 4, beta 1 subunit (AP4B1), mRNA.	BETA-4	10717	NM_006594.1	5729741	NP_006585.1	1	1p13.2b	233	135	53	94	46	49	47.5	0.505319	0.203863
TGCATGCATGACACTGTG	GCTAGGACGTTTGTTGTATTA	TAGAAGACGCACCGGGCTAGGATGTTTGTTGTATTAGTTAATATTCATAGCTAATACAACAAACGTCCTAGCTTTTTTGGCAAGCAAAAGACGGCATACGAGATGGCACAGTGTCATGCATGCATTCGCCGTCTTCGT	CLL-H-55708	AP4B1	Homo sapiens adaptor-related protein complex 4, beta 1 subunit (AP4B1), mRNA.	BETA-4	10717	NM_006594.1	5729741	NP_006585.1	1	1p13.2b	166	10	12	11	12	22	17	1.54545	0.10241
GTGTTGCATGACACTGGT	CCTTATGTGTTAGAGGACTTT	TAGAAGACGCACCGGCCTTATGTGTTGGAGGGCTTTGTTAATATTCATAGCAAAGTCCTCTAACACATAAGGTTTTTTGGCAAGCAAAAGACGGCATACGAGATGGACCAGTGTCATGCAACACTTCGCCGTCTTCGT	CLL-H-55705	AP4B1	Homo sapiens adaptor-related protein complex 4, beta 1 subunit (AP4B1), mRNA.	BETA-4	10717	NM_006594.1	5729741	NP_006585.1	1	1p13.2b	108	77	39	58	44	209	126.5	2.18103	1.1713
CAGTTGCATGACACTGTG	GCAAGCACTTATTTGGCTACT	TAGAAGACGCACCGGGCAAGCACTTATTTGGTTACTGTTAATATTCATAGCAGTAGCCAAATAAGTGCTTGCTTTTTTGGCAAGCAAAAGACGGCATACGAGATGGCACAGTGTCATGCAACTGTTCGCCGTCTTCGT	CLL-H-55706	AP4B1	Homo sapiens adaptor-related protein complex 4, beta 1 subunit (AP4B1), mRNA.	BETA-4	10717	NM_006594.1	5729741	NP_006585.1	1	1p13.2b	32	2	7	4.5	24	36	30	6.66667	0.9375
GTGTGTTGTGGTCAACGT	CCTTACGAAGAGCTGAGTTAA	TAGAAGACGCACCGGCCTTACGAAGAGTTGAGTTAAGTTAATATTCATAGCTTAACTCAGCTCTTCGTAAGGTTTTTTGGCAAGCAAAAGACGGCATACGAGATGGACGTTGACCACAACACACTTCGCCGTCTTCGT	CLL-H-55713	AP4E1	Homo sapiens adaptor-related protein complex 4, epsilon 1 subunit (AP4E1), mRNA.	DKFZp686L12167	23431	NM_007347.3	75812964	NP_031373.2	15	15q21.2b	167	154	105	129.5	13	6	9.5	0.0733591	0.0568862
CATGGTTGTGGTCAACAC	CCCTAACCTTTAACTCAGGAT	TAGAAGACGCACCGGCCCTAACCTTTAACTTAGGATGTTAATATTCATAGCATCCTGAGTTAAAGGTTAGGGTTTTTTGGCAAGCAAAAGACGGCATACGAGATGGGTGTTGACCACAACCATGTTCGCCGTCTTCGT	CLL-H-55710	AP4E1	Homo sapiens adaptor-related protein complex 4, epsilon 1 subunit (AP4E1), mRNA.	DKFZp686L12167	23431	NM_007347.3	75812964	NP_031373.2	15	15q21.2b	468	730	935	832.5	177	66	121.5	0.145946	0.259615
ACGTGTTGTGGTCAACCA	GCTAAGCTCTACAAGTTACTT	TAGAAGACGCACCGGGCTAAGCTCTACAAGTTATTTGTTAATATTCATAGCAAGTAACTTGTAGAGCTTAGCTTTTTTGGCAAGCAAAAGACGGCATACGAGATGGTGGTTGACCACAACACGTTTCGCCGTCTTCGT	CLL-H-55711	AP4E1	Homo sapiens adaptor-related protein complex 4, epsilon 1 subunit (AP4E1), mRNA.	DKFZp686L12167	23431	NM_007347.3	75812964	NP_031373.2	15	15q21.2b	199	432	234	333	43	119	81	0.243243	0.407035
TGGTGTTGTGGTCAACAC	GCTGAGAAATATGCTCCTGAT	TAGAAGACGCACCGGGCTGAGAAATATGCTCTTGATGTTAATATTCATAGCATCAGGAGCATATTTCTCAGCTTTTTTGGCAAGCAAAAGACGGCATACGAGATGGGTGTTGACCACAACACCATTCGCCGTCTTCGT	CLL-H-55712	AP4E1	Homo sapiens adaptor-related protein complex 4, epsilon 1 subunit (AP4E1), mRNA.	DKFZp686L12167	23431	NM_007347.3	75812964	NP_031373.2	15	15q21.2b	77	47	31	39	13	29	21	0.538462	0.272727
CAGTGTTGTGGTCAACTG	CAGAGCACTAACCTAGTAGAA	TAGAAGACGCACCGGCAGAGCACTAACTTAGTAGAAGTTAATATTCATAGCTTCTACTAGGTTAGTGCTCTGTTTTTTGGCAAGCAAAAGACGGCATACGAGATGGCAGTTGACCACAACACTGTTCGCCGTCTTCGT	CLL-H-55714	AP4E1	Homo sapiens adaptor-related protein complex 4, epsilon 1 subunit (AP4E1), mRNA.	DKFZp686L12167	23431	NM_007347.3	75812964	NP_031373.2	15	15q21.2b	63	118	51	84.5	44	50	47	0.556213	0.746032
CATGTGGTCACATGTGGT	CTGGCCTTTGAATCCACTAGT	TAGAAGACGCACCGGCTGGTCTTTGAATCCATTAGTGTTAATATTCATAGCACTAGTGGATTCAAAGGCCAGTTTTTTGGCAAGCAAAAGACGGCATACGAGATGGACCACATGTGACCACATGTTCGCCGTCTTCGT	CLL-H-55715	AP4E1	Homo sapiens adaptor-related protein complex 4, epsilon 1 subunit (AP4E1), mRNA.	DKFZp686L12167	23431	NM_007347.3	75812964	NP_031373.2	15	15q21.2b	16	0	0	0	0	0	0	#DIV/0!	0
TGCAACCATGGTGTTGGT	CGAGTACCGTGGAATACATCT	TAGAAGACGCACCGGCGAGTACTGTGGAATACATTTGTTAATATTCATAGCAGATGTATTCCACGGTACTCGTTTTTTGGCAAGCAAAAGACGGCATACGAGATGGACCAACACCATGGTTGCATTCGCCGTCTTCGT	CLL-H-55720	AP4S1	Homo sapiens adaptor-related protein complex 4, sigma 1 subunit (AP4S1), mRNA.	CLA20; CLAPS4; FLJ32366; AP47B	11154	NM_007077.2	21361393	NP_009008.2	14	14q12e	29	32	61	46.5	0	3	1.5	0.0322581	0.0517241
ACCAGTACCAGTTGACAC	CGACTTTCTAAGTACTATGAA	TAGAAGACGCACCGGCGACTTTCTAAGTACTATGAAGTTAATATTCATAGCTTCATAGTACTTAGAAAGTCGTTTTTTGGCAAGCAAAAGACGGCATACGAGATGGGTGTCAACTGGTACTGGTTTCGCCGTCTTCGT	CLL-H-55717	AP4S1	Homo sapiens adaptor-related protein complex 4, sigma 1 subunit (AP4S1), mRNA.	CLA20; CLAPS4; FLJ32366; AP47B	11154	NM_007077.2	21361393	NP_009008.2	14	14q12e	184	92	72	82	47	14	30.5	0.371951	0.165761
ACCAACCATGGTGTTGTG	CTCTTCGAGACAATATGGATT	TAGAAGACGCACCGGCTCTTCGAGATAATATGGATTGTTAATATTCATAGCAATCCATATTGTCTCGAAGAGTTTTTTGGCAAGCAAAAGACGGCATACGAGATGGCACAACACCATGGTTGGTTTCGCCGTCTTCGT	CLL-H-55719	AP4S1	Homo sapiens adaptor-related protein complex 4, sigma 1 subunit (AP4S1), mRNA.	CLA20; CLAPS4; FLJ32366; AP47B	11154	NM_007077.2	21361393	NP_009008.2	14	14q12e	1149	986	1182	1084	691	336	513.5	0.473708	0.44691
CAGTACCATGGTGTTGGT	GCAGGATGGTAGTGGGAAGAA	TAGAAGACGCACCGGGCAGGATGGTGGTGGGAAGGAGTTAATATTCATAGCTTCTTCCCACTACCATCCTGCTTTTTTGGCAAGCAAAAGACGGCATACGAGATGGACCAACACCATGGTACTGTTCGCCGTCTTCGT	CLL-H-55718	AP4S1	Homo sapiens adaptor-related protein complex 4, sigma 1 subunit (AP4S1), mRNA.	CLA20; CLAPS4; FLJ32366; AP47B	11154	NM_007077.2	21361393	NP_009008.2	14	14q12e	36	0	2	1	1	0	0.5	0.5	0.0138889
CAGTGTACCAGTTGACTG	CGAGATGGCTATTTATGAATT	TAGAAGACGCACCGGCGAGATGGCTATTTATGAATTGTTAATATTCATAGCAATTCATAAATAGCCATCTCGTTTTTTGGCAAGCAAAAGACGGCATACGAGATGGCAGTCAACTGGTACACTGTTCGCCGTCTTCGT	CLL-H-55716	AP4S1	Homo sapiens adaptor-related protein complex 4, sigma 1 subunit (AP4S1), mRNA.	CLA20; CLAPS4; FLJ32366; AP47B	11154	NM_007077.2	21361393	NP_009008.2	14	14q12e	250	356	265	310.5	331	511	421	1.35588	1.684
GTTGGTACACGTCAACTG	GTGACTTGGAAGAAACAACTA	TAGAAGACGCACCGGGTGACTTGGAAGAAATAACTAGTTAATATTCATAGCTAGTTGTTTCTTCCAAGTCACTTTTTTGGCAAGCAAAAGACGGCATACGAGATGGCAGTTGACGTGTACCAACTTCGCCGTCTTCGT	CLL-H-55722	APOF	Homo sapiens apolipoprotein F (APOF), mRNA.	DKFZp781G18150; Apo-F; MGC22520	319	NM_001638.2	50659075	NP_001629.1	12	12q13.2c	128	66	70	68	3	25	14	0.205882	0.109375
TGGTGTACACGTCAACAC	CTACTCTGGCTTCTTTCATAT	TAGAAGACGCACCGGCTACTCTGGTTTCTTTCATATGTTAATATTCATAGCATATGAAAGAAGCCAGAGTAGTTTTTTGGCAAGCAAAAGACGGCATACGAGATGGGTGTTGACGTGTACACCATTCGCCGTCTTCGT	CLL-H-55725	APOF	Homo sapiens apolipoprotein F (APOF), mRNA.	DKFZp781G18150; Apo-F; MGC22520	319	NM_001638.2	50659075	NP_001629.1	12	12q13.2c	109	95	62	78.5	31	24	27.5	0.350318	0.252294
ACGTGTACACGTCAACCA	CAGTTGATCCAGTATTACCAA	TAGAAGACGCACCGGCAGTTGATCCAGTATTATCAAGTTAATATTCATAGCTTGGTAATACTGGATCAACTGTTTTTTGGCAAGCAAAAGACGGCATACGAGATGGTGGTTGACGTGTACACGTTTCGCCGTCTTCGT	CLL-H-55724	APOF	Homo sapiens apolipoprotein F (APOF), mRNA.	DKFZp781G18150; Apo-F; MGC22520	319	NM_001638.2	50659075	NP_001629.1	12	12q13.2c	204	34	85	59.5	49	58	53.5	0.89916	0.262255
CATGGTACACGTCAACAC	CTTCATATGGAAAGCAGACAA	TAGAAGACGCACCGGCTTCATATGGAAAGCAGATAAGTTAATATTCATAGCTTGTCTGCTTTCCATATGAAGTTTTTTGGCAAGCAAAAGACGGCATACGAGATGGGTGTTGACGTGTACCATGTTCGCCGTCTTCGT	CLL-H-55723	APOF	Homo sapiens apolipoprotein F (APOF), mRNA.	DKFZp781G18150; Apo-F; MGC22520	319	NM_001638.2	50659075	NP_001629.1	12	12q13.2c	398	405	251	328	258	375	316.5	0.964939	0.795226
TGTGGTACACGTCAACCA	CCAAGATCAGAAAGACGCAAA	TAGAAGACGCACCGGCCAAGATCAGAAAGACGTAAAGTTAATATTCATAGCTTTGCGTCTTTCTGATCTTGGTTTTTTGGCAAGCAAAAGACGGCATACGAGATGGTGGTTGACGTGTACCACATTCGCCGTCTTCGT	CLL-H-55721	APOF	Homo sapiens apolipoprotein F (APOF), mRNA.	DKFZp781G18150; Apo-F; MGC22520	319	NM_001638.2	50659075	NP_001629.1	12	12q13.2c	183	38	31	34.5	40	56	48	1.3913	0.262295
ACCAGTCACAGTTGTGTG	CAGAGCGAGACCATGTCTCAA	TAGAAGACGCACCGGCAGAGCGAGACTATGTCTTAAGTTAATATTCATAGCTTGAGACATGGTCTCGCTCTGTTTTTTGGCAAGCAAAAGACGGCATACGAGATGGCACACAACTGTGACTGGTTTCGCCGTCTTCGT	CLL-H-55726	APOF	Homo sapiens apolipoprotein F (APOF), mRNA.	DKFZp781G18150; Apo-F; MGC22520	319	NM_001638.2	50659075	NP_001629.1	12	12q13.2c	208	46	82	64	157	107	132	2.0625	0.634615
CAACGTACGTGTGTACCA	CTGGAGGAGAAGCTAAACATT	TAGAAGACGCACCGGCTGGAGGAGAAGCTAAATATTGTTAATATTCATAGCAATGTTTAGCTTCTCCTCCAGTTTTTTGGCAAGCAAAAGACGGCATACGAGATGGTGGTACACACGTACGTTGTTCGCCGTCTTCGT	CLL-H-55730	APOL1	Homo sapiens apolipoprotein L, 1 (APOL1), transcript variant 2, mRNA.	APOL-I; APOL; APO-L	8542	NM_145343.1	21735615	NP_663318.1	22	22q12.3d	103	3	55	29	11	4	7.5	0.258621	0.0728155
TGACGTACGTGTGTACGT	CGTGTACGAATCAAAGCACTT	TAGAAGACGCACCGGCGTGTACGAATCAAAGTACTTGTTAATATTCATAGCAAGTGCTTTGATTCGTACACGTTTTTTGGCAAGCAAAAGACGGCATACGAGATGGACGTACACACGTACGTCATTCGCCGTCTTCGT	CLL-H-55728	APOL1	Homo sapiens apolipoprotein L, 1 (APOL1), transcript variant 2, mRNA.	APOL-I; APOL; APO-L	8542	NM_145343.1	21735615	NP_663318.1	22	22q12.3d	113	18	5	11.5	13	7	10	0.869565	0.0884956
GTACGTACGTGTGTACAC	GCCATTAAGTATTTCAAGGAA	TAGAAGACGCACCGGGCCATTAAGTATTTCAAGGAAGTTAATATTCATAGCTTCCTTGAAATACTTAATGGCTTTTTTGGCAAGCAAAAGACGGCATACGAGATGGGTGTACACACGTACGTACTTCGCCGTCTTCGT	CLL-H-55729	APOL1	Homo sapiens apolipoprotein L, 1 (APOL1), transcript variant 2, mRNA.	APOL-I; APOL; APO-L	8542	NM_145343.1	21735615	NP_663318.1	22	22q12.3d	521	625	967	796	1108	996	1052	1.32161	2.01919
ACACGTACGTGTGTACTG	CCTCCGAAGAATGAAGTCTTT	TAGAAGACGCACCGGCCTCTGAAGAATGAAGTCTTTGTTAATATTCATAGCAAAGACTTCATTCTTCGGAGGTTTTTTGGCAAGCAAAAGACGGCATACGAGATGGCAGTACACACGTACGTGTTTCGCCGTCTTCGT	CLL-H-55727	APOL1	Homo sapiens apolipoprotein L, 1 (APOL1), transcript variant 2, mRNA.	APOL-I; APOL; APO-L	8542	NM_145343.1	21735615	NP_663318.1	22	22q12.3d	108	21	48	34.5	78	73	75.5	2.18841	0.699074
ACTGGTACGTGTGTACGT	TCTTTATTGAGGATGCCATTA	TAGAAGACGCACCGGTCTTTATTGAGGATGCCATTAGTTAATATTCATAGCTAATGGCATCCTCAATAAAGATTTTTTGGCAAGCAAAAGACGGCATACGAGATGGACGTACACACGTACCAGTTTCGCCGTCTTCGT	CLL-H-55731	APOL1	Homo sapiens apolipoprotein L, 1 (APOL1), transcript variant 2, mRNA.	APOL-I; APOL; APO-L	8542	NM_145343.1	21735615	NP_663318.1	22	22q12.3d	102	38	48	43	78	148	113	2.62791	1.10784
TGACACCACAACGTACCA	GCTTGGCGATATGTACCTATA	TAGAAGACGCACCGGGCTTGGCGATATGTACTTATAGTTAATATTCATAGCTATAGGTACATATCGCCAAGCTTTTTTGGCAAGCAAAAGACGGCATACGAGATGGTGGTACGTTGTGGTGTCATTCGCCGTCTTCGT	CLL-H-55736	APOL4	Homo sapiens apolipoprotein L, 4 (APOL4), transcript variant a, mRNA.	APOL-IV; APOLIV	80832	NM_030643.3	22035655	NP_085146.2	22	22q12.3d	270	266	184	225	44	18	31	0.137778	0.114815
ACGTTGACCATGTGTGGT	CTGTCAGCTGAGGAGGATGTA	TAGAAGACGCACCGGCTGTTAGTTGAGGAGGATGTAGTTAATATTCATAGCTACATCCTCCTCAGCTGACAGTTTTTTGGCAAGCAAAAGACGGCATACGAGATGGACCACACATGGTCAACGTTTCGCCGTCTTCGT	CLL-H-55737	APOL4	Homo sapiens apolipoprotein L, 4 (APOL4), transcript variant a, mRNA.	APOL-IV; APOLIV	80832	NM_030643.3	22035655	NP_085146.2	22	22q12.3d	63	10	14	12	2	2	2	0.166667	0.031746
ACACACCACAACGTACGT	CCCATATCCATCAGAGTCTAA	TAGAAGACGCACCGGCCCATATCCATCAGAGTTTAAGTTAATATTCATAGCTTAGACTCTGATGGATATGGGTTTTTTGGCAAGCAAAAGACGGCATACGAGATGGACGTACGTTGTGGTGTGTTTCGCCGTCTTCGT	CLL-H-55735	APOL4	Homo sapiens apolipoprotein L, 4 (APOL4), transcript variant a, mRNA.	APOL-IV; APOLIV	80832	NM_030643.3	22035655	NP_085146.2	22	22q12.3d	528	621	809	715	203	529	366	0.511888	0.693182
GTCACAGTCAACGTACAC	CCCTTTGATTGCTTGGCGATA	TAGAAGACGCACCGGCCCTTTGATTGTTTGGTGATAGTTAATATTCATAGCTATCGCCAAGCAATCAAAGGGTTTTTTGGCAAGCAAAAGACGGCATACGAGATGGGTGTACGTTGACTGTGACTTCGCCGTCTTCGT	CLL-H-55733	APOL4	Homo sapiens apolipoprotein L, 4 (APOL4), transcript variant a, mRNA.	APOL-IV; APOLIV	80832	NM_030643.3	22035655	NP_085146.2	22	22q12.3d	919	878	1183	1030.5	680	603	641.5	0.622513	0.698041
CACACAGTCAACGTACCA	GCGTTATGTTGGCACCATTTA	TAGAAGACGCACCGGGCGTTATGTTGGCACTATTTAGTTAATATTCATAGCTAAATGGTGCCAACATAACGCTTTTTTGGCAAGCAAAAGACGGCATACGAGATGGTGGTACGTTGACTGTGTGTTCGCCGTCTTCGT	CLL-H-55734	APOL4	Homo sapiens apolipoprotein L, 4 (APOL4), transcript variant a, mRNA.	APOL-IV; APOLIV	80832	NM_030643.3	22035655	NP_085146.2	22	22q12.3d	231	89	82	85.5	76	66	71	0.830409	0.307359
TGCACAGTCAACGTACGT	CGCAATCTCTAAACACAAATT	TAGAAGACGCACCGGCGCAATCTCTAAACACAAATTGTTAATATTCATAGCAATTTGTGTTTAGAGATTGCGTTTTTTGGCAAGCAAAAGACGGCATACGAGATGGACGTACGTTGACTGTGCATTCGCCGTCTTCGT	CLL-H-55732	APOL4	Homo sapiens apolipoprotein L, 4 (APOL4), transcript variant a, mRNA.	APOL-IV; APOLIV	80832	NM_030643.3	22035655	NP_085146.2	22	22q12.3d	516	127	183	155	223	174	198.5	1.28065	0.38469
ACACACACCAGTCAACTG	GCCTTGGAGGTCCAAATAATA	TAGAAGACGCACCGGGCCTTGGAGGTCTAAATAATAGTTAATATTCATAGCTATTATTTGGACCTCCAAGGCTTTTTTGGCAAGCAAAAGACGGCATACGAGATGGCAGTTGACTGGTGTGTGTTTCGCCGTCTTCGT	CLL-H-55738	APOL6	Homo sapiens apolipoprotein L, 6 (APOL6), mRNA.	FLJ38562; DKFZp667M075; APOL-VI; MGC57495; FLJ90164	80830	NM_030641.3	87162462	NP_085144.1	22	22q12.3c	449	495	254	374.5	96	108	102	0.272363	0.227171
CAACACACCAGTCAACCA	GAAATTCACCAAGGCTAACAT	TAGAAGACGCACCGGGAAATTCACCAAGGCTAATATGTTAATATTCATAGCATGTTAGCCTTGGTGAATTTCTTTTTTGGCAAGCAAAAGACGGCATACGAGATGGTGGTTGACTGGTGTGTTGTTCGCCGTCTTCGT	CLL-H-55741	APOL6	Homo sapiens apolipoprotein L, 6 (APOL6), mRNA.	FLJ38562; DKFZp667M075; APOL-VI; MGC57495; FLJ90164	80830	NM_030641.3	87162462	NP_085144.1	22	22q12.3c	250	49	65	57	23	34	28.5	0.5	0.114
ACTGACACCAGTCAACGT	GAAGATCTGAAAGGGAACATT	TAGAAGACGCACCGGGAAGATCTGAAAGGGAATATTGTTAATATTCATAGCAATGTTCCCTTTCAGATCTTCTTTTTTGGCAAGCAAAAGACGGCATACGAGATGGACGTTGACTGGTGTCAGTTTCGCCGTCTTCGT	CLL-H-55742	APOL6	Homo sapiens apolipoprotein L, 6 (APOL6), mRNA.	FLJ38562; DKFZp667M075; APOL-VI; MGC57495; FLJ90164	80830	NM_030641.3	87162462	NP_085144.1	22	22q12.3c	167	58	43	50.5	12	41	26.5	0.524752	0.158683
TGGTTGTGACACGTTGGT	CTCCTCCCAATTCATATGTTG	TAGAAGACGCACCGGCTCCTCCCAATTTATATGTTGGTTAATATTCATAGCCAACATATGAATTGGGAGGAGTTTTTTGGCAAGCAAAAGACGGCATACGAGATGGACCAACGTGTCACAACCATTCGCCGTCTTCGT	CLL-H-55743	APOL6	Homo sapiens apolipoprotein L, 6 (APOL6), mRNA.	FLJ38562; DKFZp667M075; APOL-VI; MGC57495; FLJ90164	80830	NM_030641.3	87162462	NP_085144.1	22	22q12.3c	386	267	488	377.5	141	284	212.5	0.562914	0.550518
TGACACACCAGTCAACGT	GCCTTCTGTTTCTCCTTCAAT	TAGAAGACGCACCGGGCCTTCTGTTTCTCCTTTAATGTTAATATTCATAGCATTGAAGGAGAAACAGAAGGCTTTTTTGGCAAGCAAAAGACGGCATACGAGATGGACGTTGACTGGTGTGTCATTCGCCGTCTTCGT	CLL-H-55739	APOL6	Homo sapiens apolipoprotein L, 6 (APOL6), mRNA.	FLJ38562; DKFZp667M075; APOL-VI; MGC57495; FLJ90164	80830	NM_030641.3	87162462	NP_085144.1	22	22q12.3c	120	13	16	14.5	8	21	14.5	1	0.120833
GTACACACCAGTCAACAC	GCTCACTGAGATAGATACATA	TAGAAGACGCACCGGGCTCACTGAGATAGATATATAGTTAATATTCATAGCTATGTATCTATCTCAGTGAGCTTTTTTGGCAAGCAAAAGACGGCATACGAGATGGGTGTTGACTGGTGTGTACTTCGCCGTCTTCGT	CLL-H-55740	APOL6	Homo sapiens apolipoprotein L, 6 (APOL6), mRNA.	FLJ38562; DKFZp667M075; APOL-VI; MGC57495; FLJ90164	80830	NM_030641.3	87162462	NP_085144.1	22	22q12.3c	244	404	406	405	421	590	505.5	1.24815	2.07172
TGCACAGTGTACACACTG	CCGACATCATTGTGTTCAGAA	TAGAAGACGCACCGGCCGACATCATTGTGTTTAGAAGTTAATATTCATAGCTTCTGAACACAATGATGTCGGTTTTTTGGCAAGCAAAAGACGGCATACGAGATGGCAGTGTGTACACTGTGCATTCGCCGTCTTCGT	CLL-H-55744	APOLD1	Homo sapiens apolipoprotein L domain containing 1 (APOLD1), mRNA.	VERGE; DKFZP434F0318; FLJ25138	81575	NM_030817.1	13540611	NP_110444.1	12	12p13.1b	170	206	242	224	147	101	124	0.553571	0.729412
ACTGCAGTCAACTGTGCA	GCCGTCACCATCACGTCCGAT	TAGAAGACGCACCGGGCCGTCACCATTACGTCTGATGTTAATATTCATAGCATCGGACGTGATGGTGACGGCTTTTTTGGCAAGCAAAAGACGGCATACGAGATGGTGCACAGTTGACTGCAGTTTCGCCGTCTTCGT	CLL-H-55747	APOLD1	Homo sapiens apolipoprotein L domain containing 1 (APOLD1), mRNA.	VERGE; DKFZP434F0318; FLJ25138	81575	NM_030817.1	13540611	NP_110444.1	12	12p13.1b	229	250	475	362.5	172	230	201	0.554483	0.877729
CACACAGTGTACACACGT	CCAGGACCAGATGCGAGAGAT	TAGAAGACGCACCGGCCAGGACTAGATGTGAGAGATGTTAATATTCATAGCATCTCTCGCATCTGGTCCTGGTTTTTTGGCAAGCAAAAGACGGCATACGAGATGGACGTGTGTACACTGTGTGTTCGCCGTCTTCGT	CLL-H-55746	APOLD1	Homo sapiens apolipoprotein L domain containing 1 (APOLD1), mRNA.	VERGE; DKFZP434F0318; FLJ25138	81575	NM_030817.1	13540611	NP_110444.1	12	12p13.1b	454	243	232	237.5	251	85	168	0.707368	0.370044
TGTGCAGTCAACTGTGAC	CGCCCTGTACAATTCTGTCTA	TAGAAGACGCACCGGCGCCCTGTATAATTCTGTTTAGTTAATATTCATAGCTAGACAGAATTGTACAGGGCGTTTTTTGGCAAGCAAAAGACGGCATACGAGATGGGTCACAGTTGACTGCACATTCGCCGTCTTCGT	CLL-H-55748	APOLD1	Homo sapiens apolipoprotein L domain containing 1 (APOLD1), mRNA.	VERGE; DKFZP434F0318; FLJ25138	81575	NM_030817.1	13540611	NP_110444.1	12	12p13.1b	336	479	513	496	269	664	466.5	0.940524	1.38839
GTCACAGTGTACACACCA	CTGAAGGCCAAGATTCAGAAA	TAGAAGACGCACCGGCTGAAGGCCAAGATTTAGAAAGTTAATATTCATAGCTTTCTGAATCTTGGCCTTCAGTTTTTTGGCAAGCAAAAGACGGCATACGAGATGGTGGTGTGTACACTGTGACTTCGCCGTCTTCGT	CLL-H-55745	APOLD1	Homo sapiens apolipoprotein L domain containing 1 (APOLD1), mRNA.	VERGE; DKFZP434F0318; FLJ25138	81575	NM_030817.1	13540611	NP_110444.1	12	12p13.1b	132	42	55	48.5	6	122	64	1.31959	0.484848
ACCACATGCAGTTGACGT	ACACACCTTACTGGAGTACGT	TAGAAGACGCACCGGACACACCTTATTGGAGTATGTGTTAATATTCATAGCACGTACTCCAGTAAGGTGTGTTTTTTTGGCAAGCAAAAGACGGCATACGAGATGGACGTCAACTGCATGTGGTTTCGCCGTCTTCGT	CLL-H-55750	AQP12A	Homo sapiens aquaporin 12A (AQP12A), mRNA.	AQPX2; AQP12	375318	NM_198998.1	40538879	NP_945349.1	2	2q37.3f	287	135	232	183.5	61	36	48.5	0.264305	0.16899
GTCACATGCAGTTGACTG	TGCCACCTTCGCCCTCTGTGA	TAGAAGACGCACCGGTGCCACCTTTGCCCTTTGTGAGTTAATATTCATAGCTCACAGAGGGCGAAGGTGGCATTTTTTGGCAAGCAAAAGACGGCATACGAGATGGCAGTCAACTGCATGTGACTTCGCCGTCTTCGT	CLL-H-55752	AQP12A	Homo sapiens aquaporin 12A (AQP12A), mRNA.	AQPX2; AQP12	375318	NM_198998.1	40538879	NP_945349.1	2	2q37.3f	36	7	18	12.5	0	7	3.5	0.28	0.0972222
TGCACATGCAGTTGACCA	GCACCCTGATGCGCCTCTGCT	TAGAAGACGCACCGGGCACCCTGATGCGTCTCTGTTGTTAATATTCATAGCAGCAGAGGCGCATCAGGGTGCTTTTTTGGCAAGCAAAAGACGGCATACGAGATGGTGGTCAACTGCATGTGCATTCGCCGTCTTCGT	CLL-H-55751	AQP12A	Homo sapiens aquaporin 12A (AQP12A), mRNA.	AQPX2; AQP12	375318	NM_198998.1	40538879	NP_945349.1	2	2q37.3f	163	175	52	113.5	26	151	88.5	0.779736	0.542945
CAGTCATGCAGTTGACCA	CAGAAGAACAAGTACCGAGCA	TAGAAGACGCACCGGCAGAAGAATAAGTACCGAGTAGTTAATATTCATAGCTGCTCGGTACTTGTTCTTCTGTTTTTTGGCAAGCAAAAGACGGCATACGAGATGGTGGTCAACTGCATGACTGTTCGCCGTCTTCGT	CLL-H-55749	AQP12A	Homo sapiens aquaporin 12A (AQP12A), mRNA.	AQPX2; AQP12	375318	NM_198998.1	40538879	NP_945349.1	2	2q37.3f	542	644	598	621	450	588	519	0.835749	0.957565
CACACATGCAGTTGACAC	CCTTCACGTCTGCCTTCTTCA	TAGAAGACGCACCGGCCTTCACGTCTGCTTTCTTTAGTTAATATTCATAGCTGAAGAAGGCAGACGTGAAGGTTTTTTGGCAAGCAAAAGACGGCATACGAGATGGGTGTCAACTGCATGTGTGTTCGCCGTCTTCGT	CLL-H-55753	AQP12A	Homo sapiens aquaporin 12A (AQP12A), mRNA.	AQPX2; AQP12	375318	NM_198998.1	40538879	NP_945349.1	2	2q37.3f	650	593	660	626.5	612	713	662.5	1.05746	1.01923
GTTGTGTGACACTGTGAC	CACACCTTACTGGAGTACGTG	TAGAAGACGCACCGGCACACCTTATTGGAGTATGTGGTTAATATTCATAGCCACGTACTCCAGTAAGGTGTGTTTTTTGGCAAGCAAAAGACGGCATACGAGATGGGTCACAGTGTCACACAACTTCGCCGTCTTCGT	CLL-H-55757	AQP12B	Homo sapiens aquaporin 12B (AQP12B), mRNA.	INSSA3; MGC149473	653437	NM_001102467.1	156447036	NP_001095937.1	2	2q37.3f	136	259	208	233.5	2	13	7.5	0.0321199	0.0551471
TGTGTGTGACACTGTGGT	TTCACGTCTGCCTTCTTCAAC	TAGAAGACGCACCGGTTCACGTCTGCTTTCTTTAACGTTAATATTCATAGCGTTGAAGAAGGCAGACGTGAATTTTTTGGCAAGCAAAAGACGGCATACGAGATGGACCACAGTGTCACACACATTCGCCGTCTTCGT	CLL-H-55756	AQP12B	Homo sapiens aquaporin 12B (AQP12B), mRNA.	INSSA3; MGC149473	653437	NM_001102467.1	156447036	NP_001095937.1	2	2q37.3f	177	206	274	240	107	153	130	0.541667	0.734463
CATGTGTGACACTGTGCA	CTTCTTCTTTGCCACCTTCAC	TAGAAGACGCACCGGCTTCTTCTTTGCTACCTTTACGTTAATATTCATAGCGTGAAGGTGGCAAAGAAGAAGTTTTTTGGCAAGCAAAAGACGGCATACGAGATGGTGCACAGTGTCACACATGTTCGCCGTCTTCGT	CLL-H-55758	AQP12B	Homo sapiens aquaporin 12B (AQP12B), mRNA.	INSSA3; MGC149473	653437	NM_001102467.1	156447036	NP_001095937.1	2	2q37.3f	105	72	82	77	77	103	90	1.16883	0.857143
ACTGTGTGACACTGTGTG	ACGGCCAGAAGAACAAGTACC	TAGAAGACGCACCGGACGGCCAGAAGAATAAGTATCGTTAATATTCATAGCGGTACTTGTTCTTCTGGCCGTTTTTTTGGCAAGCAAAAGACGGCATACGAGATGGCACACAGTGTCACACAGTTTCGCCGTCTTCGT	CLL-H-55755	AQP12B	Homo sapiens aquaporin 12B (AQP12B), mRNA.	INSSA3; MGC149473	653437	NM_001102467.1	156447036	NP_001095937.1	2	2q37.3f	56	35	29	32	36	41	38.5	1.20312	0.6875
CAACTGTGACACTGTGGT	GAACCTGTTCTACGGCCAGAA	TAGAAGACGCACCGGGAACTTGTTCTACGGCTAGAAGTTAATATTCATAGCTTCTGGCCGTAGAACAGGTTCTTTTTTGGCAAGCAAAAGACGGCATACGAGATGGACCACAGTGTCACAGTTGTTCGCCGTCTTCGT	CLL-H-55754	AQP12B	Homo sapiens aquaporin 12B (AQP12B), mRNA.	INSSA3; MGC149473	653437	NM_001102467.1	156447036	NP_001095937.1	2	2q37.3f	146	54	17	35.5	22	257	139.5	3.92958	0.955479
ACACTGTGACACGTTGCA	CCTGGCATTACGTTTCTAGGT	TAGAAGACGCACCGGCCTGGTATTATGTTTCTAGGTGTTAATATTCATAGCACCTAGAAACGTAATGCCAGGTTTTTTGGCAAGCAAAAGACGGCATACGAGATGGTGCAACGTGTCACAGTGTTTCGCCGTCTTCGT	CLL-H-55764	AQP6	Homo sapiens aquaporin 6, kidney specific (AQP6), transcript variant 2, mRNA.	AQP2L	363	NM_053286.1	16950630	NP_445738.1	12	12q13.13a	588	524	360	442	199	227	213	0.4819	0.362245
ACTGACACCAGTTGACAC	GATCTACAACTTCGTCCTGTT	TAGAAGACGCACCGGGATCTACAACTTCGTCTTGTTGTTAATATTCATAGCAACAGGACGAAGTTGTAGATCTTTTTTGGCAAGCAAAAGACGGCATACGAGATGGGTGTCAACTGGTGTCAGTTTCGCCGTCTTCGT	CLL-H-55760	AQP6	Homo sapiens aquaporin 6, kidney specific (AQP6), transcript variant 2, mRNA.	AQP2L	363	NM_053286.1	16950630	NP_445738.1	12	12q13.13a	422	413	521	467	279	196	237.5	0.508565	0.562796
TGTGACACCAGTTGACTG	CCCTGCCATCATCATTGGGAA	TAGAAGACGCACCGGCCCTGCTATCATTATTGGGAAGTTAATATTCATAGCTTCCCAATGATGATGGCAGGGTTTTTTGGCAAGCAAAAGACGGCATACGAGATGGCAGTCAACTGGTGTCACATTCGCCGTCTTCGT	CLL-H-55761	AQP6	Homo sapiens aquaporin 6, kidney specific (AQP6), transcript variant 2, mRNA.	AQP2L	363	NM_053286.1	16950630	NP_445738.1	12	12q13.13a	193	224	145	184.5	98	119	108.5	0.588076	0.562176
CACAACTGACACGTTGTG	CCTATCCCTGGCATTACGTTT	TAGAAGACGCACCGGCCTATCCTTGGCATTATGTTTGTTAATATTCATAGCAAACGTAATGCCAGGGATAGGTTTTTTGGCAAGCAAAAGACGGCATACGAGATGGCACAACGTGTCAGTTGTGTTCGCCGTCTTCGT	CLL-H-55763	AQP6	Homo sapiens aquaporin 6, kidney specific (AQP6), transcript variant 2, mRNA.	AQP2L	363	NM_053286.1	16950630	NP_445738.1	12	12q13.13a	158	152	182	167	106	115	110.5	0.661677	0.699367
GTTGACACCAGTTGACCA	CATCCGAGAGACCCTTGGGAT	TAGAAGACGCACCGGCATCTGAGAGACCTTTGGGATGTTAATATTCATAGCATCCCAAGGGTCTCTCGGATGTTTTTTGGCAAGCAAAAGACGGCATACGAGATGGTGGTCAACTGGTGTCAACTTCGCCGTCTTCGT	CLL-H-55762	AQP6	Homo sapiens aquaporin 6, kidney specific (AQP6), transcript variant 2, mRNA.	AQP2L	363	NM_053286.1	16950630	NP_445738.1	12	12q13.13a	293	223	294	258.5	330	197	263.5	1.01934	0.899317
CAACACACCAGTTGACTG	GCTACAGATTGCCATCACCTT	TAGAAGACGCACCGGGCTACAGATTGCTATCACTTTGTTAATATTCATAGCAAGGTGATGGCAATCTGTAGCTTTTTTGGCAAGCAAAAGACGGCATACGAGATGGCAGTCAACTGGTGTGTTGTTCGCCGTCTTCGT	CLL-H-55759	AQP6	Homo sapiens aquaporin 6, kidney specific (AQP6), transcript variant 2, mRNA.	AQP2L	363	NM_053286.1	16950630	NP_445738.1	12	12q13.13a	517	481	445	463	415	594	504.5	1.08963	0.975822
CATGTGCAGTGTTGACAC	ACTGCTCATTAGGTGCTTCAT	TAGAAGACGCACCGGACTGCTCATTAGGTGTTTCATGTTAATATTCATAGCATGAAGCACCTAATGAGCAGTTTTTTTGGCAAGCAAAAGACGGCATACGAGATGGGTGTCAACACTGCACATGTTCGCCGTCTTCGT	CLL-H-55766	AQP8	Homo sapiens aquaporin 8 (AQP8), mRNA.		343	NM_001169.2	45446751	NP_001160.2	16	16p12.1b	38	59	7	33	3	7	5	0.151515	0.131579
ACGTTGCAGTGTTGACCA	GAATATCAGTGGTGGACACTT	TAGAAGACGCACCGGGAATATCAGTGGTGGATACTTGTTAATATTCATAGCAAGTGTCCACCACTGATATTCTTTTTTGGCAAGCAAAAGACGGCATACGAGATGGTGGTCAACACTGCAACGTTTCGCCGTCTTCGT	CLL-H-55767	AQP8	Homo sapiens aquaporin 8 (AQP8), mRNA.		343	NM_001169.2	45446751	NP_001160.2	16	16p12.1b	246	298	185	241.5	93	93	93	0.385093	0.378049
GTTGTGCAGTGTTGACTG	GCCTGAATTTGGCAATGACAA	TAGAAGACGCACCGGGCCTGAATTTGGCAATGATAAGTTAATATTCATAGCTTGTCATTGCCAAATTCAGGCTTTTTTGGCAAGCAAAAGACGGCATACGAGATGGCAGTCAACACTGCACAACTTCGCCGTCTTCGT	CLL-H-55765	AQP8	Homo sapiens aquaporin 8 (AQP8), mRNA.		343	NM_001169.2	45446751	NP_001160.2	16	16p12.1b	38	3	9	6	1	5	3	0.5	0.0789474
ACTGACGTACTGTGTGTG	CTGGAACTTCCACTGGATCTA	TAGAAGACGCACCGGCTGGAACTTCCATTGGATTTAGTTAATATTCATAGCTAGATCCAGTGGAAGTTCCAGTTTTTTGGCAAGCAAAAGACGGCATACGAGATGGCACACACAGTACGTCAGTTTCGCCGTCTTCGT	CLL-H-55769	AQP8	Homo sapiens aquaporin 8 (AQP8), mRNA.		343	NM_001169.2	45446751	NP_001160.2	16	16p12.1b	316	119	215	167	305	274	289.5	1.73353	0.916139
TGGTTGCAGTGTTGACAC	CTCTGCTCTCTTCATCTTCAT	TAGAAGACGCACCGGCTCTGCTCTCTTCATCTTTATGTTAATATTCATAGCATGAAGATGAAGAGAGCAGAGTTTTTTGGCAAGCAAAAGACGGCATACGAGATGGGTGTCAACACTGCAACCATTCGCCGTCTTCGT	CLL-H-55768	AQP8	Homo sapiens aquaporin 8 (AQP8), mRNA.		343	NM_001169.2	45446751	NP_001160.2	16	16p12.1b	530	275	330	302.5	978	633	805.5	2.66281	1.51981
TGGTTGCAGTGTTGTGCA	GCCTGCTTTCTCAGATAGACT	TAGAAGACGCACCGGGCCTGCTTTCTTAGATAGATTGTTAATATTCATAGCAGTCTATCTGAGAAAGCAGGCTTTTTTGGCAAGCAAAAGACGGCATACGAGATGGTGCACAACACTGCAACCATTCGCCGTCTTCGT	CLL-H-55770	AQP8	Homo sapiens aquaporin 8 (AQP8), mRNA.		343	NM_001169.2	45446751	NP_001160.2	16	16p12.1b	62	13	19	16	69	34	51.5	3.21875	0.830645
ACTGTGACCACACAACGT	GCTCTGGATTTGCAGTCAGTT	TAGAAGACGCACCGGGCTCTGGATTTGTAGTTAGTTGTTAATATTCATAGCAACTGACTGCAAATCCAGAGCTTTTTTGGCAAGCAAAAGACGGCATACGAGATGGACGTTGTGTGGTCACAGTTTCGCCGTCTTCGT	CLL-H-55771	AQP9	Homo sapiens aquaporin 9 (AQP9), mRNA.	HsT17287; SSC1	366	NM_020980.2	11038652	NP_066190.1	15	15q22.1a	28	4	9	6.5	0	2	1	0.153846	0.0357143
GTTGTGACCACACAACTG	CCTGTTTATTTCATCCTCGAT	TAGAAGACGCACCGGCCTGTTTATTTCATCCTTGATGTTAATATTCATAGCATCGAGGATGAAATAAACAGGTTTTTTGGCAAGCAAAAGACGGCATACGAGATGGCAGTTGTGTGGTCACAACTTCGCCGTCTTCGT	CLL-H-55773	AQP9	Homo sapiens aquaporin 9 (AQP9), mRNA.	HsT17287; SSC1	366	NM_020980.2	11038652	NP_066190.1	15	15q22.1a	67	67	68	67.5	8	19	13.5	0.2	0.201493
TGACTGGTACTGACTGTG	GAGGACAAACCAGAGAAATAT	TAGAAGACGCACCGGGAGGACAAACTAGAGAAATATGTTAATATTCATAGCATATTTCTCTGGTTTGTCCTCTTTTTTGGCAAGCAAAAGACGGCATACGAGATGGCACAGTCAGTACCAGTCATTCGCCGTCTTCGT	CLL-H-55775	AQP9	Homo sapiens aquaporin 9 (AQP9), mRNA.	HsT17287; SSC1	366	NM_020980.2	11038652	NP_066190.1	15	15q22.1a	153	92	33	62.5	15	19	17	0.272	0.111111
TGTGTGACCACACAACCA	GCACACTGAAAGTTGAATGTT	TAGAAGACGCACCGGGCACATTGAAAGTTGAATGTTGTTAATATTCATAGCAACATTCAACTTTCAGTGTGCTTTTTTGGCAAGCAAAAGACGGCATACGAGATGGTGGTTGTGTGGTCACACATTCGCCGTCTTCGT	CLL-H-55772	AQP9	Homo sapiens aquaporin 9 (AQP9), mRNA.	HsT17287; SSC1	366	NM_020980.2	11038652	NP_066190.1	15	15q22.1a	217	106	175	140.5	96	56	76	0.540925	0.35023
CATGTGACCACACAACAC	GCGAACGCATTTGCAGATCAA	TAGAAGACGCACCGGGCGAACGTATTTGCAGATTAAGTTAATATTCATAGCTTGATCTGCAAATGCGTTCGCTTTTTTGGCAAGCAAAAGACGGCATACGAGATGGGTGTTGTGTGGTCACATGTTCGCCGTCTTCGT	CLL-H-55774	AQP9	Homo sapiens aquaporin 9 (AQP9), mRNA.	HsT17287; SSC1	366	NM_020980.2	11038652	NP_066190.1	15	15q22.1a	213	97	178	137.5	80	135	107.5	0.781818	0.504695
GTGTTGCAACTGTGACGT	CCTGCGATACTTTGACAGTAA	TAGAAGACGCACCGGCCTGCGATACTTTGATAGTAAGTTAATATTCATAGCTTACTGTCAAAGTATCGCAGGTTTTTTGGCAAGCAAAAGACGGCATACGAGATGGACGTCACAGTTGCAACACTTCGCCGTCTTCGT	CLL-H-55776	ARAP1	Homo sapiens ArfGAP with RhoGAP domain, ankyrin repeat and PH domain 1 (ARAP1), transcript variant 3, mRNA.		116985	NM_001040118.2	206597511	NP_001035207.1	11	11q13.4a-q13.4b	133	416	72	244	50	37	43.5	0.178279	0.327068
GTCATGCAACTGTGACCA	CGATCGCTACTTCATCCTCAA	TAGAAGACGCACCGGCGATCGCTACTTTATCCTTAAGTTAATATTCATAGCTTGAGGATGAAGTAGCGATCGTTTTTTGGCAAGCAAAAGACGGCATACGAGATGGTGGTCACAGTTGCATGACTTCGCCGTCTTCGT	CLL-H-55780	ARAP1	Homo sapiens ArfGAP with RhoGAP domain, ankyrin repeat and PH domain 1 (ARAP1), transcript variant 3, mRNA.		116985	NM_001040118.2	206597511	NP_001035207.1	11	11q13.4a-q13.4b	702	454	544	499	471	360	415.5	0.832665	0.59188
TGCATGCAACTGTGACTG	CCGCAGGGATCTTACATCTAT	TAGAAGACGCACCGGCCGCAGGGATCTTATATTTATGTTAATATTCATAGCATAGATGTAAGATCCCTGCGGTTTTTTGGCAAGCAAAAGACGGCATACGAGATGGCAGTCACAGTTGCATGCATTCGCCGTCTTCGT	CLL-H-55779	ARAP1	Homo sapiens ArfGAP with RhoGAP domain, ankyrin repeat and PH domain 1 (ARAP1), transcript variant 3, mRNA.		116985	NM_001040118.2	206597511	NP_001035207.1	11	11q13.4a-q13.4b	366	383	190	286.5	296	269	282.5	0.986038	0.771858
CAGTTGCAACTGTGACTG	CATGGCTTTGAGCACACCTTT	TAGAAGACGCACCGGCATGGCTTTGAGTACATCTTTGTTAATATTCATAGCAAAGGTGTGCTCAAAGCCATGTTTTTTGGCAAGCAAAAGACGGCATACGAGATGGCAGTCACAGTTGCAACTGTTCGCCGTCTTCGT	CLL-H-55777	ARAP1	Homo sapiens ArfGAP with RhoGAP domain, ankyrin repeat and PH domain 1 (ARAP1), transcript variant 3, mRNA.		116985	NM_001040118.2	206597511	NP_001035207.1	11	11q13.4a-q13.4b	134	29	30	29.5	27	49	38	1.28814	0.283582
ACCATGCAACTGTGACAC	GTGGCCTATTAAGAGTCTCAA	TAGAAGACGCACCGGGTGGCCTATTAAGAGTTTCAAGTTAATATTCATAGCTTGAGACTCTTAATAGGCCACTTTTTTGGCAAGCAAAAGACGGCATACGAGATGGGTGTCACAGTTGCATGGTTTCGCCGTCTTCGT	CLL-H-55778	ARAP1	Homo sapiens ArfGAP with RhoGAP domain, ankyrin repeat and PH domain 1 (ARAP1), transcript variant 3, mRNA.		116985	NM_001040118.2	206597511	NP_001035207.1	11	11q13.4a-q13.4b	430	85	176	130.5	194	186	190	1.45594	0.44186
ACACGTCAACTGACTGAC	GCTATCATTGAACACCTGTAT	TAGAAGACGCACCGGGCTATCATTGAACACTTGTATGTTAATATTCATAGCATACAGGTGTTCAATGATAGCTTTTTTGGCAAGCAAAAGACGGCATACGAGATGGGTCAGTCAGTTGACGTGTTTCGCCGTCTTCGT	CLL-H-55783	ARAP2	Homo sapiens ArfGAP with RhoGAP domain, ankyrin repeat and PH domain 2 (ARAP2), mRNA.	KIAA0580; PARX; ARAP2; FLJ44916; FLJ13675	116984	NM_015230.2	21264591	NP_056045.2	4	4p14f	287	267	244	255.5	25	41	33	0.129159	0.114983
CACATGCAACTGACTGGT	GCACTTTGAGAAACCTTGTAT	TAGAAGACGCACCGGGCACTTTGAGAAACTTTGTATGTTAATATTCATAGCATACAAGGTTTCTCAAAGTGCTTTTTTGGCAAGCAAAAGACGGCATACGAGATGGACCAGTCAGTTGCATGTGTTCGCCGTCTTCGT	CLL-H-55782	ARAP2	Homo sapiens ArfGAP with RhoGAP domain, ankyrin repeat and PH domain 2 (ARAP2), mRNA.	KIAA0580; PARX; ARAP2; FLJ44916; FLJ13675	116984	NM_015230.2	21264591	NP_056045.2	4	4p14f	374	137	296	216.5	43	44	43.5	0.200924	0.11631
GTTGCAGTGTTGTGTGAC	CCTGCCTTATCTGAATTCTTC	TAGAAGACGCACCGGCCTGCCTTATCTGAATTCTTTGTTAATATTCATAGCGAAGAATTCAGATAAGGCAGGTTTTTTGGCAAGCAAAAGACGGCATACGAGATGGGTCACACAACACTGCAACTTCGCCGTCTTCGT	CLL-H-55786	ARAP2	Homo sapiens ArfGAP with RhoGAP domain, ankyrin repeat and PH domain 2 (ARAP2), mRNA.	KIAA0580; PARX; ARAP2; FLJ44916; FLJ13675	116984	NM_015230.2	21264591	NP_056045.2	4	4p14f	492	574	717	645.5	212	205	208.5	0.323005	0.42378
GTCATGCAACTGACTGCA	CCTTGTAAAGTTCCATTGTAT	TAGAAGACGCACCGGCCTTGTAAAGTTCCATTGTATGTTAATATTCATAGCATACAATGGAACTTTACAAGGTTTTTTGGCAAGCAAAAGACGGCATACGAGATGGTGCAGTCAGTTGCATGACTTCGCCGTCTTCGT	CLL-H-55781	ARAP2	Homo sapiens ArfGAP with RhoGAP domain, ankyrin repeat and PH domain 2 (ARAP2), mRNA.	KIAA0580; PARX; ARAP2; FLJ44916; FLJ13675	116984	NM_015230.2	21264591	NP_056045.2	4	4p14f	574	685	450	567.5	235	157	196	0.345374	0.341463
GTACGTCAACTGACTGCA	CATCTAAATCTAGGACTCAAA	TAGAAGACGCACCGGCATCTAAATCTAGGACTCAAAGTTAATATTCATAGCTTTGAGTCCTAGATTTAGATGTTTTTTGGCAAGCAAAAGACGGCATACGAGATGGTGCAGTCAGTTGACGTACTTCGCCGTCTTCGT	CLL-H-55785	ARAP2	Homo sapiens ArfGAP with RhoGAP domain, ankyrin repeat and PH domain 2 (ARAP2), mRNA.	KIAA0580; PARX; ARAP2; FLJ44916; FLJ13675	116984	NM_015230.2	21264591	NP_056045.2	4	4p14f	273	61	73	67	24	33	28.5	0.425373	0.104396
TGACGTCAACTGACTGTG	CCAGAACTTGTCAATGAGAAA	TAGAAGACGCACCGGCCAGAACTTGTTAATGAGAAAGTTAATATTCATAGCTTTCTCATTGACAAGTTCTGGTTTTTTGGCAAGCAAAAGACGGCATACGAGATGGCACAGTCAGTTGACGTCATTCGCCGTCTTCGT	CLL-H-55784	ARAP2	Homo sapiens ArfGAP with RhoGAP domain, ankyrin repeat and PH domain 2 (ARAP2), mRNA.	KIAA0580; PARX; ARAP2; FLJ44916; FLJ13675	116984	NM_015230.2	21264591	NP_056045.2	4	4p14f	426	435	322	378.5	312	139	225.5	0.595773	0.529343
CAGTACACGTCATGTGAC	CTGGCTGGAAAGACTCCAGAA	TAGAAGACGCACCGGCTGGTTGGAAAGACTCTAGAAGTTAATATTCATAGCTTCTGGAGTCTTTCCAGCCAGTTTTTTGGCAAGCAAAAGACGGCATACGAGATGGGTCACATGACGTGTACTGTTCGCCGTCTTCGT	CLL-H-55792	ARAP3	Homo sapiens ArfGAP with RhoGAP domain, ankyrin repeat and PH domain 3 (ARAP3), mRNA.	FLJ21065; ARAP3; DRAG1	64411	NM_022481.5	58331234	NP_071926.4	5	5q31.3c	54	7	0	3.5	1	0	0.5	0.142857	0.00925926
CATGGTTGACTGTGACAC	GTGATACCTTTGACTGCCATT	TAGAAGACGCACCGGGTGATACCTTTGACTGTCATTGTTAATATTCATAGCAATGGCAGTCAAAGGTATCACTTTTTTGGCAAGCAAAAGACGGCATACGAGATGGGTGTCACAGTCAACCATGTTCGCCGTCTTCGT	CLL-H-55791	ARAP3	Homo sapiens ArfGAP with RhoGAP domain, ankyrin repeat and PH domain 3 (ARAP3), mRNA.	FLJ21065; ARAP3; DRAG1	64411	NM_022481.5	58331234	NP_071926.4	5	5q31.3c	59	68	38	53	11	14	12.5	0.235849	0.211864
GTTGGTTGACTGTGACTG	CAGTCTTATCACCACCTGGAA	TAGAAGACGCACCGGCAGTCTTATTACCACTTGGAAGTTAATATTCATAGCTTCCAGGTGGTGATAAGACTGTTTTTTGGCAAGCAAAAGACGGCATACGAGATGGCAGTCACAGTCAACCAACTTCGCCGTCTTCGT	CLL-H-55790	ARAP3	Homo sapiens ArfGAP with RhoGAP domain, ankyrin repeat and PH domain 3 (ARAP3), mRNA.	FLJ21065; ARAP3; DRAG1	64411	NM_022481.5	58331234	NP_071926.4	5	5q31.3c	280	254	259	256.5	246	150	198	0.77193	0.707143
CAACGTTGACTGTGACCA	CCCAGATAAGAAAGAGCATTT	TAGAAGACGCACCGGCCCAGATAAGAAAGAGTATTTGTTAATATTCATAGCAAATGCTCTTTCTTATCTGGGTTTTTTGGCAAGCAAAAGACGGCATACGAGATGGTGGTCACAGTCAACGTTGTTCGCCGTCTTCGT	CLL-H-55787	ARAP3	Homo sapiens ArfGAP with RhoGAP domain, ankyrin repeat and PH domain 3 (ARAP3), mRNA.	FLJ21065; ARAP3; DRAG1	64411	NM_022481.5	58331234	NP_071926.4	5	5q31.3c	399	278	218	248	285	171	228	0.919355	0.571429
TGTGGTTGACTGTGACCA	AGCCCTAAATACTGTGGAGAT	TAGAAGACGCACCGGAGCCCTAAATATTGTGGAGATGTTAATATTCATAGCATCTCCACAGTATTTAGGGCTTTTTTTGGCAAGCAAAAGACGGCATACGAGATGGTGGTCACAGTCAACCACATTCGCCGTCTTCGT	CLL-H-55789	ARAP3	Homo sapiens ArfGAP with RhoGAP domain, ankyrin repeat and PH domain 3 (ARAP3), mRNA.	FLJ21065; ARAP3; DRAG1	64411	NM_022481.5	58331234	NP_071926.4	5	5q31.3c	826	1221	1088	1154.5	1397	1423	1410	1.22131	1.70702
ACTGGTTGACTGTGACGT	GTCTGGAGTAATGAGATAGTA	TAGAAGACGCACCGGGTCTGGAGTAGTGAGATGGTAGTTAATATTCATAGCTACTATCTCATTACTCCAGACTTTTTTGGCAAGCAAAAGACGGCATACGAGATGGACGTCACAGTCAACCAGTTTCGCCGTCTTCGT	CLL-H-55788	ARAP3	Homo sapiens ArfGAP with RhoGAP domain, ankyrin repeat and PH domain 3 (ARAP3), mRNA.	FLJ21065; ARAP3; DRAG1	64411	NM_022481.5	58331234	NP_071926.4	5	5q31.3c	175	31	39	35	81	75	78	2.22857	0.445714
GTTGGTGTACACACTGGT	CCATAACCAATCCTCAAGGCT	TAGAAGACGCACCGGCCATAACCAATCTTCAAGGTTGTTAATATTCATAGCAGCCTTGAGGATTGGTTATGGTTTTTTGGCAAGCAAAAGACGGCATACGAGATGGACCAGTGTGTACACCAACTTCGCCGTCTTCGT	CLL-H-55793	ARC	Homo sapiens activity-regulated cytoskeleton-associated protein (ARC), mRNA.	KIAA0278	23237	NM_015193.3	56676395	NP_056008.1	8	8q24.3e	344	490	568	529	159	258	208.5	0.39414	0.606105
ACGTGTGTACACACTGAC	GAGAGTGACAACAGGTCTCAA	TAGAAGACGCACCGGGAGAGTGACAATAGGTCTTAAGTTAATATTCATAGCTTGAGACCTGTTGTCACTCTCTTTTTTGGCAAGCAAAAGACGGCATACGAGATGGGTCAGTGTGTACACACGTTTCGCCGTCTTCGT	CLL-H-55795	ARC	Homo sapiens activity-regulated cytoskeleton-associated protein (ARC), mRNA.	KIAA0278	23237	NM_015193.3	56676395	NP_056008.1	8	8q24.3e	106	28	39	33.5	16	23	19.5	0.58209	0.183962
TGGTGTGTACACACTGTG	CAAGAAGGAGTTCCTGCAGTA	TAGAAGACGCACCGGCAAGAAGGAGTTTCTGTAGTAGTTAATATTCATAGCTACTGCAGGAACTCCTTCTTGTTTTTTGGCAAGCAAAAGACGGCATACGAGATGGCACAGTGTGTACACACCATTCGCCGTCTTCGT	CLL-H-55796	ARC	Homo sapiens activity-regulated cytoskeleton-associated protein (ARC), mRNA.	KIAA0278	23237	NM_015193.3	56676395	NP_056008.1	8	8q24.3e	399	140	238	189	180	105	142.5	0.753968	0.357143
GTGTGTGTACACACTGCA	GTCCCAGATCCAGAATCACAT	TAGAAGACGCACCGGGTCCCAGATCTAGAATCATATGTTAATATTCATAGCATGTGATTCTGGATCTGGGACTTTTTTGGCAAGCAAAAGACGGCATACGAGATGGTGCAGTGTGTACACACACTTCGCCGTCTTCGT	CLL-H-55797	ARC	Homo sapiens activity-regulated cytoskeleton-associated protein (ARC), mRNA.	KIAA0278	23237	NM_015193.3	56676395	NP_056008.1	8	8q24.3e	26	4	3	3.5	2	9	5.5	1.57143	0.211538
CATGGTGTACACACTGTG	CCACAAAGTCTTTGCTGCTGT	TAGAAGACGCACCGGCCACAAAGTCTTTGTTGTTGTGTTAATATTCATAGCACAGCAGCAAAGACTTTGTGGTTTTTTGGCAAGCAAAAGACGGCATACGAGATGGCACAGTGTGTACACCATGTTCGCCGTCTTCGT	CLL-H-55794	ARC	Homo sapiens activity-regulated cytoskeleton-associated protein (ARC), mRNA.	KIAA0278	23237	NM_015193.3	56676395	NP_056008.1	8	8q24.3e	297	177	178	177.5	507	782	644.5	3.63099	2.17003
GTCATGGTTGCATGTGAC	CACTCTCAGGCCATCACAGAA	TAGAAGACGCACCGGCACTCTCAGGTCATCATAGAAGTTAATATTCATAGCTTCTGTGATGGCCTGAGAGTGTTTTTTGGCAAGCAAAAGACGGCATACGAGATGGGTCACATGCAACCATGACTTCGCCGTCTTCGT	CLL-H-55798	ARC	Homo sapiens activity-regulated cytoskeleton-associated protein (ARC), mRNA.	KIAA0278	23237	NM_015193.3	56676395	NP_056008.1	8	8q24.3e	819	324	416	370	1959	1472	1715.5	4.63649	2.09463
TGCAACACCAGTTGACCA	GCTTAGGATCTCAGATGACAA	TAGAAGACGCACCGGGCTTAGGATCTCAGATGATAAGTTAATATTCATAGCTTGTCATCTGAGATCCTAAGCTTTTTTGGCAAGCAAAAGACGGCATACGAGATGGTGGTCAACTGGTGTTGCATTCGCCGTCTTCGT	CLL-H-55799	ARCN1	Homo sapiens archain 1 (ARCN1), mRNA.	COPD	372	NM_001655.3	21626463	NP_001646.2	11	11q23.3d	21	57	7	32	0	1	0.5	0.015625	0.0238095
CACAACACCAGTTGACAC	CCTAGTGGATAAGTATGAAAT	TAGAAGACGCACCGGCCTAGTGGATAAGTATGAAATGTTAATATTCATAGCATTTCATACTTATCCACTAGGTTTTTTGGCAAGCAAAAGACGGCATACGAGATGGGTGTCAACTGGTGTTGTGTTCGCCGTCTTCGT	CLL-H-55801	ARCN1	Homo sapiens archain 1 (ARCN1), mRNA.	COPD	372	NM_001655.3	21626463	NP_001646.2	11	11q23.3d	101	30	42	36	2	12	7	0.194444	0.0693069
ACACTGACCAGTTGACGT	GCCTTAGAAGAGAATGAAATA	TAGAAGACGCACCGGGCCTTAGAAGAGAATGAAATAGTTAATATTCATAGCTATTTCATTCTCTTCTAAGGCTTTTTTGGCAAGCAAAAGACGGCATACGAGATGGACGTCAACTGGTCAGTGTTTCGCCGTCTTCGT	CLL-H-55802	ARCN1	Homo sapiens archain 1 (ARCN1), mRNA.	COPD	372	NM_001655.3	21626463	NP_001646.2	11	11q23.3d	76	34	33	33.5	15	13	14	0.41791	0.184211
TGCACAGTGTACTGTGCA	ATGCATGCTCCACCCATTAAT	TAGAAGACGCACCGGATGCATGCTCCACCTATTAATGTTAATATTCATAGCATTAATGGGTGGAGCATGCATTTTTTTGGCAAGCAAAAGACGGCATACGAGATGGTGCACAGTACACTGTGCATTCGCCGTCTTCGT	CLL-H-55803	ARCN1	Homo sapiens archain 1 (ARCN1), mRNA.	COPD	372	NM_001655.3	21626463	NP_001646.2	11	11q23.3d	66	75	58	66.5	7	118	62.5	0.93985	0.94697
GTCAACACCAGTTGACTG	CGTCGTAAAGCAAAGGAATTA	TAGAAGACGCACCGGCGTCGTAAAGTAAAGGAATTAGTTAATATTCATAGCTAATTCCTTTGCTTTACGACGTTTTTTGGCAAGCAAAAGACGGCATACGAGATGGCAGTCAACTGGTGTTGACTTCGCCGTCTTCGT	CLL-H-55800	ARCN1	Homo sapiens archain 1 (ARCN1), mRNA.	COPD	372	NM_001655.3	21626463	NP_001646.2	11	11q23.3d	11	0	0	0	2	0	1	#DIV/0!	0.0909091
GTGTGTACTGCAACTGGT	TTTGACGATGTTGGTACTTTC	TAGAAGACGCACCGGTTTGATGATGTTGGTACTTTCGTTAATATTCATAGCGAAAGTACCAACATCGTCAAATTTTTTGGCAAGCAAAAGACGGCATACGAGATGGACCAGTTGCAGTACACACTTCGCCGTCTTCGT	CLL-H-55805	ARFGAP2	Homo sapiens ADP-ribosylation factor GTPase activating protein 2 (ARFGAP2), mRNA.	Zfp289; FLJ26000; FLJ14576; ZNF289; IRZ; Nbla10535	84364	NM_032389.3	52851449	NP_115765.2	11	11p11.2b	135	37	32	34.5	7	8	7.5	0.217391	0.0555556
TGGTGTACTGCAACTGAC	CTCAAGCATCCGGCCTATTTC	TAGAAGACGCACCGGCTCAAGTATCCGGCTTATTTCGTTAATATTCATAGCGAAATAGGCCGGATGCTTGAGTTTTTTGGCAAGCAAAAGACGGCATACGAGATGGGTCAGTTGCAGTACACCATTCGCCGTCTTCGT	CLL-H-55804	ARFGAP2	Homo sapiens ADP-ribosylation factor GTPase activating protein 2 (ARFGAP2), mRNA.	Zfp289; FLJ26000; FLJ14576; ZNF289; IRZ; Nbla10535	84364	NM_032389.3	52851449	NP_115765.2	11	11p11.2b	283	191	219	205	62	33	47.5	0.231707	0.167845
ACCAGTACTGCAACTGAC	GACCCTCTGTGACATTCTTTA	TAGAAGACGCACCGGGACCCTCTGTGATATTCTTTAGTTAATATTCATAGCTAAAGAATGTCACAGAGGGTCTTTTTTGGCAAGCAAAAGACGGCATACGAGATGGGTCAGTTGCAGTACTGGTTTCGCCGTCTTCGT	CLL-H-55807	ARFGAP2	Homo sapiens ADP-ribosylation factor GTPase activating protein 2 (ARFGAP2), mRNA.	Zfp289; FLJ26000; FLJ14576; ZNF289; IRZ; Nbla10535	84364	NM_032389.3	52851449	NP_115765.2	11	11p11.2b	294	219	366	292.5	88	109	98.5	0.336752	0.335034
TGCAGTACTGCAACTGTG	TGATGCCAACACCAAATATAA	TAGAAGACGCACCGGTGATGCCAACACCAAATATAAGTTAATATTCATAGCTTATATTTGGTGTTGGCATCATTTTTTGGCAAGCAAAAGACGGCATACGAGATGGCACAGTTGCAGTACTGCATTCGCCGTCTTCGT	CLL-H-55808	ARFGAP2	Homo sapiens ADP-ribosylation factor GTPase activating protein 2 (ARFGAP2), mRNA.	Zfp289; FLJ26000; FLJ14576; ZNF289; IRZ; Nbla10535	84364	NM_032389.3	52851449	NP_115765.2	11	11p11.2b	543	287	270	278.5	177	143	160	0.574506	0.294659
TGTGTGGTACCATGTGCA	GAGCTCTGTGACTCAGGCTTA	TAGAAGACGCACCGGGAGCTCTGTGATTCAGGTTTAGTTAATATTCATAGCTAAGCCTGAGTCACAGAGCTCTTTTTTGGCAAGCAAAAGACGGCATACGAGATGGTGCACATGGTACCACACATTCGCCGTCTTCGT	CLL-H-55809	ARFGAP2	Homo sapiens ADP-ribosylation factor GTPase activating protein 2 (ARFGAP2), mRNA.	Zfp289; FLJ26000; FLJ14576; ZNF289; IRZ; Nbla10535	84364	NM_032389.3	52851449	NP_115765.2	11	11p11.2b	211	197	86	141.5	255	142	198.5	1.40283	0.940758
CAGTGTACTGCAACTGTG	AGCGGACATTGCCCAGTTTAA	TAGAAGACGCACCGGAGCGGATATTGCCTAGTTTAAGTTAATATTCATAGCTTAAACTGGGCAATGTCCGCTTTTTTTGGCAAGCAAAAGACGGCATACGAGATGGCACAGTTGCAGTACACTGTTCGCCGTCTTCGT	CLL-H-55806	ARFGAP2	Homo sapiens ADP-ribosylation factor GTPase activating protein 2 (ARFGAP2), mRNA.	Zfp289; FLJ26000; FLJ14576; ZNF289; IRZ; Nbla10535	84364	NM_032389.3	52851449	NP_115765.2	11	11p11.2b	40	0	0	0	0	1	0.5	#DIV/0!	0.0125
ACGTACACTGTGTGACCA	CCTGATGAATTTGTGGGTTTA	TAGAAGACGCACCGGCCTGATGAGTTTGTGGGTTTGGTTAATATTCATAGCTAAACCCACAAATTCATCAGGTTTTTTGGCAAGCAAAAGACGGCATACGAGATGGTGGTCACACAGTGTACGTTTCGCCGTCTTCGT	CLL-H-55812	ARFGEF1	Homo sapiens ADP-ribosylation factor guanine nucleotide-exchange factor 1(brefeldin A-inhibited) (ARFGEF1), mRNA.	DKFZP434L057; BIG1; ARFGEP1; P200; D730028O18Rik	10565	NM_006421.3	51479144	NP_006412.2	8	8q13.2a	179	119	44	81.5	8	5	6.5	0.0797546	0.0363128
TGGTACACTGTGTGACAC	CCAGAACAACAGACAGAGAAA	TAGAAGACGCACCGGCCAGAACAACAGATAGAGAAAGTTAATATTCATAGCTTTCTCTGTCTGTTGTTCTGGTTTTTTGGCAAGCAAAAGACGGCATACGAGATGGGTGTCACACAGTGTACCATTCGCCGTCTTCGT	CLL-H-55813	ARFGEF1	Homo sapiens ADP-ribosylation factor guanine nucleotide-exchange factor 1(brefeldin A-inhibited) (ARFGEF1), mRNA.	DKFZP434L057; BIG1; ARFGEP1; P200; D730028O18Rik	10565	NM_006421.3	51479144	NP_006412.2	8	8q13.2a	144	125	70	97.5	12	6	9	0.0923077	0.0625
GTGTACACTGTGTGACGT	GCCTGGACTAACTTACTGCTT	TAGAAGACGCACCGGGCCTGGACTAATTTACTGTTTGTTAATATTCATAGCAAGCAGTAAGTTAGTCCAGGCTTTTTTGGCAAGCAAAAGACGGCATACGAGATGGACGTCACACAGTGTACACTTCGCCGTCTTCGT	CLL-H-55814	ARFGEF1	Homo sapiens ADP-ribosylation factor guanine nucleotide-exchange factor 1(brefeldin A-inhibited) (ARFGEF1), mRNA.	DKFZP434L057; BIG1; ARFGEP1; P200; D730028O18Rik	10565	NM_006421.3	51479144	NP_006412.2	8	8q13.2a	121	76	61	68.5	15	18	16.5	0.240876	0.136364
GTTGACACTGTGTGACTG	CCCTCTCTTATGTGAAATTAT	TAGAAGACGCACCGGCCCTCTCTTATGTGAAATTATGTTAATATTCATAGCATAATTTCACATAAGAGAGGGTTTTTTGGCAAGCAAAAGACGGCATACGAGATGGCAGTCACACAGTGTCAACTTCGCCGTCTTCGT	CLL-H-55810	ARFGEF1	Homo sapiens ADP-ribosylation factor guanine nucleotide-exchange factor 1(brefeldin A-inhibited) (ARFGEF1), mRNA.	DKFZP434L057; BIG1; ARFGEP1; P200; D730028O18Rik	10565	NM_006421.3	51479144	NP_006412.2	8	8q13.2a	240	165	159	162	217	87	152	0.938272	0.633333
CATGACACTGTGTGACAC	CGGCAGCATCATCATCTGTTA	TAGAAGACGCACCGGCGGCAGCATTATCATTTGTTAGTTAATATTCATAGCTAACAGATGATGATGCTGCCGTTTTTTGGCAAGCAAAAGACGGCATACGAGATGGGTGTCACACAGTGTCATGTTCGCCGTCTTCGT	CLL-H-55811	ARFGEF1	Homo sapiens ADP-ribosylation factor guanine nucleotide-exchange factor 1(brefeldin A-inhibited) (ARFGEF1), mRNA.	DKFZP434L057; BIG1; ARFGEP1; P200; D730028O18Rik	10565	NM_006421.3	51479144	NP_006412.2	8	8q13.2a	197	172	172	172	244	368	306	1.77907	1.5533
ACGTTGACACCATGTGGT	GCACACTCAGGCTATCTGAGA	TAGAAGACGCACCGGGCACACTTAGGCTATTTGAGAGTTAATATTCATAGCTCTCAGATAGCCTGAGTGTGCTTTTTTGGCAAGCAAAAGACGGCATACGAGATGGACCACATGGTGTCAACGTTTCGCCGTCTTCGT	CLL-H-55815	ARFGEF1	Homo sapiens ADP-ribosylation factor guanine nucleotide-exchange factor 1(brefeldin A-inhibited) (ARFGEF1), mRNA.	DKFZP434L057; BIG1; ARFGEP1; P200; D730028O18Rik	10565	NM_006421.3	51479144	NP_006412.2	8	8q13.2a	81	21	33	27	53	161	107	3.96296	1.32099
CATGTGACTGCATGACTG	GCGCAATGATGTTTCTGTCAA	TAGAAGACGCACCGGGCGCAATGATGTTTCTGTTAAGTTAATATTCATAGCTTGACAGAAACATCATTGCGCTTTTTTGGCAAGCAAAAGACGGCATACGAGATGGCAGTCATGCAGTCACATGTTCGCCGTCTTCGT	CLL-H-55816	ARFIP1	Homo sapiens ADP-ribosylation factor interacting protein 1 (ARFIP1), transcript variant 2, mRNA.	MGC117369; HSU52521	27236	NM_001025593.1	71040091	NP_001020764.1	4	4q31.3c	75	41	24	32.5	0	3	1.5	0.0461538	0.02
GTGTTGACTGCATGACCA	CCAGGATTGAATATGATGCAT	TAGAAGACGCACCGGCCAGGATTGAATATGATGTATGTTAATATTCATAGCATGCATCATATTCAATCCTGGTTTTTTGGCAAGCAAAAGACGGCATACGAGATGGTGGTCATGCAGTCAACACTTCGCCGTCTTCGT	CLL-H-55819	ARFIP1	Homo sapiens ADP-ribosylation factor interacting protein 1 (ARFIP1), transcript variant 2, mRNA.	MGC117369; HSU52521	27236	NM_001025593.1	71040091	NP_001020764.1	4	4q31.3c	157	60	52	56	6	28	17	0.303571	0.10828
TGGTTGACTGCATGACTG	CTCGTGAACATAGCTTTAATA	TAGAAGACGCACCGGCTCGTGAACATAGCTTTAATAGTTAATATTCATAGCTATTAAAGCTATGTTCACGAGTTTTTTGGCAAGCAAAAGACGGCATACGAGATGGCAGTCATGCAGTCAACCATTCGCCGTCTTCGT	CLL-H-55818	ARFIP1	Homo sapiens ADP-ribosylation factor interacting protein 1 (ARFIP1), transcript variant 2, mRNA.	MGC117369; HSU52521	27236	NM_001025593.1	71040091	NP_001020764.1	4	4q31.3c	482	546	1062	804	292	500	396	0.492537	0.821577
ACGTTGACTGCATGACAC	CCAGTTATTCTAGCAGATGAA	TAGAAGACGCACCGGCCAGTTATTCTAGTAGATGAAGTTAATATTCATAGCTTCATCTGCTAGAATAACTGGTTTTTTGGCAAGCAAAAGACGGCATACGAGATGGGTGTCATGCAGTCAACGTTTCGCCGTCTTCGT	CLL-H-55817	ARFIP1	Homo sapiens ADP-ribosylation factor interacting protein 1 (ARFIP1), transcript variant 2, mRNA.	MGC117369; HSU52521	27236	NM_001025593.1	71040091	NP_001020764.1	4	4q31.3c	344	271	526	398.5	84	356	220	0.55207	0.639535
TGACGTACCACATGTGGT	GCTTCACCCGAAGTCATTGGA	TAGAAGACGCACCGGGCTTCACCTGAAGTTATTGGAGTTAATATTCATAGCTCCAATGACTTCGGGTGAAGCTTTTTTGGCAAGCAAAAGACGGCATACGAGATGGACCACATGTGGTACGTCATTCGCCGTCTTCGT	CLL-H-55821	ARFIP1	Homo sapiens ADP-ribosylation factor interacting protein 1 (ARFIP1), transcript variant 2, mRNA.	MGC117369; HSU52521	27236	NM_001025593.1	71040091	NP_001020764.1	4	4q31.3c	93	42	122	82	40	64	52	0.634146	0.55914
CAGTTGACTGCATGACGT	CATGGCTTTGACAATACCAAA	TAGAAGACGCACCGGCATGGCTTTGACAATATCAAAGTTAATATTCATAGCTTTGGTATTGTCAAAGCCATGTTTTTTGGCAAGCAAAAGACGGCATACGAGATGGACGTCATGCAGTCAACTGTTCGCCGTCTTCGT	CLL-H-55820	ARFIP1	Homo sapiens ADP-ribosylation factor interacting protein 1 (ARFIP1), transcript variant 2, mRNA.	MGC117369; HSU52521	27236	NM_001025593.1	71040091	NP_001020764.1	4	4q31.3c	38	5	8	6.5	118	104	111	17.0769	2.92105
TGCATGACGTGTCAACTG	CGGAGTCAACAGTAAAGGTTT	TAGAAGACGCACCGGCGGAGTCAATAGTAAAGGTTTGTTAATATTCATAGCAAACCTTTACTGTTGACTCCGTTTTTTGGCAAGCAAAAGACGGCATACGAGATGGCAGTTGACACGTCATGCATTCGCCGTCTTCGT	CLL-H-55823	ARGFX	Homo sapiens arginine-fifty homeobox (ARGFX), mRNA.		503582	NM_001012659.1	61969665	NP_001012677.1	3	3q13.33c	483	307	598	452.5	68	115	91.5	0.20221	0.189441
ACCATGACGTGTCAACAC	CCAGACATAATAAGAGGTGTA	TAGAAGACGCACCGGCCAGATATAATAAGAGGTGTAGTTAATATTCATAGCTACACCTCTTATTATGTCTGGTTTTTTGGCAAGCAAAAGACGGCATACGAGATGGGTGTTGACACGTCATGGTTTCGCCGTCTTCGT	CLL-H-55822	ARGFX	Homo sapiens arginine-fifty homeobox (ARGFX), mRNA.		503582	NM_001012659.1	61969665	NP_001012677.1	3	3q13.33c	385	528	313	420.5	172	187	179.5	0.426873	0.466234
GTCATGACGTGTCAACCA	GCTTTGTACTCTGATGCCTAT	TAGAAGACGCACCGGGCTTTGTACTCTGATGTCTATGTTAATATTCATAGCATAGGCATCAGAGTACAAAGCTTTTTTGGCAAGCAAAAGACGGCATACGAGATGGTGGTTGACACGTCATGACTTCGCCGTCTTCGT	CLL-H-55824	ARGFX	Homo sapiens arginine-fifty homeobox (ARGFX), mRNA.		503582	NM_001012659.1	61969665	NP_001012677.1	3	3q13.33c	139	30	94	62	179	79	129	2.08065	0.928058
ACACGTACGTGTCAACAC	CAATATGGTAGACTTGGGATT	TAGAAGACGCACCGGCAATATGGTAGATTTGGGATTGTTAATATTCATAGCAATCCCAAGTCTACCATATTGTTTTTTGGCAAGCAAAAGACGGCATACGAGATGGGTGTTGACACGTACGTGTTTCGCCGTCTTCGT	CLL-H-55826	ARGFX	Homo sapiens arginine-fifty homeobox (ARGFX), mRNA.		503582	NM_001012659.1	61969665	NP_001012677.1	3	3q13.33c	605	675	667	671	1427	1399	1413	2.10581	2.33554
CACATGACGTGTCAACGT	GTACAATCTTCCTGATGAGAA	TAGAAGACGCACCGGGTACAATCTTCTTGATGAGAAGTTAATATTCATAGCTTCTCATCAGGAAGATTGTACTTTTTTGGCAAGCAAAAGACGGCATACGAGATGGACGTTGACACGTCATGTGTTCGCCGTCTTCGT	CLL-H-55825	ARGFX	Homo sapiens arginine-fifty homeobox (ARGFX), mRNA.		503582	NM_001012659.1	61969665	NP_001012677.1	3	3q13.33c	240	345	489	417	1420	2087	1753.5	4.20504	7.30625
TGCAACTGACTGTGACCA	GCACCATTGTATTGGACACTA	TAGAAGACGCACCGGGCACCATTGTATTGGATACTAGTTAATATTCATAGCTAGTGTCCAATACAATGGTGCTTTTTTGGCAAGCAAAAGACGGCATACGAGATGGTGGTCACAGTCAGTTGCATTCGCCGTCTTCGT	CLL-H-55830	ARHGAP12	Homo sapiens Rho GTPase activating protein 12 (ARHGAP12), mRNA.	FLJ10971; FLJ21785; FLJ45709; FLJ20737; DKFZp779N2050	94134	NM_018287.4	26986533	NP_060757.4	10	10p11.22c	308	165	161	163	17	22	19.5	0.119632	0.0633117
CAGTACTGACTGTGACCA	CGCTGCTGTTAAGGACCTAAT	TAGAAGACGCACCGGCGCTGTTGTTAAGGACTTAATGTTAATATTCATAGCATTAGGTCCTTAACAGCAGCGTTTTTTGGCAAGCAAAAGACGGCATACGAGATGGTGGTCACAGTCAGTACTGTTCGCCGTCTTCGT	CLL-H-55828	ARHGAP12	Homo sapiens Rho GTPase activating protein 12 (ARHGAP12), mRNA.	FLJ10971; FLJ21785; FLJ45709; FLJ20737; DKFZp779N2050	94134	NM_018287.4	26986533	NP_060757.4	10	10p11.22c	37	10	14	12	5	1	3	0.25	0.0810811
CACAGTTGACTGGTTGAC	CGGAAGTCAGTTCAGGGCATT	TAGAAGACGCACCGGCGGAAGTTAGTTCAGGGTATTGTTAATATTCATAGCAATGCCCTGAACTGACTTCCGTTTTTTGGCAAGCAAAAGACGGCATACGAGATGGGTCAACCAGTCAACTGTGTTCGCCGTCTTCGT	CLL-H-55832	ARHGAP12	Homo sapiens Rho GTPase activating protein 12 (ARHGAP12), mRNA.	FLJ10971; FLJ21785; FLJ45709; FLJ20737; DKFZp779N2050	94134	NM_018287.4	26986533	NP_060757.4	10	10p11.22c	284	175	51	113	43	55	49	0.433628	0.172535
ACCAACTGACTGTGACGT	CCCAGGAACAATCTTGTGATT	TAGAAGACGCACCGGCCCAGGAATAATCTTGTGATTGTTAATATTCATAGCAATCACAAGATTGTTCCTGGGTTTTTTGGCAAGCAAAAGACGGCATACGAGATGGACGTCACAGTCAGTTGGTTTCGCCGTCTTCGT	CLL-H-55829	ARHGAP12	Homo sapiens Rho GTPase activating protein 12 (ARHGAP12), mRNA.	FLJ10971; FLJ21785; FLJ45709; FLJ20737; DKFZp779N2050	94134	NM_018287.4	26986533	NP_060757.4	10	10p11.22c	941	587	447	517	656	498	577	1.11605	0.613177
GTCAACTGACTGTGACTG	CCTGACCCATAATAACGGAAA	TAGAAGACGCACCGGCCTGACCCATAATAATGGAAAGTTAATATTCATAGCTTTCCGTTATTATGGGTCAGGTTTTTTGGCAAGCAAAAGACGGCATACGAGATGGCAGTCACAGTCAGTTGACTTCGCCGTCTTCGT	CLL-H-55831	ARHGAP12	Homo sapiens Rho GTPase activating protein 12 (ARHGAP12), mRNA.	FLJ10971; FLJ21785; FLJ45709; FLJ20737; DKFZp779N2050	94134	NM_018287.4	26986533	NP_060757.4	10	10p11.22c	956	968	1744	1356	1973	1840	1906.5	1.40597	1.99425
GTGTACTGACTGTGACAC	CCAGTCATATACACTGGATAA	TAGAAGACGCACCGGCCAGTCATATACATTGGATAAGTTAATATTCATAGCTTATCCAGTGTATATGACTGGTTTTTTGGCAAGCAAAAGACGGCATACGAGATGGGTGTCACAGTCAGTACACTTCGCCGTCTTCGT	CLL-H-55827	ARHGAP12	Homo sapiens Rho GTPase activating protein 12 (ARHGAP12), mRNA.	FLJ10971; FLJ21785; FLJ45709; FLJ20737; DKFZp779N2050	94134	NM_018287.4	26986533	NP_060757.4	10	10p11.22c	256	8	36	22	67	34	50.5	2.29545	0.197266
ACTGACTGACTGTGACAC	GCTGCCATTAGAATCAAGAAT	TAGAAGACGCACCGGGCTGCCATTAGAATTAAGAATGTTAATATTCATAGCATTCTTGATTCTAATGGCAGCTTTTTTGGCAAGCAAAAGACGGCATACGAGATGGGTGTCACAGTCAGTCAGTTTCGCCGTCTTCGT	CLL-H-55837	ARHGAP18	Homo sapiens Rho GTPase activating protein 18 (ARHGAP18), mRNA.	MGC126757; bA307O14.2; MGC138145; FLJ25728; MacGAP	93663	NM_033515.2	39932588	NP_277050.2	6	6q22.33e	157	162	182	172	22	34	28	0.162791	0.178344
TGACACTGACTGTGACAC	CCCTCTATGATGTATTGGGTA	TAGAAGACGCACCGGCCCTTTATGATGTATTGGGTAGTTAATATTCATAGCTACCCAATACATCATAGAGGGTTTTTTGGCAAGCAAAAGACGGCATACGAGATGGGTGTCACAGTCAGTGTCATTCGCCGTCTTCGT	CLL-H-55834	ARHGAP18	Homo sapiens Rho GTPase activating protein 18 (ARHGAP18), mRNA.	MGC126757; bA307O14.2; MGC138145; FLJ25728; MacGAP	93663	NM_033515.2	39932588	NP_277050.2	6	6q22.33e	750	1598	1036	1317	380	500	440	0.334093	0.586667
CAACACTGACTGTGACTG	CCTCCATTTGATCGATCAATT	TAGAAGACGCACCGGCCTCCATTTGATCGATTAATTGTTAATATTCATAGCAATTGATCGATCAAATGGAGGTTTTTTGGCAAGCAAAAGACGGCATACGAGATGGCAGTCACAGTCAGTGTTGTTCGCCGTCTTCGT	CLL-H-55836	ARHGAP18	Homo sapiens Rho GTPase activating protein 18 (ARHGAP18), mRNA.	MGC126757; bA307O14.2; MGC138145; FLJ25728; MacGAP	93663	NM_033515.2	39932588	NP_277050.2	6	6q22.33e	450	386	726	556	179	206	192.5	0.346223	0.427778
ACTGCACATGGTTGTGTG	GCTGGCTTTACGTGTTGTCAT	TAGAAGACGCACCGGGCTGGCTTTATGTGTTGTTATGTTAATATTCATAGCATGACAACACGTAAAGCCAGCTTTTTTGGCAAGCAAAAGACGGCATACGAGATGGCACACAACCATGTGCAGTTTCGCCGTCTTCGT	CLL-H-55838	ARHGAP18	Homo sapiens Rho GTPase activating protein 18 (ARHGAP18), mRNA.	MGC126757; bA307O14.2; MGC138145; FLJ25728; MacGAP	93663	NM_033515.2	39932588	NP_277050.2	6	6q22.33e	271	158	79	118.5	79	45	62	0.523207	0.228782
GTACACTGACTGTGACGT	CCGAATCTCTTTATGTGTCAT	TAGAAGACGCACCGGCCGAATCTCTTTATGTGTTATGTTAATATTCATAGCATGACACATAAAGAGATTCGGTTTTTTGGCAAGCAAAAGACGGCATACGAGATGGACGTCACAGTCAGTGTACTTCGCCGTCTTCGT	CLL-H-55835	ARHGAP18	Homo sapiens Rho GTPase activating protein 18 (ARHGAP18), mRNA.	MGC126757; bA307O14.2; MGC138145; FLJ25728; MacGAP	93663	NM_033515.2	39932588	NP_277050.2	6	6q22.33e	406	219	194	206.5	175	115	145	0.702179	0.357143
ACACACTGACTGTGACCA	GCTGCCTTGATGATGACACTT	TAGAAGACGCACCGGGCTGCTTTGATGATGACATTTGTTAATATTCATAGCAAGTGTCATCATCAAGGCAGCTTTTTTGGCAAGCAAAAGACGGCATACGAGATGGTGGTCACAGTCAGTGTGTTTCGCCGTCTTCGT	CLL-H-55833	ARHGAP18	Homo sapiens Rho GTPase activating protein 18 (ARHGAP18), mRNA.	MGC126757; bA307O14.2; MGC138145; FLJ25728; MacGAP	93663	NM_033515.2	39932588	NP_277050.2	6	6q22.33e	247	186	140	163	122	115	118.5	0.726994	0.479757
CATGCAACACTGTGACAC	GCCCATTCTAAAGATGAAGAT	TAGAAGACGCACCGGGCCCATTCTAAAGGTGAAGGTGTTAATATTCATAGCATCTTCATCTTTAGAATGGGCTTTTTTGGCAAGCAAAAGACGGCATACGAGATGGGTGTCACAGTGTTGCATGTTCGCCGTCTTCGT	CLL-H-55840	ARHGAP20	Homo sapiens Rho GTPase activating protein 20 (ARHGAP20), mRNA.	KIAA1391; RARHOGAP	57569	NM_020809.2	51479147	NP_065860.2	11	11q22.3d-q23.1a	101	225	246	235.5	24	51	37.5	0.159236	0.371287
TGGTTGACACCATGTGCA	CAGCCCATTGCTACAGCTAGA	TAGAAGACGCACCGGCAGCCCATTGTTACAGTTAGAGTTAATATTCATAGCTCTAGCTGTAGCAATGGGCTGTTTTTTGGCAAGCAAAAGACGGCATACGAGATGGTGCACATGGTGTCAACCATTCGCCGTCTTCGT	CLL-H-55844	ARHGAP20	Homo sapiens Rho GTPase activating protein 20 (ARHGAP20), mRNA.	KIAA1391; RARHOGAP	57569	NM_020809.2	51479147	NP_065860.2	11	11q22.3d-q23.1a	247	307	458	382.5	107	143	125	0.326797	0.506073
GTTGCAACACTGTGACTG	CCCAAATGTTTCATGGCTTAT	TAGAAGACGCACCGGCCCAAATGTTTCATGGTTTATGTTAATATTCATAGCATAAGCCATGAAACATTTGGGTTTTTTGGCAAGCAAAAGACGGCATACGAGATGGCAGTCACAGTGTTGCAACTTCGCCGTCTTCGT	CLL-H-55839	ARHGAP20	Homo sapiens Rho GTPase activating protein 20 (ARHGAP20), mRNA.	KIAA1391; RARHOGAP	57569	NM_020809.2	51479147	NP_065860.2	11	11q22.3d-q23.1a	369	344	249	296.5	158	130	144	0.485666	0.390244
GTGTCAACACTGTGACGT	GCATCGACTATCTGGATTCAA	TAGAAGACGCACCGGGCATCGACTATCTGGATTTAAGTTAATATTCATAGCTTGAATCCAGATAGTCGATGCTTTTTTGGCAAGCAAAAGACGGCATACGAGATGGACGTCACAGTGTTGACACTTCGCCGTCTTCGT	CLL-H-55843	ARHGAP20	Homo sapiens Rho GTPase activating protein 20 (ARHGAP20), mRNA.	KIAA1391; RARHOGAP	57569	NM_020809.2	51479147	NP_065860.2	11	11q22.3d-q23.1a	89	7	0	3.5	5	6	5.5	1.57143	0.0617978
TGGTCAACACTGTGACAC	CCTCTCCAATAGATTGCACTT	TAGAAGACGCACCGGCCTCTCCAATAGATTGTACTTGTTAATATTCATAGCAAGTGCAATCTATTGGAGAGGTTTTTTGGCAAGCAAAAGACGGCATACGAGATGGGTGTCACAGTGTTGACCATTCGCCGTCTTCGT	CLL-H-55842	ARHGAP20	Homo sapiens Rho GTPase activating protein 20 (ARHGAP20), mRNA.	KIAA1391; RARHOGAP	57569	NM_020809.2	51479147	NP_065860.2	11	11q22.3d-q23.1a	653	2033	1336	1684.5	5246	6275	5760.5	3.41971	8.82159
ACGTCAACACTGTGACCA	CCATCTCTTATCCTGGATAAA	TAGAAGACGCACCGGCCATCTCTTATCTTGGATAAAGTTAATATTCATAGCTTTATCCAGGATAAGAGATGGTTTTTTGGCAAGCAAAAGACGGCATACGAGATGGTGGTCACAGTGTTGACGTTTCGCCGTCTTCGT	CLL-H-55841	ARHGAP20	Homo sapiens Rho GTPase activating protein 20 (ARHGAP20), mRNA.	KIAA1391; RARHOGAP	57569	NM_020809.2	51479147	NP_065860.2	11	11q22.3d-q23.1a	83	91	55	73	174	428	301	4.12329	3.62651
CAACACCAACACACTGCA	GCACATAGGTTGTCGGACAAT	TAGAAGACGCACCGGGCACATAGGTTGTTGGATAATGTTAATATTCATAGCATTGTCCGACAACCTATGTGCTTTTTTGGCAAGCAAAAGACGGCATACGAGATGGTGCAGTGTGTTGGTGTTGTTCGCCGTCTTCGT	CLL-H-55845	ARHGAP21	Homo sapiens Rho GTPase activating protein 21 (ARHGAP21), mRNA.	FLJ33323; DKFZp761L0424; ARHGAP10	57584	NM_020824.2	50345878	NP_065875.2	10	10p12.1d	220	100	51	75.5	5	11	8	0.10596	0.0363636
CATGACCAACACACTGAC	CCTCACAACTTCAGCTCCATT	TAGAAGACGCACCGGCCTCACAACTTTAGCTCTATTGTTAATATTCATAGCAATGGAGCTGAAGTTGTGAGGTTTTTTGGCAAGCAAAAGACGGCATACGAGATGGGTCAGTGTGTTGGTCATGTTCGCCGTCTTCGT	CLL-H-55849	ARHGAP21	Homo sapiens Rho GTPase activating protein 21 (ARHGAP21), mRNA.	FLJ33323; DKFZp761L0424; ARHGAP10	57584	NM_020824.2	50345878	NP_065875.2	10	10p12.1d	190	38	149	93.5	41	23	32	0.342246	0.168421
GTTGACCAACACACTGTG	CTTGTGAAAGTCCGAAGTAAT	TAGAAGACGCACCGGCTTGTGAAAGTCTGAAGTAATGTTAATATTCATAGCATTACTTCGGACTTTCACAAGTTTTTTGGCAAGCAAAAGACGGCATACGAGATGGCACAGTGTGTTGGTCAACTTCGCCGTCTTCGT	CLL-H-55848	ARHGAP21	Homo sapiens Rho GTPase activating protein 21 (ARHGAP21), mRNA.	FLJ33323; DKFZp761L0424; ARHGAP10	57584	NM_020824.2	50345878	NP_065875.2	10	10p12.1d	511	243	273	258	129	89	109	0.422481	0.213307
ACTGACCAACACACTGGT	GCAAGGTATTTGTTGCAACTT	TAGAAGACGCACCGGGCAAGGTATTTGTTGTAACTTGTTAATATTCATAGCAAGTTGCAACAAATACCTTGCTTTTTTGGCAAGCAAAAGACGGCATACGAGATGGACCAGTGTGTTGGTCAGTTTCGCCGTCTTCGT	CLL-H-55846	ARHGAP21	Homo sapiens Rho GTPase activating protein 21 (ARHGAP21), mRNA.	FLJ33323; DKFZp761L0424; ARHGAP10	57584	NM_020824.2	50345878	NP_065875.2	10	10p12.1d	170	13	39	26	40	17	28.5	1.09615	0.167647
TGTGACCAACACACTGCA	GCATCTCAAAGCACGACAGAT	TAGAAGACGCACCGGGCATCTTAAAGCACGATAGATGTTAATATTCATAGCATCTGTCGTGCTTTGAGATGCTTTTTTGGCAAGCAAAAGACGGCATACGAGATGGTGCAGTGTGTTGGTCACATTCGCCGTCTTCGT	CLL-H-55847	ARHGAP21	Homo sapiens Rho GTPase activating protein 21 (ARHGAP21), mRNA.	FLJ33323; DKFZp761L0424; ARHGAP10	57584	NM_020824.2	50345878	NP_065875.2	10	10p12.1d	376	586	484	535	529	1141	835	1.56075	2.22074
CATGTGCAACGTTGTGAC	CGGTACCAAGAGTAGCGCTTA	TAGAAGACGCACCGGCGGTACTAAGAGTAGCGTTTAGTTAATATTCATAGCTAAGCGCTACTCTTGGTACCGTTTTTTGGCAAGCAAAAGACGGCATACGAGATGGGTCACAACGTTGCACATGTTCGCCGTCTTCGT	CLL-H-55855	ARHGAP22	Homo sapiens Rho GTPase activating protein 22 (ARHGAP22), mRNA.	RhoGAP2	58504	NM_021226.2	34013589	NP_067049.2	10	10q11.22d	718	953	958	955.5	91	119	105	0.10989	0.14624
ACTGCAACACTGTGACGT	GCTGGAAATAAAGCTGCGGAA	TAGAAGACGCACCGGGCTGGAAATAAAGTTGTGGAAGTTAATATTCATAGCTTCCGCAGCTTTATTTCCAGCTTTTTTGGCAAGCAAAAGACGGCATACGAGATGGACGTCACAGTGTTGCAGTTTCGCCGTCTTCGT	CLL-H-55851	ARHGAP22	Homo sapiens Rho GTPase activating protein 22 (ARHGAP22), mRNA.	RhoGAP2	58504	NM_021226.2	34013589	NP_067049.2	10	10q11.22d	404	486	497	491.5	128	115	121.5	0.247202	0.300743
CAACCAACACTGTGACCA	GCTCAGATACATCTGCAAGTT	TAGAAGACGCACCGGGCTCAGATACATCTGTAAGTTGTTAATATTCATAGCAACTTGCAGATGTATCTGAGCTTTTTTGGCAAGCAAAAGACGGCATACGAGATGGTGGTCACAGTGTTGGTTGTTCGCCGTCTTCGT	CLL-H-55850	ARHGAP22	Homo sapiens Rho GTPase activating protein 22 (ARHGAP22), mRNA.	RhoGAP2	58504	NM_021226.2	34013589	NP_067049.2	10	10q11.22d	402	499	412	455.5	140	132	136	0.298573	0.338308
GTTGTGCAACGTTGTGTG	CCAGCCTTGTATGGAGTTAGA	TAGAAGACGCACCGGCCAGCTTTGTATGGAGTTAGGGTTAATATTCATAGCTCTAACTCCATACAAGGCTGGTTTTTTGGCAAGCAAAAGACGGCATACGAGATGGCACACAACGTTGCACAACTTCGCCGTCTTCGT	CLL-H-55854	ARHGAP22	Homo sapiens Rho GTPase activating protein 22 (ARHGAP22), mRNA.	RhoGAP2	58504	NM_021226.2	34013589	NP_067049.2	10	10q11.22d	121	47	47	47	21	23	22	0.468085	0.181818
CATGGTTGACTGTGTGCA	CCACTGTTTGACAGCACAACA	TAGAAGACGCACCGGCCACTGTTTGATAGCACAATAGTTAATATTCATAGCTGTTGTGCTGTCAAACAGTGGTTTTTTGGCAAGCAAAAGACGGCATACGAGATGGTGCACACAGTCAACCATGTTCGCCGTCTTCGT	CLL-H-55853	ARHGAP22	Homo sapiens Rho GTPase activating protein 22 (ARHGAP22), mRNA.	RhoGAP2	58504	NM_021226.2	34013589	NP_067049.2	10	10q11.22d	289	78	121	99.5	101	50	75.5	0.758794	0.261246
TGTGCAACACTGTGACCA	CAGGGATTTATTTCTCTACAA	TAGAAGACGCACCGGCAGGGATTTATTTCTCTACAAGTTAATATTCATAGCTTGTAGAGAAATAAATCCCTGTTTTTTGGCAAGCAAAAGACGGCATACGAGATGGTGGTCACAGTGTTGCACATTCGCCGTCTTCGT	CLL-H-55852	ARHGAP22	Homo sapiens Rho GTPase activating protein 22 (ARHGAP22), mRNA.	RhoGAP2	58504	NM_021226.2	34013589	NP_067049.2	10	10q11.22d	279	191	174	182.5	238	171	204.5	1.12055	0.732975
CAACGTCAGTCAACTGCA	GTTGCGAACACTCTGTATATT	TAGAAGACGCACCGGGTTGCGAACACTTTGTATATTGTTAATATTCATAGCAATATACAGAGTGTTCGCAACTTTTTTGGCAAGCAAAAGACGGCATACGAGATGGTGCAGTTGACTGACGTTGTTCGCCGTCTTCGT	CLL-H-55860	ARHGAP8	Homo sapiens Rho GTPase activating protein 8 (ARHGAP8), transcript variant 2, mRNA.	PP610; FLJ20185; BPGAP1	23779	NM_181335.2	66346659	NP_851852.2	22	22q13.31b	271	577	259	418	22	16	19	0.0454545	0.0701107
CACAACCAGTCATGTGCA	CCAGCCATTAGATGAATTCAG	TAGAAGACGCACCGGCCAGCCATTAGATGAATTTAGGTTAATATTCATAGCCTGAATTCATCTAATGGCTGGTTTTTTGGCAAGCAAAAGACGGCATACGAGATGGTGCACATGACTGGTTGTGTTCGCCGTCTTCGT	CLL-H-55861	ARHGAP8	Homo sapiens Rho GTPase activating protein 8 (ARHGAP8), transcript variant 2, mRNA.	PP610; FLJ20185; BPGAP1	23779	NM_181335.2	66346659	NP_851852.2	22	22q13.31b	310	204	144	174	146	104	125	0.718391	0.403226
CACATGCAGTCAACTGCA	ATACGTTGAGAACGATTATAC	TAGAAGACGCACCGGATACGTTGAGAACGATTATACGTTAATATTCATAGCGTATAATCGTTCTCAACGTATTTTTTTGGCAAGCAAAAGACGGCATACGAGATGGTGCAGTTGACTGCATGTGTTCGCCGTCTTCGT	CLL-H-55856	ARHGAP8	Homo sapiens Rho GTPase activating protein 8 (ARHGAP8), transcript variant 2, mRNA.	PP610; FLJ20185; BPGAP1	23779	NM_181335.2	66346659	NP_851852.2	22	22q13.31b	548	381	818	599.5	520	426	473	0.788991	0.863139
GTACGTCAGTCAACTGAC	CCCTCATCAGTCACAAGTTTG	TAGAAGACGCACCGGCCCTCATTAGTCATAAGTTTGGTTAATATTCATAGCCAAACTTGTGACTGATGAGGGTTTTTTGGCAAGCAAAAGACGGCATACGAGATGGGTCAGTTGACTGACGTACTTCGCCGTCTTCGT	CLL-H-55859	ARHGAP8	Homo sapiens Rho GTPase activating protein 8 (ARHGAP8), transcript variant 2, mRNA.	PP610; FLJ20185; BPGAP1	23779	NM_181335.2	66346659	NP_851852.2	22	22q13.31b	85	2	7	4.5	2	9	5.5	1.22222	0.0647059
TGACGTCAGTCAACTGGT	TTTGGCGTCAGTCTGCAATAC	TAGAAGACGCACCGGTTTGGCGTCAGTTTGCAATATGTTAATATTCATAGCGTATTGCAGACTGACGCCAAATTTTTTGGCAAGCAAAAGACGGCATACGAGATGGACCAGTTGACTGACGTCATTCGCCGTCTTCGT	CLL-H-55858	ARHGAP8	Homo sapiens Rho GTPase activating protein 8 (ARHGAP8), transcript variant 2, mRNA.	PP610; FLJ20185; BPGAP1	23779	NM_181335.2	66346659	NP_851852.2	22	22q13.31b	388	69	107	88	290	331	310.5	3.52841	0.800258
ACACGTCAGTCAACTGTG	GAGCTCCACGAACACCTTAAA	TAGAAGACGCACCGGGAGCTCCATGAACACTTTAAAGTTAATATTCATAGCTTTAAGGTGTTCGTGGAGCTCTTTTTTGGCAAGCAAAAGACGGCATACGAGATGGCACAGTTGACTGACGTGTTTCGCCGTCTTCGT	CLL-H-55857	ARHGAP8	Homo sapiens Rho GTPase activating protein 8 (ARHGAP8), transcript variant 2, mRNA.	PP610; FLJ20185; BPGAP1	23779	NM_181335.2	66346659	NP_851852.2	22	22q13.31b	56	0	0	0	1	4	2.5	#DIV/0!	0.0446429
ACCACACAGTGTACTGGT	GTACTGAGTGGGATGACATTC	TAGAAGACGCACCGGGTACTGAGTGGGATGATATTTGTTAATATTCATAGCGAATGTCATCCCACTCAGTACTTTTTTGGCAAGCAAAAGACGGCATACGAGATGGACCAGTACACTGTGTGGTTTCGCCGTCTTCGT	CLL-H-55866	ARHGAP9	Homo sapiens Rho GTPase activating protein 9 (ARHGAP9), transcript variant 2, mRNA.	10C; RGL1; FLJ16525; MGC1295	64333	NM_001080157.1	122939150	NP_001073626.1	12	12q13.3b	101	164	132	148	14	20	17	0.114865	0.168317
GTACCATGACTGTGACCA	GTCGGTTAGATTTGGACAGTA	TAGAAGACGCACCGGGTCGGTTAGATTTGGATAGTAGTTAATATTCATAGCTACTGTCCAAATCTAACCGACTTTTTTGGCAAGCAAAAGACGGCATACGAGATGGTGGTCACAGTCATGGTACTTCGCCGTCTTCGT	CLL-H-55862	ARHGAP9	Homo sapiens Rho GTPase activating protein 9 (ARHGAP9), transcript variant 2, mRNA.	10C; RGL1; FLJ16525; MGC1295	64333	NM_001080157.1	122939150	NP_001073626.1	12	12q13.3b	206	240	81	160.5	23	23	23	0.143302	0.11165
CAGTCACAGTGTACTGCA	ACAAGAAGGTCGGTTAGATTT	TAGAAGACGCACCGGACAAGAAGGTTGGTTAGATTTGTTAATATTCATAGCAAATCTAACCGACCTTCTTGTTTTTTTGGCAAGCAAAAGACGGCATACGAGATGGTGCAGTACACTGTGACTGTTCGCCGTCTTCGT	CLL-H-55865	ARHGAP9	Homo sapiens Rho GTPase activating protein 9 (ARHGAP9), transcript variant 2, mRNA.	10C; RGL1; FLJ16525; MGC1295	64333	NM_001080157.1	122939150	NP_001073626.1	12	12q13.3b	458	712	805	758.5	132	179	155.5	0.20501	0.33952
CAACCATGACTGTGACGT	CAACAAACTAAAGCGGCTCAT	TAGAAGACGCACCGGCAACAAACTAAAGCGGTTCATGTTAATATTCATAGCATGAGCCGCTTTAGTTTGTTGTTTTTTGGCAAGCAAAAGACGGCATACGAGATGGACGTCACAGTCATGGTTGTTCGCCGTCTTCGT	CLL-H-55863	ARHGAP9	Homo sapiens Rho GTPase activating protein 9 (ARHGAP9), transcript variant 2, mRNA.	10C; RGL1; FLJ16525; MGC1295	64333	NM_001080157.1	122939150	NP_001073626.1	12	12q13.3b	364	201	296	248.5	150	130	140	0.56338	0.384615
ACCAACCACAACGTTGAC	CCCTGCTTCTCTTCTTGTTCC	TAGAAGACGCACCGGCCCTGTTTCTCTTCTTGTTTCGTTAATATTCATAGCGGAACAAGAAGAGAAGCAGGGTTTTTTGGCAAGCAAAAGACGGCATACGAGATGGGTCAACGTTGTGGTTGGTTTCGCCGTCTTCGT	CLL-H-55867	ARHGAP9	Homo sapiens Rho GTPase activating protein 9 (ARHGAP9), transcript variant 2, mRNA.	10C; RGL1; FLJ16525; MGC1295	64333	NM_001080157.1	122939150	NP_001073626.1	12	12q13.3b	889	2171	1925	2048	1252	1914	1583	0.772949	1.78065
ACTGCATGACTGTGACTG	GAGCATTTATGCAGGGTGATA	TAGAAGACGCACCGGGAGCATTTATGTAGGGTGATAGTTAATATTCATAGCTATCACCCTGCATAAATGCTCTTTTTTGGCAAGCAAAAGACGGCATACGAGATGGCAGTCACAGTCATGCAGTTTCGCCGTCTTCGT	CLL-H-55864	ARHGAP9	Homo sapiens Rho GTPase activating protein 9 (ARHGAP9), transcript variant 2, mRNA.	10C; RGL1; FLJ16525; MGC1295	64333	NM_001080157.1	122939150	NP_001073626.1	12	12q13.3b	278	105	100	102.5	120	101	110.5	1.07805	0.397482
TGGTGTGTTGCAGTACAC	CCATTAGCTTCATGGTGGTTT	TAGAAGACGCACCGGCCATTAGCTTTATGGTGGTTTGTTAATATTCATAGCAAACCACCATGAAGCTAATGGTTTTTTGGCAAGCAAAAGACGGCATACGAGATGGGTGTACTGCAACACACCATTCGCCGTCTTCGT	CLL-H-55871	ARHGEF10L	Homo sapiens Rho guanine nucleotide exchange factor (GEF) 10-like (ARHGEF10L), transcript variant 2, mRNA.	FLJ10521; KIAA1626; RP11-473A10.1; GrinchGEF	55160	NM_001011722.2	74136546	NP_001011722.2	1	1p36.13d	440	1517	989	1253	464	491	477.5	0.381085	1.08523
TGGTCATGCACATGTGGT	CTGGACTCTCCAGAAACTACT	TAGAAGACGCACCGGCTGGACTCTCTAGAAACTATTGTTAATATTCATAGCAGTAGTTTCTGGAGAGTCCAGTTTTTTGGCAAGCAAAAGACGGCATACGAGATGGACCACATGTGCATGACCATTCGCCGTCTTCGT	CLL-H-55872	ARHGEF10L	Homo sapiens Rho guanine nucleotide exchange factor (GEF) 10-like (ARHGEF10L), transcript variant 2, mRNA.	FLJ10521; KIAA1626; RP11-473A10.1; GrinchGEF	55160	NM_001011722.2	74136546	NP_001011722.2	1	1p36.13d	409	682	458	570	296	167	231.5	0.40614	0.566015
CATGGTGTTGCAGTACAC	GCATCTGCAAGAGATCAACAT	TAGAAGACGCACCGGGCATCTGCAAGAGATTAACATGTTAATATTCATAGCATGTTGATCTCTTGCAGATGCTTTTTTGGCAAGCAAAAGACGGCATACGAGATGGGTGTACTGCAACACCATGTTCGCCGTCTTCGT	CLL-H-55869	ARHGEF10L	Homo sapiens Rho guanine nucleotide exchange factor (GEF) 10-like (ARHGEF10L), transcript variant 2, mRNA.	FLJ10521; KIAA1626; RP11-473A10.1; GrinchGEF	55160	NM_001011722.2	74136546	NP_001011722.2	1	1p36.13d	56	4	14	9	8	3	5.5	0.611111	0.0982143
ACGTGTGTTGCAGTACCA	GCAGGCTCAGAATAAGGTGTA	TAGAAGACGCACCGGGCAGGCTTAGAATAAGGTGTGGTTAATATTCATAGCTACACCTTATTCTGAGCCTGCTTTTTTGGCAAGCAAAAGACGGCATACGAGATGGTGGTACTGCAACACACGTTTCGCCGTCTTCGT	CLL-H-55870	ARHGEF10L	Homo sapiens Rho guanine nucleotide exchange factor (GEF) 10-like (ARHGEF10L), transcript variant 2, mRNA.	FLJ10521; KIAA1626; RP11-473A10.1; GrinchGEF	55160	NM_001011722.2	74136546	NP_001011722.2	1	1p36.13d	42	19	5	12	27	11	19	1.58333	0.452381
GTGTCATGCACATGTGAC	GAGGACACATCTGGAGGAAAT	TAGAAGACGCACCGGGAGGATACATTTGGAGGAAATGTTAATATTCATAGCATTTCCTCCAGATGTGTCCTCTTTTTTGGCAAGCAAAAGACGGCATACGAGATGGGTCACATGTGCATGACACTTCGCCGTCTTCGT	CLL-H-55873	ARHGEF10L	Homo sapiens Rho guanine nucleotide exchange factor (GEF) 10-like (ARHGEF10L), transcript variant 2, mRNA.	FLJ10521; KIAA1626; RP11-473A10.1; GrinchGEF	55160	NM_001011722.2	74136546	NP_001011722.2	1	1p36.13d	228	43	33	38	60	84	72	1.89474	0.315789
GTTGGTGTTGCAGTACTG	CTGGGTCAACAGGTTACATTT	TAGAAGACGCACCGGCTGGGTCAACAGGTTATATTTGTTAATATTCATAGCAAATGTAACCTGTTGACCCAGTTTTTTGGCAAGCAAAAGACGGCATACGAGATGGCAGTACTGCAACACCAACTTCGCCGTCTTCGT	CLL-H-55868	ARHGEF10L	Homo sapiens Rho guanine nucleotide exchange factor (GEF) 10-like (ARHGEF10L), transcript variant 2, mRNA.	FLJ10521; KIAA1626; RP11-473A10.1; GrinchGEF	55160	NM_001011722.2	74136546	NP_001011722.2	1	1p36.13d	171	65	149	107	335	276	305.5	2.85514	1.78655
GTACACGTACTGTGACAC	GTATGTGGATTATGTGCGGAA	TAGAAGACGCACCGGGTATGTGGATTATGTGTGGAAGTTAATATTCATAGCTTCCGCACATAATCCACATACTTTTTTGGCAAGCAAAAGACGGCATACGAGATGGGTGTCACAGTACGTGTACTTCGCCGTCTTCGT	CLL-H-55876	ARHGEF15	Homo sapiens Rho guanine nucleotide exchange factor (GEF) 15 (ARHGEF15), mRNA.	MGC44868; FLJ13791; ARGEF15; Vsm-RhoGEF; KIAA0915	22899	NM_173728.2	32307165	NP_776089.2	17	17p13.1c	494	248	277	262.5	121	124	122.5	0.466667	0.247976
CAACACGTACTGTGACCA	GATCTTGATCTGCTTTCTGAA	TAGAAGACGCACCGGGATCTTGATTTGCTTTCTGAAGTTAATATTCATAGCTTCAGAAAGCAGATCAAGATCTTTTTTGGCAAGCAAAAGACGGCATACGAGATGGTGGTCACAGTACGTGTTGTTCGCCGTCTTCGT	CLL-H-55877	ARHGEF15	Homo sapiens Rho guanine nucleotide exchange factor (GEF) 15 (ARHGEF15), mRNA.	MGC44868; FLJ13791; ARGEF15; Vsm-RhoGEF; KIAA0915	22899	NM_173728.2	32307165	NP_776089.2	17	17p13.1c	229	126	288	207	91	130	110.5	0.533816	0.482533
ACTGACGTACTGTGACGT	CACCACACACTCTTCTCCAAT	TAGAAGACGCACCGGCACCACACATTCTTCTCTAATGTTAATATTCATAGCATTGGAGAAGAGTGTGTGGTGTTTTTTGGCAAGCAAAAGACGGCATACGAGATGGACGTCACAGTACGTCAGTTTCGCCGTCTTCGT	CLL-H-55878	ARHGEF15	Homo sapiens Rho guanine nucleotide exchange factor (GEF) 15 (ARHGEF15), mRNA.	MGC44868; FLJ13791; ARGEF15; Vsm-RhoGEF; KIAA0915	22899	NM_173728.2	32307165	NP_776089.2	17	17p13.1c	194	223	192	207.5	141	98	119.5	0.575904	0.615979
TGACACGTACTGTGACGT	GAAACTCCAATGATGCACCAA	TAGAAGACGCACCGGGAAACTCCAATGATGCATCAAGTTAATATTCATAGCTTGGTGCATCATTGGAGTTTCTTTTTTGGCAAGCAAAAGACGGCATACGAGATGGACGTCACAGTACGTGTCATTCGCCGTCTTCGT	CLL-H-55875	ARHGEF15	Homo sapiens Rho guanine nucleotide exchange factor (GEF) 15 (ARHGEF15), mRNA.	MGC44868; FLJ13791; ARGEF15; Vsm-RhoGEF; KIAA0915	22899	NM_173728.2	32307165	NP_776089.2	17	17p13.1c	465	865	746	805.5	750	646	698	0.866543	1.50108
ACACACGTACTGTGACTG	CGGTTACAGGTTCTGGACTAT	TAGAAGACGCACCGGCGGTTATAGGTTCTGGATTATGTTAATATTCATAGCATAGTCCAGAACCTGTAACCGTTTTTTGGCAAGCAAAAGACGGCATACGAGATGGCAGTCACAGTACGTGTGTTTCGCCGTCTTCGT	CLL-H-55874	ARHGEF15	Homo sapiens Rho guanine nucleotide exchange factor (GEF) 15 (ARHGEF15), mRNA.	MGC44868; FLJ13791; ARGEF15; Vsm-RhoGEF; KIAA0915	22899	NM_173728.2	32307165	NP_776089.2	17	17p13.1c	411	252	187	219.5	183	198	190.5	0.867882	0.463504
CAACTGGTACGTTGTGGT	GCCCATTCATCCATTGGATTC	TAGAAGACGCACCGGGCCCATTCATCTATTGGATTTGTTAATATTCATAGCGAATCCAATGGATGAATGGGCTTTTTTGGCAAGCAAAAGACGGCATACGAGATGGACCACAACGTACCAGTTGTTCGCCGTCTTCGT	CLL-H-55879	ARHGEF15	Homo sapiens Rho guanine nucleotide exchange factor (GEF) 15 (ARHGEF15), mRNA.	MGC44868; FLJ13791; ARGEF15; Vsm-RhoGEF; KIAA0915	22899	NM_173728.2	32307165	NP_776089.2	17	17p13.1c	282	238	168	203	398	468	433	2.133	1.53546
GTTGACGTACTGTGACTG	AGCTGTTCTTAGTGGAAGAAA	TAGAAGACGCACCGGAGCTGTTCTTGGTGGAAGGAAGTTAATATTCATAGCTTTCTTCCACTAAGAACAGCTTTTTTTGGCAAGCAAAAGACGGCATACGAGATGGCAGTCACAGTACGTCAACTTCGCCGTCTTCGT	CLL-H-55881	ARHGEF16	Homo sapiens Rho guanine exchange factor (GEF) 16 (ARHGEF16), mRNA.	GEF16; NBR	27237	NM_014448.2	15011976	NP_055263.1	1	1p36.32b	162	135	183	159	6	57	31.5	0.198113	0.194444
ACACTGCAGTACTGTGGT	ACCCAACAGCTGATCCCTAAG	TAGAAGACGCACCGGACCCAACAGTTGATCCTTAAGGTTAATATTCATAGCCTTAGGGATCAGCTGTTGGGTTTTTTTGGCAAGCAAAAGACGGCATACGAGATGGACCACAGTACTGCAGTGTTTCGCCGTCTTCGT	CLL-H-55884	ARHGEF16	Homo sapiens Rho guanine exchange factor (GEF) 16 (ARHGEF16), mRNA.	GEF16; NBR	27237	NM_014448.2	15011976	NP_055263.1	1	1p36.32b	320	538	121	329.5	77	116	96.5	0.292868	0.301563
CACAACCAGTACTGTGAC	GAGGCACCAATAGCGATTATT	TAGAAGACGCACCGGGAGGCACCAATAGTGATTATTGTTAATATTCATAGCAATAATCGCTATTGGTGCCTCTTTTTTGGCAAGCAAAAGACGGCATACGAGATGGGTCACAGTACTGGTTGTGTTCGCCGTCTTCGT	CLL-H-55883	ARHGEF16	Homo sapiens Rho guanine exchange factor (GEF) 16 (ARHGEF16), mRNA.	GEF16; NBR	27237	NM_014448.2	15011976	NP_055263.1	1	1p36.32b	203	209	50	129.5	32	44	38	0.293436	0.187192
CATGACGTACTGTGACAC	GCTGGACTTCAGCAAGGTCAA	TAGAAGACGCACCGGGCTGGACTTCAGTAAGGTTAAGTTAATATTCATAGCTTGACCTTGCTGAAGTCCAGCTTTTTTGGCAAGCAAAAGACGGCATACGAGATGGGTGTCACAGTACGTCATGTTCGCCGTCTTCGT	CLL-H-55882	ARHGEF16	Homo sapiens Rho guanine exchange factor (GEF) 16 (ARHGEF16), mRNA.	GEF16; NBR	27237	NM_014448.2	15011976	NP_055263.1	1	1p36.32b	46	34	16	25	12	52	32	1.28	0.695652
TGTGACGTACTGTGACCA	GCAGAAGCTGATAAGCAGCAA	TAGAAGACGCACCGGGCAGAAGTTGATAAGCAGTAAGTTAATATTCATAGCTTGCTGCTTATCAGCTTCTGCTTTTTTGGCAAGCAAAAGACGGCATACGAGATGGTGGTCACAGTACGTCACATTCGCCGTCTTCGT	CLL-H-55880	ARHGEF16	Homo sapiens Rho guanine exchange factor (GEF) 16 (ARHGEF16), mRNA.	GEF16; NBR	27237	NM_014448.2	15011976	NP_055263.1	1	1p36.32b	498	607	615	611	853	832	842.5	1.37889	1.69177
ACACTGGTACTGTGACAC	GTATCTGAATAACCAGGTGTT	TAGAAGACGCACCGGGTATCTGAATAACTAGGTGTTGTTAATATTCATAGCAACACCTGGTTATTCAGATACTTTTTTGGCAAGCAAAAGACGGCATACGAGATGGGTGTCACAGTACCAGTGTTTCGCCGTCTTCGT	CLL-H-55888	ARHGEF17	Homo sapiens Rho guanine nucleotide exchange factor (GEF) 17 (ARHGEF17), mRNA.	KIAA0337; P164RHOGEF; p164-RhoGEF; FLJ90019; TEM4	9828	NM_014786.2	21361457	NP_055601.2	11	11q13.4b	118	15	14	14.5	4	2	3	0.206897	0.0254237
CACAACGTACTGTGACGT	CCTGCCTTTCTCAAGTTCCTA	TAGAAGACGCACCGGCCTGCCTTTCTTAAGTTCTTAGTTAATATTCATAGCTAGGAACTTGAGAAAGGCAGGTTTTTTGGCAAGCAAAAGACGGCATACGAGATGGACGTCACAGTACGTTGTGTTCGCCGTCTTCGT	CLL-H-55887	ARHGEF17	Homo sapiens Rho guanine nucleotide exchange factor (GEF) 17 (ARHGEF17), mRNA.	KIAA0337; P164RHOGEF; p164-RhoGEF; FLJ90019; TEM4	9828	NM_014786.2	21361457	NP_055601.2	11	11q13.4b	324	210	277	243.5	116	73	94.5	0.38809	0.291667
TGCAACGTACTGTGACTG	CCCGCCACATTTATGCCTATT	TAGAAGACGCACCGGCCCGCCATATTTATGCTTATTGTTAATATTCATAGCAATAGGCATAAATGTGGCGGGTTTTTTGGCAAGCAAAAGACGGCATACGAGATGGCAGTCACAGTACGTTGCATTCGCCGTCTTCGT	CLL-H-55885	ARHGEF17	Homo sapiens Rho guanine nucleotide exchange factor (GEF) 17 (ARHGEF17), mRNA.	KIAA0337; P164RHOGEF; p164-RhoGEF; FLJ90019; TEM4	9828	NM_014786.2	21361457	NP_055601.2	11	11q13.4b	788	698	545	621.5	711	769	740	1.19067	0.939086
GTCAACGTACTGTGACCA	GTTAAATCTAAGCAGCATGAA	TAGAAGACGCACCGGGTTAAATCTAAGCAGCATGAAGTTAATATTCATAGCTTCATGCTGCTTAGATTTAACTTTTTTGGCAAGCAAAAGACGGCATACGAGATGGTGGTCACAGTACGTTGACTTCGCCGTCTTCGT	CLL-H-55886	ARHGEF17	Homo sapiens Rho guanine nucleotide exchange factor (GEF) 17 (ARHGEF17), mRNA.	KIAA0337; P164RHOGEF; p164-RhoGEF; FLJ90019; TEM4	9828	NM_014786.2	21361457	NP_055601.2	11	11q13.4b	477	825	668	746.5	2169	416	1292.5	1.73141	2.70964
TGACTGGTACTGTGACTG	GAGGTTATTCAGAGCATAGTT	TAGAAGACGCACCGGGAGGTTATTCAGAGTATAGTTGTTAATATTCATAGCAACTATGCTCTGAATAACCTCTTTTTTGGCAAGCAAAAGACGGCATACGAGATGGCAGTCACAGTACCAGTCATTCGCCGTCTTCGT	CLL-H-55889	ARHGEF17	Homo sapiens Rho guanine nucleotide exchange factor (GEF) 17 (ARHGEF17), mRNA.	KIAA0337; P164RHOGEF; p164-RhoGEF; FLJ90019; TEM4	9828	NM_014786.2	21361457	NP_055601.2	11	11q13.4b	144	91	57	74	146	332	239	3.22973	1.65972
TGTGTGGTACTGTGACGT	GAATGGCAGTTTCAAGAAGAA	TAGAAGACGCACCGGGAATGGTAGTTTCAAGAAGAAGTTAATATTCATAGCTTCTTCTTGAAACTGCCATTCTTTTTTGGCAAGCAAAAGACGGCATACGAGATGGACGTCACAGTACCACACATTCGCCGTCTTCGT	CLL-H-55893	ARHGEF18	Homo sapiens rho/rac guanine nucleotide exchange factor (GEF) 18 (ARHGEF18), mRNA.	KIAA0521; MGC15913	23370	NM_015318.2	41327768	NP_056133.2	19	19p13.2e	139	39	66	52.5	12	31	21.5	0.409524	0.154676
CAACTGGTACTGTGACGT	GCCGGAGATGTATGAAATCTA	TAGAAGACGCACCGGGCCGGAGATGTATGAAATTTAGTTAATATTCATAGCTAGATTTCATACATCTCCGGCTTTTTTGGCAAGCAAAAGACGGCATACGAGATGGACGTCACAGTACCAGTTGTTCGCCGTCTTCGT	CLL-H-55891	ARHGEF18	Homo sapiens rho/rac guanine nucleotide exchange factor (GEF) 18 (ARHGEF18), mRNA.	KIAA0521; MGC15913	23370	NM_015318.2	41327768	NP_056133.2	19	19p13.2e	223	183	278	230.5	124	81	102.5	0.444685	0.459641
ACTGTGGTACTGTGACTG	CGGACCAATCACAGGAGAGAT	TAGAAGACGCACCGGCGGACTAATCATAGGAGAGATGTTAATATTCATAGCATCTCTCCTGTGATTGGTCCGTTTTTTGGCAAGCAAAAGACGGCATACGAGATGGCAGTCACAGTACCACAGTTTCGCCGTCTTCGT	CLL-H-55892	ARHGEF18	Homo sapiens rho/rac guanine nucleotide exchange factor (GEF) 18 (ARHGEF18), mRNA.	KIAA0521; MGC15913	23370	NM_015318.2	41327768	NP_056133.2	19	19p13.2e	152	95	78	86.5	76	45	60.5	0.699422	0.398026
GTTGTGGTACTGTGACAC	GCTTGAAAGATATCCTGGCTA	TAGAAGACGCACCGGGCTTGAAAGATATCCTGGTTAGTTAATATTCATAGCTAGCCAGGATATCTTTCAAGCTTTTTTGGCAAGCAAAAGACGGCATACGAGATGGGTGTCACAGTACCACAACTTCGCCGTCTTCGT	CLL-H-55894	ARHGEF18	Homo sapiens rho/rac guanine nucleotide exchange factor (GEF) 18 (ARHGEF18), mRNA.	KIAA0521; MGC15913	23370	NM_015318.2	41327768	NP_056133.2	19	19p13.2e	305	301	122	211.5	243	366	304.5	1.43972	0.998361
GTACTGGTACTGTGACCA	CCGGAATTATGTCATCCAGAA	TAGAAGACGCACCGGCCGGAATTATGTCATCTAGAAGTTAATATTCATAGCTTCTGGATGACATAATTCCGGTTTTTTGGCAAGCAAAAGACGGCATACGAGATGGTGGTCACAGTACCAGTACTTCGCCGTCTTCGT	CLL-H-55890	ARHGEF18	Homo sapiens rho/rac guanine nucleotide exchange factor (GEF) 18 (ARHGEF18), mRNA.	KIAA0521; MGC15913	23370	NM_015318.2	41327768	NP_056133.2	19	19p13.2e	271	100	89	94.5	182	148	165	1.74603	0.608856
ACTGACACTGTGTGACGT	TCAGTGTGTTAGGACATACAA	TAGAAGACGCACCGGTCAGTGTGTTAGGACATATAAGTTAATATTCATAGCTTGTATGTCCTAACACACTGATTTTTTGGCAAGCAAAAGACGGCATACGAGATGGACGTCACACAGTGTCAGTTTCGCCGTCTTCGT	CLL-H-55898	ARHGEF19	Homo sapiens Rho guanine nucleotide exchange factor (GEF) 19 (ARHGEF19), mRNA.	WGEF; FLJ33962; RP4-733M16.1	128272	NM_153213.3	141802042	NP_694945.2	1	1p36.13f	59	5	10	7.5	1	2	1.5	0.2	0.0254237
CAACACACTGTGTGACCA	GCCCAGTGTGTCTGGACCTTT	TAGAAGACGCACCGGGCCCAGTGTGTTTGGATCTTTGTTAATATTCATAGCAAAGGTCCAGACACACTGGGCTTTTTTGGCAAGCAAAAGACGGCATACGAGATGGTGGTCACACAGTGTGTTGTTCGCCGTCTTCGT	CLL-H-55897	ARHGEF19	Homo sapiens Rho guanine nucleotide exchange factor (GEF) 19 (ARHGEF19), mRNA.	WGEF; FLJ33962; RP4-733M16.1	128272	NM_153213.3	141802042	NP_694945.2	1	1p36.13f	321	240	318	279	82	91	86.5	0.310036	0.26947
TGACACACTGTGTGACGT	CCTCAAGATGTTGGTGGAGAA	TAGAAGACGCACCGGCCTCAAGGTGTTGGTGGAGGAGTTAATATTCATAGCTTCTCCACCAACATCTTGAGGTTTTTTGGCAAGCAAAAGACGGCATACGAGATGGACGTCACACAGTGTGTCATTCGCCGTCTTCGT	CLL-H-55895	ARHGEF19	Homo sapiens Rho guanine nucleotide exchange factor (GEF) 19 (ARHGEF19), mRNA.	WGEF; FLJ33962; RP4-733M16.1	128272	NM_153213.3	141802042	NP_694945.2	1	1p36.13f	875	1273	1661	1467	678	588	633	0.431493	0.723429
TGTGACACTGTGTGACCA	CTGAGCAAGAAGATCCACTTT	TAGAAGACGCACCGGCTGAGCAAGAAGATCTACTTTGTTAATATTCATAGCAAAGTGGATCTTCTTGCTCAGTTTTTTGGCAAGCAAAAGACGGCATACGAGATGGTGGTCACACAGTGTCACATTCGCCGTCTTCGT	CLL-H-55899	ARHGEF19	Homo sapiens Rho guanine nucleotide exchange factor (GEF) 19 (ARHGEF19), mRNA.	WGEF; FLJ33962; RP4-733M16.1	128272	NM_153213.3	141802042	NP_694945.2	1	1p36.13f	111	49	61	55	76	56	66	1.2	0.594595
GTACACACTGTGTGACAC	CCAGTCTCGATTCCTCCTTAA	TAGAAGACGCACCGGCCAGTCTTGATTCCTCTTTAAGTTAATATTCATAGCTTAAGGAGGAATCGAGACTGGTTTTTTGGCAAGCAAAAGACGGCATACGAGATGGGTGTCACACAGTGTGTACTTCGCCGTCTTCGT	CLL-H-55896	ARHGEF19	Homo sapiens Rho guanine nucleotide exchange factor (GEF) 19 (ARHGEF19), mRNA.	WGEF; FLJ33962; RP4-733M16.1	128272	NM_153213.3	141802042	NP_694945.2	1	1p36.13f	388	205	273	239	409	294	351.5	1.47071	0.905928
TGACGTTGACTGGTTGAC	CTCCTCAGTGTCCACACTTCA	TAGAAGACGCACCGGCTCCTCAGTGTCTACACTTTAGTTAATATTCATAGCTGAAGTGTGGACACTGAGGAGTTTTTTGGCAAGCAAAAGACGGCATACGAGATGGGTCAACCAGTCAACGTCATTCGCCGTCTTCGT	CLL-H-55900	ARHGEF19	Homo sapiens Rho guanine nucleotide exchange factor (GEF) 19 (ARHGEF19), mRNA.	WGEF; FLJ33962; RP4-733M16.1	128272	NM_153213.3	141802042	NP_694945.2	1	1p36.13f	345	77	78	77.5	162	120	141	1.81935	0.408696
ACGTTGGTACTGTGACGT	CGGCTTCTTTACTTGGAAGAA	TAGAAGACGCACCGGCGGCTTCTTTATTTGGAAGAAGTTAATATTCATAGCTTCTTCCAAGTAAAGAAGCCGTTTTTTGGCAAGCAAAAGACGGCATACGAGATGGACGTCACAGTACCAACGTTTCGCCGTCTTCGT	CLL-H-55902	ARHGEF3	Homo sapiens Rho guanine nucleotide exchange factor (GEF) 3 (ARHGEF3), mRNA.	DKFZP434F2429; XPLN; GEF3; MGC118905; STA3	50650	NM_019555.1	9506400	NP_062455.1	3	3p14.3b	54	32	1	16.5	3	0	1.5	0.0909091	0.0277778
CATGTGGTACTGTGACCA	GCCTAGTAATAAACGGGTCAA	TAGAAGACGCACCGGGCCTAGTAATAAACGGGTTAAGTTAATATTCATAGCTTGACCCGTTTATTACTAGGCTTTTTTGGCAAGCAAAAGACGGCATACGAGATGGTGGTCACAGTACCACATGTTCGCCGTCTTCGT	CLL-H-55901	ARHGEF3	Homo sapiens Rho guanine nucleotide exchange factor (GEF) 3 (ARHGEF3), mRNA.	DKFZP434F2429; XPLN; GEF3; MGC118905; STA3	50650	NM_019555.1	9506400	NP_062455.1	3	3p14.3b	66	107	17	62	22	23	22.5	0.362903	0.340909
GTGTTGGTACTGTGACTG	CGCAAACTAGATCTCTGGAAT	TAGAAGACGCACCGGCGCAAACTAGATCTTTGGAATGTTAATATTCATAGCATTCCAGAGATCTAGTTTGCGTTTTTTGGCAAGCAAAAGACGGCATACGAGATGGCAGTCACAGTACCAACACTTCGCCGTCTTCGT	CLL-H-55904	ARHGEF3	Homo sapiens Rho guanine nucleotide exchange factor (GEF) 3 (ARHGEF3), mRNA.	DKFZP434F2429; XPLN; GEF3; MGC118905; STA3	50650	NM_019555.1	9506400	NP_062455.1	3	3p14.3b	56	2	18	10	1	15	8	0.8	0.142857
CAGTTGGTACTGTGACAC	CCCATGCTGAAACTCTCCATA	TAGAAGACGCACCGGCCCATGTTGAAACTCTCTATAGTTAATATTCATAGCTATGGAGAGTTTCAGCATGGGTTTTTTGGCAAGCAAAAGACGGCATACGAGATGGGTGTCACAGTACCAACTGTTCGCCGTCTTCGT	CLL-H-55905	ARHGEF3	Homo sapiens Rho guanine nucleotide exchange factor (GEF) 3 (ARHGEF3), mRNA.	DKFZP434F2429; XPLN; GEF3; MGC118905; STA3	50650	NM_019555.1	9506400	NP_062455.1	3	3p14.3b	62	9	4	6.5	6	5	5.5	0.846154	0.0887097
TGGTTGGTACTGTGACCA	GCGATCTTTGAGCTTTCCCAA	TAGAAGACGCACCGGGCGATCTTTGGGCTTTCCTAAGTTAATATTCATAGCTTGGGAAAGCTCAAAGATCGCTTTTTTGGCAAGCAAAAGACGGCATACGAGATGGTGGTCACAGTACCAACCATTCGCCGTCTTCGT	CLL-H-55903	ARHGEF3	Homo sapiens Rho guanine nucleotide exchange factor (GEF) 3 (ARHGEF3), mRNA.	DKFZP434F2429; XPLN; GEF3; MGC118905; STA3	50650	NM_019555.1	9506400	NP_062455.1	3	3p14.3b	204	368	525	446.5	456	620	538	1.20493	2.63725
TGGTACGTGTGTTGACAC	CGGCTCACAATGAAAGACATT	TAGAAGACGCACCGGCGGCTCACAATGAAAGATATTGTTAATATTCATAGCAATGTCTTTCATTGTGAGCCGTTTTTTGGCAAGCAAAAGACGGCATACGAGATGGGTGTCAACACACGTACCATTCGCCGTCTTCGT	CLL-H-55906	ARID1A	Homo sapiens AT rich interactive domain 1A (SWI-like) (ARID1A), transcript variant 1, mRNA.	BAF250; B120; P270; SMARCF1; C1orf4; BAF250a; BM029	8289	NM_006015.4	117968607	NP_006006.3	1	1p36.11a	137	265	431	348	144	95	119.5	0.343391	0.872263
GTGTACGTGTGTTGACGT	GCCTGATCTATCTGGTTCAAT	TAGAAGACGCACCGGGCCTGATCTATCTGGTTTAATGTTAATATTCATAGCATTGAACCAGATAGATCAGGCTTTTTTGGCAAGCAAAAGACGGCATACGAGATGGACGTCAACACACGTACACTTCGCCGTCTTCGT	CLL-H-55907	ARID1A	Homo sapiens AT rich interactive domain 1A (SWI-like) (ARID1A), transcript variant 1, mRNA.	BAF250; B120; P270; SMARCF1; C1orf4; BAF250a; BM029	8289	NM_006015.4	117968607	NP_006006.3	1	1p36.11a	156	10	32	21	47	11	29	1.38095	0.185897
CACACAACCAACGTTGTG	GTCTCAGCAGCCAATCAACTT	TAGAAGACGCACCGGGTCTCAGCAGCTAATCAATTTGTTAATATTCATAGCAAGTTGATTGGCTGCTGAGACTTTTTTGGCAAGCAAAAGACGGCATACGAGATGGCACAACGTTGGTTGTGTGTTCGCCGTCTTCGT	CLL-H-55911	ARID1A	Homo sapiens AT rich interactive domain 1A (SWI-like) (ARID1A), transcript variant 1, mRNA.	BAF250; B120; P270; SMARCF1; C1orf4; BAF250a; BM029	8289	NM_006015.4	117968607	NP_006006.3	1	1p36.11a	78	8	4	6	3	14	8.5	1.41667	0.108974
ACCAACGTGTGTTGACAC	CCGTTGATGAACTCATTGGTT	TAGAAGACGCACCGGCCGTTGATGAACTTATTGGTTGTTAATATTCATAGCAACCAATGAGTTCATCAACGGTTTTTTGGCAAGCAAAAGACGGCATACGAGATGGGTGTCAACACACGTTGGTTTCGCCGTCTTCGT	CLL-H-55909	ARID1A	Homo sapiens AT rich interactive domain 1A (SWI-like) (ARID1A), transcript variant 1, mRNA.	BAF250; B120; P270; SMARCF1; C1orf4; BAF250a; BM029	8289	NM_006015.4	117968607	NP_006006.3	1	1p36.11a	489	571	503	537	892	957	924.5	1.7216	1.89059
CAGTACGTGTGTTGACTG	CCTCTCTTATACACAGCAGAT	TAGAAGACGCACCGGCCTCTCTTATACACAGTAGATGTTAATATTCATAGCATCTGCTGTGTATAAGAGAGGTTTTTTGGCAAGCAAAAGACGGCATACGAGATGGCAGTCAACACACGTACTGTTCGCCGTCTTCGT	CLL-H-55908	ARID1A	Homo sapiens AT rich interactive domain 1A (SWI-like) (ARID1A), transcript variant 1, mRNA.	BAF250; B120; P270; SMARCF1; C1orf4; BAF250a; BM029	8289	NM_006015.4	117968607	NP_006006.3	1	1p36.11a	152	74	56	65	131	111	121	1.86154	0.796053
TGCAACGTGTGTTGACTG	GCAGCCAAACTATAATGCCTT	TAGAAGACGCACCGGGCAGCCAAACTATAATGTCTTGTTAATATTCATAGCAAGGCATTATAGTTTGGCTGCTTTTTTGGCAAGCAAAAGACGGCATACGAGATGGCAGTCAACACACGTTGCATTCGCCGTCTTCGT	CLL-H-55910	ARID1A	Homo sapiens AT rich interactive domain 1A (SWI-like) (ARID1A), transcript variant 1, mRNA.	BAF250; B120; P270; SMARCF1; C1orf4; BAF250a; BM029	8289	NM_006015.4	117968607	NP_006006.3	1	1p36.11a	285	173	226	199.5	655	507	581	2.91228	2.0386
TGACTGCAACTGGTACTG	CCACAGGAATATGGTTCCATT	TAGAAGACGCACCGGCCACAGGAATATGGTTTCATTGTTAATATTCATAGCAATGGAACCATATTCCTGTGGTTTTTTGGCAAGCAAAAGACGGCATACGAGATGGCAGTACCAGTTGCAGTCATTCGCCGTCTTCGT	CLL-H-55912	ARID1B	Homo sapiens AT rich interactive domain 1B (SWI1-like) (ARID1B), transcript variant 3, mRNA.	BRIGHT; p250R; DAN15; BAF250b; KIAA1235; ELD/OSA1; 6A3-5; RP11-419L10.1	57492	NM_175863.2	40068461	NP_787059.2	6	6q25.3b-q25.3c	227	385	142	263.5	13	35	24	0.0910816	0.105727
GTACTGCAACTGGTACCA	GCCGAATTACAAACGCCATAT	TAGAAGACGCACCGGGCCGAATTACAAACGCTATATGTTAATATTCATAGCATATGGCGTTTGTAATTCGGCTTTTTTGGCAAGCAAAAGACGGCATACGAGATGGTGGTACCAGTTGCAGTACTTCGCCGTCTTCGT	CLL-H-55913	ARID1B	Homo sapiens AT rich interactive domain 1B (SWI1-like) (ARID1B), transcript variant 3, mRNA.	BRIGHT; p250R; DAN15; BAF250b; KIAA1235; ELD/OSA1; 6A3-5; RP11-419L10.1	57492	NM_175863.2	40068461	NP_787059.2	6	6q25.3b-q25.3c	807	1161	1699	1430	213	383	298	0.208392	0.369269
ACTGTGCAACTGGTACTG	GCACGCAATGATATGCCTTAT	TAGAAGACGCACCGGGCACGCAATGATATGCTTTATGTTAATATTCATAGCATAAGGCATATCATTGCGTGCTTTTTTGGCAAGCAAAAGACGGCATACGAGATGGCAGTACCAGTTGCACAGTTTCGCCGTCTTCGT	CLL-H-55915	ARID1B	Homo sapiens AT rich interactive domain 1B (SWI1-like) (ARID1B), transcript variant 3, mRNA.	BRIGHT; p250R; DAN15; BAF250b; KIAA1235; ELD/OSA1; 6A3-5; RP11-419L10.1	57492	NM_175863.2	40068461	NP_787059.2	6	6q25.3b-q25.3c	560	576	774	675	167	160	163.5	0.242222	0.291964
TGCATGCAACTGTGTGAC	GCCGTCTATGAAGATGCAGAA	TAGAAGACGCACCGGGCCGTTTATGAAGATGTAGAAGTTAATATTCATAGCTTCTGCATCTTCATAGACGGCTTTTTTGGCAAGCAAAAGACGGCATACGAGATGGGTCACACAGTTGCATGCATTCGCCGTCTTCGT	CLL-H-55916	ARID1B	Homo sapiens AT rich interactive domain 1B (SWI1-like) (ARID1B), transcript variant 3, mRNA.	BRIGHT; p250R; DAN15; BAF250b; KIAA1235; ELD/OSA1; 6A3-5; RP11-419L10.1	57492	NM_175863.2	40068461	NP_787059.2	6	6q25.3b-q25.3c	434	508	649	578.5	102	319	210.5	0.363872	0.485023
CAACTGCAACTGGTACGT	GCAGTATATTCAGTACCTGTT	TAGAAGACGCACCGGGCAGTATATTCAGTACTTGTTGTTAATATTCATAGCAACAGGTACTGAATATACTGCTTTTTTGGCAAGCAAAAGACGGCATACGAGATGGACGTACCAGTTGCAGTTGTTCGCCGTCTTCGT	CLL-H-55914	ARID1B	Homo sapiens AT rich interactive domain 1B (SWI1-like) (ARID1B), transcript variant 3, mRNA.	BRIGHT; p250R; DAN15; BAF250b; KIAA1235; ELD/OSA1; 6A3-5; RP11-419L10.1	57492	NM_175863.2	40068461	NP_787059.2	6	6q25.3b-q25.3c	259	172	247	209.5	511	340	425.5	2.03103	1.64286
GTACACACGTGTTGTGGT	CTGCATCCCATCACCCAAAGT	TAGAAGACGCACCGGCTGCATCCTATCACCTAAAGTGTTAATATTCATAGCACTTTGGGTGATGGGATGCAGTTTTTTGGCAAGCAAAAGACGGCATACGAGATGGACCACAACACGTGTGTACTTCGCCGTCTTCGT	CLL-H-55917	ARID1B	Homo sapiens AT rich interactive domain 1B (SWI1-like) (ARID1B), transcript variant 3, mRNA.	BRIGHT; p250R; DAN15; BAF250b; KIAA1235; ELD/OSA1; 6A3-5; RP11-419L10.1	57492	NM_175863.2	40068461	NP_787059.2	6	6q25.3b-q25.3c	316	136	184	160	271	465	368	2.3	1.16456
ACTGCATGACTGACTGTG	GTTCTGTTGTTCAGAATCATA	TAGAAGACGCACCGGGTTCTGTTGTTCAGAATCATAGTTAATATTCATAGCTATGATTCTGAACAACAGAACTTTTTTGGCAAGCAAAAGACGGCATACGAGATGGCACAGTCAGTCATGCAGTTTCGCCGTCTTCGT	CLL-H-55918	ARID2	Homo sapiens AT rich interactive domain 2 (ARID, RFX-like) (ARID2), mRNA.	KIAA1557; FLJ30619; DKFZp686G052; DKFZp779P0222; p200; BAF200	196528	NM_152641.2	56549667	NP_689854.2	12	12q12h	112	26	26	26	2	4	3	0.115385	0.0267857
ACGTCATGACTGACTGGT	GAATTTCTAATGGACCTGTAT	TAGAAGACGCACCGGGAATTTCTAATGGACCTGTATGTTAATATTCATAGCATACAGGTCCATTAGAAATTCTTTTTTGGCAAGCAAAAGACGGCATACGAGATGGACCAGTCAGTCATGACGTTTCGCCGTCTTCGT	CLL-H-55922	ARID2	Homo sapiens AT rich interactive domain 2 (ARID, RFX-like) (ARID2), mRNA.	KIAA1557; FLJ30619; DKFZp686G052; DKFZp779P0222; p200; BAF200	196528	NM_152641.2	56549667	NP_689854.2	12	12q12h	74	35	12	23.5	2	6	4	0.170213	0.0540541
GTTGCATGACTGACTGAC	CCGACTAACAGCTGCCTTAAT	TAGAAGACGCACCGGCCGACTAATAGCTGCTTTAATGTTAATATTCATAGCATTAAGGCAGCTGTTAGTCGGTTTTTTGGCAAGCAAAAGACGGCATACGAGATGGGTCAGTCAGTCATGCAACTTCGCCGTCTTCGT	CLL-H-55920	ARID2	Homo sapiens AT rich interactive domain 2 (ARID, RFX-like) (ARID2), mRNA.	KIAA1557; FLJ30619; DKFZp686G052; DKFZp779P0222; p200; BAF200	196528	NM_152641.2	56549667	NP_689854.2	12	12q12h	210	204	69	136.5	48	54	51	0.373626	0.242857
TGTGCATGACTGACTGGT	CGGATTATCTGCGTCAAAGTT	TAGAAGACGCACCGGCGGATTATCTGCGTTAAAGTTGTTAATATTCATAGCAACTTTGACGCAGATAATCCGTTTTTTGGCAAGCAAAAGACGGCATACGAGATGGACCAGTCAGTCATGCACATTCGCCGTCTTCGT	CLL-H-55919	ARID2	Homo sapiens AT rich interactive domain 2 (ARID, RFX-like) (ARID2), mRNA.	KIAA1557; FLJ30619; DKFZp686G052; DKFZp779P0222; p200; BAF200	196528	NM_152641.2	56549667	NP_689854.2	12	12q12h	477	496	340	418	232	273	252.5	0.604067	0.52935
CATGCATGACTGACTGCA	GCAGGATAAGCACTGTTCAAA	TAGAAGACGCACCGGGCAGGATAAGCACTGTTTAAAGTTAATATTCATAGCTTTGAACAGTGCTTATCCTGCTTTTTTGGCAAGCAAAAGACGGCATACGAGATGGTGCAGTCAGTCATGCATGTTCGCCGTCTTCGT	CLL-H-55921	ARID2	Homo sapiens AT rich interactive domain 2 (ARID, RFX-like) (ARID2), mRNA.	KIAA1557; FLJ30619; DKFZp686G052; DKFZp779P0222; p200; BAF200	196528	NM_152641.2	56549667	NP_689854.2	12	12q12h	123	9	10	9.5	7	5	6	0.631579	0.0487805
GTACACGTTGCATGTGGT	CTCCCAACCACCATTTCTGCT	TAGAAGACGCACCGGCTCCCAACCACTATTTCTGTTGTTAATATTCATAGCAGCAGAAATGGTGGTTGGGAGTTTTTTGGCAAGCAAAAGACGGCATACGAGATGGACCACATGCAACGTGTACTTCGCCGTCTTCGT	CLL-H-55923	ARID2	Homo sapiens AT rich interactive domain 2 (ARID, RFX-like) (ARID2), mRNA.	KIAA1557; FLJ30619; DKFZp686G052; DKFZp779P0222; p200; BAF200	196528	NM_152641.2	56549667	NP_689854.2	12	12q12h	463	54	115	84.5	149	164	156.5	1.85207	0.338013
CAACACGTGTACACTGTG	GACGGTGATCCTGAAAGGAAA	TAGAAGACGCACCGGGACGGTGATCTTGAAAGGAAGGTTAATATTCATAGCTTTCCTTTCAGGATCACCGTCTTTTTTGGCAAGCAAAAGACGGCATACGAGATGGCACAGTGTACACGTGTTGTTCGCCGTCTTCGT	CLL-H-55928	ARID3B	Homo sapiens AT rich interactive domain 3B (BRIGHT-like) (ARID3B), mRNA.	DRIL2; BDP	10620	NM_006465.2	118136291	NP_006456.1	15	15q24.1b	127	67	20	43.5	5	6	5.5	0.126437	0.0433071
GTTGACGTTGCACAACGT	CCTCAAACACAAGTCTTGAAT	TAGAAGACGCACCGGCCTCAAACATAAGTCTTGAATGTTAATATTCATAGCATTCAAGACTTGTGTTTGAGGTTTTTTGGCAAGCAAAAGACGGCATACGAGATGGACGTTGTGCAACGTCAACTTCGCCGTCTTCGT	CLL-H-55924	ARID3B	Homo sapiens AT rich interactive domain 3B (BRIGHT-like) (ARID3B), mRNA.	DRIL2; BDP	10620	NM_006465.2	118136291	NP_006456.1	15	15q24.1b	152	86	107	96.5	11	17	14	0.145078	0.0921053
ACGTACGTTGCACAACAC	CCCAGTTCTTGTATGCCCAAA	TAGAAGACGCACCGGCCCAGTTCTTGTGTGCCTAAAGTTAATATTCATAGCTTTGGGCATACAAGAACTGGGTTTTTTGGCAAGCAAAAGACGGCATACGAGATGGGTGTTGTGCAACGTACGTTTCGCCGTCTTCGT	CLL-H-55926	ARID3B	Homo sapiens AT rich interactive domain 3B (BRIGHT-like) (ARID3B), mRNA.	DRIL2; BDP	10620	NM_006465.2	118136291	NP_006456.1	15	15q24.1b	133	103	80	91.5	50	26	38	0.415301	0.285714
TGGTACGTTGCACAACTG	GTATGCCTATGAGTGTGAGAA	TAGAAGACGCACCGGGTATGCTTATGAGTGTGAGAAGTTAATATTCATAGCTTCTCACACTCATAGGCATACTTTTTTGGCAAGCAAAAGACGGCATACGAGATGGCAGTTGTGCAACGTACCATTCGCCGTCTTCGT	CLL-H-55927	ARID3B	Homo sapiens AT rich interactive domain 3B (BRIGHT-like) (ARID3B), mRNA.	DRIL2; BDP	10620	NM_006465.2	118136291	NP_006456.1	15	15q24.1b	356	461	368	414.5	212	311	261.5	0.630881	0.734551
CATGACGTTGCACAACTG	CGAGTAGCATTGGGAGCATTA	TAGAAGACGCACCGGCGAGTAGTATTGGGAGTATTAGTTAATATTCATAGCTAATGCTCCCAATGCTACTCGTTTTTTGGCAAGCAAAAGACGGCATACGAGATGGCAGTTGTGCAACGTCATGTTCGCCGTCTTCGT	CLL-H-55925	ARID3B	Homo sapiens AT rich interactive domain 3B (BRIGHT-like) (ARID3B), mRNA.	DRIL2; BDP	10620	NM_006465.2	118136291	NP_006456.1	15	15q24.1b	236	82	100	91	87	138	112.5	1.23626	0.476695
TGACACTGCAACGTTGCA	GAGCCAAGAGCATGCCTTCAT	TAGAAGACGCACCGGGAGCCAAGAGTATGCCTTTATGTTAATATTCATAGCATGAAGGCATGCTCTTGGCTCTTTTTTGGCAAGCAAAAGACGGCATACGAGATGGTGCAACGTTGCAGTGTCATTCGCCGTCTTCGT	CLL-H-55929	ARID3B	Homo sapiens AT rich interactive domain 3B (BRIGHT-like) (ARID3B), mRNA.	DRIL2; BDP	10620	NM_006465.2	118136291	NP_006456.1	15	15q24.1b	205	78	108	93	329	520	424.5	4.56452	2.07073
TGTGCAACCAGTTGTGTG	CTGGCACAAGTGAAGAAGAAG	TAGAAGACGCACCGGCTGGCATAAGTGAAGAAGAGGGTTAATATTCATAGCCTTCTTCTTCACTTGTGCCAGTTTTTTGGCAAGCAAAAGACGGCATACGAGATGGCACACAACTGGTTGCACATTCGCCGTCTTCGT	CLL-H-55935	ARID5A	Homo sapiens AT rich interactive domain 5A (MRF1-like) (ARID5A), mRNA.	MRF-1; RP11-363D14; MRF1	10865	NM_212481.1	47078223	NP_997646.1	2	2q11.2a	43	7	8	7.5	2	0	1	0.133333	0.0232558
TGCATGTGACACACTGTG	GATCTACAAAGCAGTGGAGAA	TAGAAGACGCACCGGGATCTACAAAGTAGTGGAGAAGTTAATATTCATAGCTTCTCCACTGCTTTGTAGATCTTTTTTGGCAAGCAAAAGACGGCATACGAGATGGCACAGTGTGTCACATGCATTCGCCGTCTTCGT	CLL-H-55934	ARID5A	Homo sapiens AT rich interactive domain 5A (MRF1-like) (ARID5A), mRNA.	MRF-1; RP11-363D14; MRF1	10865	NM_212481.1	47078223	NP_997646.1	2	2q11.2a	130	30	14	22	8	5	6.5	0.295455	0.05
GTGTTGTGACACACTGGT	GAAACAGTACAAGATGGCTAA	TAGAAGACGCACCGGGAAACAGTACAAGATGGTTAAGTTAATATTCATAGCTTAGCCATCTTGTACTGTTTCTTTTTTGGCAAGCAAAAGACGGCATACGAGATGGACCAGTGTGTCACAACACTTCGCCGTCTTCGT	CLL-H-55931	ARID5A	Homo sapiens AT rich interactive domain 5A (MRF1-like) (ARID5A), mRNA.	MRF-1; RP11-363D14; MRF1	10865	NM_212481.1	47078223	NP_997646.1	2	2q11.2a	190	149	301	225	116	242	179	0.795556	0.942105
TGGTTGTGACACACTGAC	GCCCAGGAAACAGTACAAGAT	TAGAAGACGCACCGGGCCCAGGAAATAGTATAAGATGTTAATATTCATAGCATCTTGTACTGTTTCCTGGGCTTTTTTGGCAAGCAAAAGACGGCATACGAGATGGGTCAGTGTGTCACAACCATTCGCCGTCTTCGT	CLL-H-55930	ARID5A	Homo sapiens AT rich interactive domain 5A (MRF1-like) (ARID5A), mRNA.	MRF-1; RP11-363D14; MRF1	10865	NM_212481.1	47078223	NP_997646.1	2	2q11.2a	506	435	330	382.5	468	361	414.5	1.08366	0.81917
ACCATGTGACACACTGAC	CCTGGCACAAGTGAAGAAGAA	TAGAAGACGCACCGGCCTGGCATAAGTGAAGAAGAGGTTAATATTCATAGCTTCTTCTTCACTTGTGCCAGGTTTTTTGGCAAGCAAAAGACGGCATACGAGATGGGTCAGTGTGTCACATGGTTTCGCCGTCTTCGT	CLL-H-55933	ARID5A	Homo sapiens AT rich interactive domain 5A (MRF1-like) (ARID5A), mRNA.	MRF-1; RP11-363D14; MRF1	10865	NM_212481.1	47078223	NP_997646.1	2	2q11.2a	299	83	216	149.5	230	207	218.5	1.46154	0.730769
CAGTTGTGACACACTGTG	CCAGGAAAGACCAAAGCAGAT	TAGAAGACGCACCGGCCAGGAAAGATCAAAGTAGATGTTAATATTCATAGCATCTGCTTTGGTCTTTCCTGGTTTTTTGGCAAGCAAAAGACGGCATACGAGATGGCACAGTGTGTCACAACTGTTCGCCGTCTTCGT	CLL-H-55932	ARID5A	Homo sapiens AT rich interactive domain 5A (MRF1-like) (ARID5A), mRNA.	MRF-1; RP11-363D14; MRF1	10865	NM_212481.1	47078223	NP_997646.1	2	2q11.2a	33	11	1	6	18	5	11.5	1.91667	0.348485
CAACGTTGACACACTGGT	GCCGAATAACAACAGAGTCTA	TAGAAGACGCACCGGGCCGAATAACAACAGAGTTTAGTTAATATTCATAGCTAGACTCTGTTGTTATTCGGCTTTTTTGGCAAGCAAAAGACGGCATACGAGATGGACCAGTGTGTCAACGTTGTTCGCCGTCTTCGT	CLL-H-55936	ARID5B	Homo sapiens AT rich interactive domain 5B (MRF1-like) (ARID5B), mRNA.	MRF2; FLJ21150; RP11-341A19.1	84159	NM_032199.1	74136548	NP_115575.1	10	10q21.2b	201	128	54	91	28	20	24	0.263736	0.119403
CATGGTTGACACACTGCA	GCCGTGCATTTGTATTGAAAT	TAGAAGACGCACCGGGCCGTGTATTTGTATTGAAATGTTAATATTCATAGCATTTCAATACAAATGCACGGCTTTTTTGGCAAGCAAAAGACGGCATACGAGATGGTGCAGTGTGTCAACCATGTTCGCCGTCTTCGT	CLL-H-55940	ARID5B	Homo sapiens AT rich interactive domain 5B (MRF1-like) (ARID5B), mRNA.	MRF2; FLJ21150; RP11-341A19.1	84159	NM_032199.1	74136548	NP_115575.1	10	10q21.2b	114	60	24	42	16	20	18	0.428571	0.157895
GTTGGTTGACACACTGAC	CGAGGAAGAAACGAACGTGAT	TAGAAGACGCACCGGCGAGGAAGAAATGAATGTGATGTTAATATTCATAGCATCACGTTCGTTTCTTCCTCGTTTTTTGGCAAGCAAAAGACGGCATACGAGATGGGTCAGTGTGTCAACCAACTTCGCCGTCTTCGT	CLL-H-55939	ARID5B	Homo sapiens AT rich interactive domain 5B (MRF1-like) (ARID5B), mRNA.	MRF2; FLJ21150; RP11-341A19.1	84159	NM_032199.1	74136548	NP_115575.1	10	10q21.2b	276	129	151	140	90	59	74.5	0.532143	0.269928
CAGTCATGCACATGTGCA	GCTGGCTTATAGAGTTAGAAG	TAGAAGACGCACCGGGCTGGTTTATAGAGTTAGAAGGTTAATATTCATAGCCTTCTAACTCTATAAGCCAGCTTTTTTGGCAAGCAAAAGACGGCATACGAGATGGTGCACATGTGCATGACTGTTCGCCGTCTTCGT	CLL-H-55941	ARID5B	Homo sapiens AT rich interactive domain 5B (MRF1-like) (ARID5B), mRNA.	MRF2; FLJ21150; RP11-341A19.1	84159	NM_032199.1	74136548	NP_115575.1	10	10q21.2b	42	8	5	6.5	5	5	5	0.769231	0.119048
TGTGGTTGACACACTGGT	GCCTTCAAAGAGAACCATTTA	TAGAAGACGCACCGGGCCTTCAAAGAGAACTATTTAGTTAATATTCATAGCTAAATGGTTCTCTTTGAAGGCTTTTTTGGCAAGCAAAAGACGGCATACGAGATGGACCAGTGTGTCAACCACATTCGCCGTCTTCGT	CLL-H-55938	ARID5B	Homo sapiens AT rich interactive domain 5B (MRF1-like) (ARID5B), mRNA.	MRF2; FLJ21150; RP11-341A19.1	84159	NM_032199.1	74136548	NP_115575.1	10	10q21.2b	240	29	66	47.5	119	67	93	1.95789	0.3875
ACTGGTTGACACACTGTG	CGATAGAACGAATACCCTATT	TAGAAGACGCACCGGCGATAGAACGAATACCTTATTGTTAATATTCATAGCAATAGGGTATTCGTTCTATCGTTTTTTGGCAAGCAAAAGACGGCATACGAGATGGCACAGTGTGTCAACCAGTTTCGCCGTCTTCGT	CLL-H-55937	ARID5B	Homo sapiens AT rich interactive domain 5B (MRF1-like) (ARID5B), mRNA.	MRF2; FLJ21150; RP11-341A19.1	84159	NM_032199.1	74136548	NP_115575.1	10	10q21.2b	267	111	124	117.5	582	313	447.5	3.80851	1.67603
GTACGTGTCAACACACAC	CCATGTTGTTAAAGTCCAATA	TAGAAGACGCACCGGCCATGTTGTTAAAGTCCAATAGTTAATATTCATAGCTATTGGACTTTAACAACATGGTTTTTTGGCAAGCAAAAGACGGCATACGAGATGGGTGTGTGTTGACACGTACTTCGCCGTCTTCGT	CLL-H-55945	ARIH1	Homo sapiens ariadne homolog, ubiquitin-conjugating enzyme E2 binding protein, 1 (Drosophila) (ARIH1), mRNA.	ARI; HHARI; UBCH7BP; HARI	25820	NM_005744.2	9966762	NP_005735.1	15	15q24.1a	277	265	351	308	54	70	62	0.201299	0.223827
ACACGTGTCAACACACTG	GCCAGATGAATACAAGGTCAT	TAGAAGACGCACCGGGCCAGATGAATACAAGGTTATGTTAATATTCATAGCATGACCTTGTATTCATCTGGCTTTTTTGGCAAGCAAAAGACGGCATACGAGATGGCAGTGTGTTGACACGTGTTTCGCCGTCTTCGT	CLL-H-55943	ARIH1	Homo sapiens ariadne homolog, ubiquitin-conjugating enzyme E2 binding protein, 1 (Drosophila) (ARIH1), mRNA.	ARI; HHARI; UBCH7BP; HARI	25820	NM_005744.2	9966762	NP_005735.1	15	15q24.1a	223	178	143	160.5	38	27	32.5	0.202492	0.14574
CAACGTGTCAACACACCA	CCTGTTAAATGTAAGTGGTTA	TAGAAGACGCACCGGCCTGTTAAATGTAAGTGGTTAGTTAATATTCATAGCTAACCACTTACATTTAACAGGTTTTTTGGCAAGCAAAAGACGGCATACGAGATGGTGGTGTGTTGACACGTTGTTCGCCGTCTTCGT	CLL-H-55946	ARIH1	Homo sapiens ariadne homolog, ubiquitin-conjugating enzyme E2 binding protein, 1 (Drosophila) (ARIH1), mRNA.	ARI; HHARI; UBCH7BP; HARI	25820	NM_005744.2	9966762	NP_005735.1	15	15q24.1a	284	294	156	225	234	147	190.5	0.846667	0.670775
TGACGTGTCAACACACGT	GCTACCTTGAACGAGATATTT	TAGAAGACGCACCGGGCTACCTTGAATGAGATATTTGTTAATATTCATAGCAAATATCTCGTTCAAGGTAGCTTTTTTGGCAAGCAAAAGACGGCATACGAGATGGACGTGTGTTGACACGTCATTCGCCGTCTTCGT	CLL-H-55944	ARIH1	Homo sapiens ariadne homolog, ubiquitin-conjugating enzyme E2 binding protein, 1 (Drosophila) (ARIH1), mRNA.	ARI; HHARI; UBCH7BP; HARI	25820	NM_005744.2	9966762	NP_005735.1	15	15q24.1a	40	0	1	0.5	0	1	0.5	1	0.0125
CACATGGTCAACACACCA	CCATCTAGAGTGCTCATGCAA	TAGAAGACGCACCGGCCATCTAGAGTGTTCATGTAAGTTAATATTCATAGCTTGCATGAGCACTCTAGATGGTTTTTTGGCAAGCAAAAGACGGCATACGAGATGGTGGTGTGTTGACCATGTGTTCGCCGTCTTCGT	CLL-H-55942	ARIH1	Homo sapiens ariadne homolog, ubiquitin-conjugating enzyme E2 binding protein, 1 (Drosophila) (ARIH1), mRNA.	ARI; HHARI; UBCH7BP; HARI	25820	NM_005744.2	9966762	NP_005735.1	15	15q24.1a	87	15	12	13.5	58	4	31	2.2963	0.356322
GTGTACACACACGTTGGT	GCCTCTGCTTTCCATATTCAC	TAGAAGACGCACCGGGCCTCTGCTTTCTATATTTACGTTAATATTCATAGCGTGAATATGGAAAGCAGAGGCTTTTTTGGCAAGCAAAAGACGGCATACGAGATGGACCAACGTGTGTGTACACTTCGCCGTCTTCGT	CLL-H-55952	ARIH2	Homo sapiens ariadne homolog 2 (Drosophila) (ARIH2), mRNA.	FLJ10938; TRIAD1; FLJ33921; ARI2	10425	NM_006321.2	83776589	NP_006312.1	3	3p21.31e-p21.31d	28	37	55	46	7	0	3.5	0.076087	0.125
TGGTACTGACACTGACTG	GCTGGATGTGTCTAGGAGATT	TAGAAGACGCACCGGGCTGGATGTGTTTAGGAGGTTGTTAATATTCATAGCAATCTCCTAGACACATCCAGCTTTTTTGGCAAGCAAAAGACGGCATACGAGATGGCAGTCAGTGTCAGTACCATTCGCCGTCTTCGT	CLL-H-55950	ARIH2	Homo sapiens ariadne homolog 2 (Drosophila) (ARIH2), mRNA.	FLJ10938; TRIAD1; FLJ33921; ARI2	10425	NM_006321.2	83776589	NP_006312.1	3	3p21.31e-p21.31d	84	22	5	13.5	1	2	1.5	0.111111	0.0178571
ACGTACTGACACTGACAC	CGACTCTGAAACAGCCAACTA	TAGAAGACGCACCGGCGACTCTGAAATAGCCAATTAGTTAATATTCATAGCTAGTTGGCTGTTTCAGAGTCGTTTTTTGGCAAGCAAAAGACGGCATACGAGATGGGTGTCAGTGTCAGTACGTTTCGCCGTCTTCGT	CLL-H-55949	ARIH2	Homo sapiens ariadne homolog 2 (Drosophila) (ARIH2), mRNA.	FLJ10938; TRIAD1; FLJ33921; ARI2	10425	NM_006321.2	83776589	NP_006312.1	3	3p21.31e-p21.31d	181	76	99	87.5	19	32	25.5	0.291429	0.140884
GTGTACTGACACTGACCA	GAGGACTATTACGTGGGAGTA	TAGAAGACGCACCGGGAGGATTATTATGTGGGAGTAGTTAATATTCATAGCTACTCCCACGTAATAGTCCTCTTTTTTGGCAAGCAAAAGACGGCATACGAGATGGTGGTCAGTGTCAGTACACTTCGCCGTCTTCGT	CLL-H-55951	ARIH2	Homo sapiens ariadne homolog 2 (Drosophila) (ARIH2), mRNA.	FLJ10938; TRIAD1; FLJ33921; ARI2	10425	NM_006321.2	83776589	NP_006312.1	3	3p21.31e-p21.31d	533	771	846	808.5	243	257	250	0.309215	0.469043
CATGACTGACACTGACTG	CCTGCAATACACCTACCCATA	TAGAAGACGCACCGGCCTGCAATACATCTACCTATAGTTAATATTCATAGCTATGGGTAGGTGTATTGCAGGTTTTTTGGCAAGCAAAAGACGGCATACGAGATGGCAGTCAGTGTCAGTCATGTTCGCCGTCTTCGT	CLL-H-55948	ARIH2	Homo sapiens ariadne homolog 2 (Drosophila) (ARIH2), mRNA.	FLJ10938; TRIAD1; FLJ33921; ARI2	10425	NM_006321.2	83776589	NP_006312.1	3	3p21.31e-p21.31d	184	84	79	81.5	53	72	62.5	0.766871	0.339674
GTTGACTGACACTGACGT	CCTCCCAAATAAATTTGCTTT	TAGAAGACGCACCGGCCTCCCAAATAAATTTGCTTTGTTAATATTCATAGCAAAGCAAATTTATTTGGGAGGTTTTTTGGCAAGCAAAAGACGGCATACGAGATGGACGTCAGTGTCAGTCAACTTCGCCGTCTTCGT	CLL-H-55947	ARIH2	Homo sapiens ariadne homolog 2 (Drosophila) (ARIH2), mRNA.	FLJ10938; TRIAD1; FLJ33921; ARI2	10425	NM_006321.2	83776589	NP_006312.1	3	3p21.31e-p21.31d	324	315	279	297	508	777	642.5	2.1633	1.98302
GTGTCAACACGTGTTGTG	CTCTGAACCGGTGCATTTCTT	TAGAAGACGCACCGGCTCTGAATCGGTGTATTTCTTGTTAATATTCATAGCAAGAAATGCACCGGTTCAGAGTTTTTTGGCAAGCAAAAGACGGCATACGAGATGGCACAACACGTGTTGACACTTCGCCGTCTTCGT	CLL-H-55956	ARL17P1	Homo sapiens ADP-ribosylation factor-like 17 pseudogene 1 (ARL17P1), mRNA.	ARF1P2; ARL17A	51326	NM_016632.1	7706177	NP_057716.1	17	17q21.32a	240	56	83	69.5	12	15	13.5	0.194245	0.05625
TGGTCAACACGTGTTGCA	GTCTGGTGCTCACTCTGCTTA	TAGAAGACGCACCGGGTCTGGTGCTTACTCTGTTTAGTTAATATTCATAGCTAAGCAGAGTGAGCACCAGACTTTTTTGGCAAGCAAAAGACGGCATACGAGATGGTGCAACACGTGTTGACCATTCGCCGTCTTCGT	CLL-H-55955	ARL17P1	Homo sapiens ADP-ribosylation factor-like 17 pseudogene 1 (ARL17P1), mRNA.	ARF1P2; ARL17A	51326	NM_016632.1	7706177	NP_057716.1	17	17q21.32a	115	86	15	50.5	9	15	12	0.237624	0.104348
CAGTCAACACGTGTTGAC	CTGAACCGGTGCATTTCTTGT	TAGAAGACGCACCGGCTGAATCGGTGTATTTCTTGTGTTAATATTCATAGCACAAGAAATGCACCGGTTCAGTTTTTTGGCAAGCAAAAGACGGCATACGAGATGGGTCAACACGTGTTGACTGTTCGCCGTCTTCGT	CLL-H-55957	ARL17P1	Homo sapiens ADP-ribosylation factor-like 17 pseudogene 1 (ARL17P1), mRNA.	ARF1P2; ARL17A	51326	NM_016632.1	7706177	NP_057716.1	17	17q21.32a	158	95	109	102	27	24	25.5	0.25	0.161392
ACGTCAACACGTGTTGGT	GCCTCTAGCTCCATCTGTGTT	TAGAAGACGCACCGGGCCTCTAGTTCCATTTGTGTTGTTAATATTCATAGCAACACAGATGGAGCTAGAGGCTTTTTTGGCAAGCAAAAGACGGCATACGAGATGGACCAACACGTGTTGACGTTTCGCCGTCTTCGT	CLL-H-55954	ARL17P1	Homo sapiens ADP-ribosylation factor-like 17 pseudogene 1 (ARL17P1), mRNA.	ARF1P2; ARL17A	51326	NM_016632.1	7706177	NP_057716.1	17	17q21.32a	90	7	0	3.5	7	36	21.5	6.14286	0.238889
CATGCAACACGTGTTGCA	CGGTGCTAAGAGCATTGTCCT	TAGAAGACGCACCGGCGGTGCTAAGAGTATTGTTCTGTTAATATTCATAGCAGGACAATGCTCTTAGCACCGTTTTTTGGCAAGCAAAAGACGGCATACGAGATGGTGCAACACGTGTTGCATGTTCGCCGTCTTCGT	CLL-H-55953	ARL17P1	Homo sapiens ADP-ribosylation factor-like 17 pseudogene 1 (ARL17P1), mRNA.	ARF1P2; ARL17A	51326	NM_016632.1	7706177	NP_057716.1	17	17q21.32a	80	9	13	11	59	102	80.5	7.31818	1.00625
GTACCACAACTGTGACGT	CCTCCTCATCTTTGCTAATAA	TAGAAGACGCACCGGCCTCCTCATCTTTGTTAATAAGTTAATATTCATAGCTTATTAGCAAAGATGAGGAGGTTTTTTGGCAAGCAAAAGACGGCATACGAGATGGACGTCACAGTTGTGGTACTTCGCCGTCTTCGT	CLL-H-55958	ARL2	Homo sapiens ADP-ribosylation factor-like 2 (ARL2), mRNA.	ARFL2	402	NM_001667.2	148612884	NP_001658.2	11	11q13.1c	775	847	1236	1041.5	152	249	200.5	0.192511	0.25871
GTTGCACAACTGTGACCA	GAACTACTTTGAGAGCACCGA	TAGAAGACGCACCGGGAACTACTTTGAGAGTACTGAGTTAATATTCATAGCTCGGTGCTCTCAAAGTAGTTCTTTTTTGGCAAGCAAAAGACGGCATACGAGATGGTGGTCACAGTTGTGCAACTTCGCCGTCTTCGT	CLL-H-55962	ARL2	Homo sapiens ADP-ribosylation factor-like 2 (ARL2), mRNA.	ARFL2	402	NM_001667.2	148612884	NP_001658.2	11	11q13.1c	493	630	412	521	145	167	156	0.299424	0.31643
CAACCACAACTGTGACTG	GATGACATTTCCAGCCGCATT	TAGAAGACGCACCGGGATGACATTTCTAGCCGTATTGTTAATATTCATAGCAATGCGGCTGGAAATGTCATCTTTTTTGGCAAGCAAAAGACGGCATACGAGATGGCAGTCACAGTTGTGGTTGTTCGCCGTCTTCGT	CLL-H-55959	ARL2	Homo sapiens ADP-ribosylation factor-like 2 (ARL2), mRNA.	ARFL2	402	NM_001667.2	148612884	NP_001658.2	11	11q13.1c	123	10	29	19.5	9	7	8	0.410256	0.0650407
ACTGCACAACTGTGACAC	ACCATCCTGAAGAAGTTCAAT	TAGAAGACGCACCGGACCATCCTGAAGAAGTTTAATGTTAATATTCATAGCATTGAACTTCTTCAGGATGGTTTTTTTGGCAAGCAAAAGACGGCATACGAGATGGGTGTCACAGTTGTGCAGTTTCGCCGTCTTCGT	CLL-H-55960	ARL2	Homo sapiens ADP-ribosylation factor-like 2 (ARL2), mRNA.	ARFL2	402	NM_001667.2	148612884	NP_001658.2	11	11q13.1c	347	159	105	132	127	166	146.5	1.10985	0.42219
TGTGCACAACTGTGACTG	CCGAGGATTCAAGCTGAACAT	TAGAAGACGCACCGGCCGAGGATTTAAGCTGAATATGTTAATATTCATAGCATGTTCAGCTTGAATCCTCGGTTTTTTGGCAAGCAAAAGACGGCATACGAGATGGCAGTCACAGTTGTGCACATTCGCCGTCTTCGT	CLL-H-55961	ARL2	Homo sapiens ADP-ribosylation factor-like 2 (ARL2), mRNA.	ARFL2	402	NM_001667.2	148612884	NP_001658.2	11	11q13.1c	97	11	20	15.5	61	86	73.5	4.74194	0.757732
GTACCATGCAGTGTACTG	GTGACTTCATTGTGCAAATCA	TAGAAGACGCACCGGGTGACTTCATTGTGTAAATCAGTTAATATTCATAGCTGATTTGCACAATGAAGTCACTTTTTTGGCAAGCAAAAGACGGCATACGAGATGGCAGTACACTGCATGGTACTTCGCCGTCTTCGT	CLL-H-55967	ARL2BP	Homo sapiens ADP-ribosylation factor-like 2 binding protein (ARL2BP), mRNA.	BART1	23568	NM_012106.3	42794776	NP_036238.1	16	16q13c	176	167	313	240	22	85	53.5	0.222917	0.303977
CACAGTTGCAGTGTACAC	GCACAGCTTTACTGGCTGTTT	TAGAAGACGCACCGGGCACAGCTTTATTGGTTGTTTGTTAATATTCATAGCAAACAGCCAGTAAAGCTGTGCTTTTTTGGCAAGCAAAAGACGGCATACGAGATGGGTGTACACTGCAACTGTGTTCGCCGTCTTCGT	CLL-H-55964	ARL2BP	Homo sapiens ADP-ribosylation factor-like 2 binding protein (ARL2BP), mRNA.	BART1	23568	NM_012106.3	42794776	NP_036238.1	16	16q13c	104	55	44	49.5	19	18	18.5	0.373737	0.177885
TGACCATGCAGTGTACCA	CGCCTCTGATGCAGAATTTGA	TAGAAGACGCACCGGCGCCTTTGATGTAGAATTTGAGTTAATATTCATAGCTCAAATTCTGCATCAGAGGCGTTTTTTGGCAAGCAAAAGACGGCATACGAGATGGTGGTACACTGCATGGTCATTCGCCGTCTTCGT	CLL-H-55966	ARL2BP	Homo sapiens ADP-ribosylation factor-like 2 binding protein (ARL2BP), mRNA.	BART1	23568	NM_012106.3	42794776	NP_036238.1	16	16q13c	735	380	260	320	187	206	196.5	0.614062	0.267347
GTCAGTTGCAGTGTACTG	GCTGTTTGTATGCTTTGGTTT	TAGAAGACGCACCGGGCTGTTTGTGTGCTTTGGTTTGTTAATATTCATAGCAAACCAAAGCATACAAACAGCTTTTTTGGCAAGCAAAAGACGGCATACGAGATGGCAGTACACTGCAACTGACTTCGCCGTCTTCGT	CLL-H-55963	ARL2BP	Homo sapiens ADP-ribosylation factor-like 2 binding protein (ARL2BP), mRNA.	BART1	23568	NM_012106.3	42794776	NP_036238.1	16	16q13c	261	237	358	297.5	164	215	189.5	0.636975	0.726054
ACACCATGCAGTGTACGT	GATGACGAGTTCCAGTTATTA	TAGAAGACGCACCGGGATGACGAGTTCTAGTTATTAGTTAATATTCATAGCTAATAACTGGAACTCGTCATCTTTTTTGGCAAGCAAAAGACGGCATACGAGATGGACGTACACTGCATGGTGTTTCGCCGTCTTCGT	CLL-H-55965	ARL2BP	Homo sapiens ADP-ribosylation factor-like 2 binding protein (ARL2BP), mRNA.	BART1	23568	NM_012106.3	42794776	NP_036238.1	16	16q13c	112	22	27	24.5	26	32	29	1.18367	0.258929
TGCAGTGTGTGTTGTGGT	CCAGCCAATGAATGGGATCAT	TAGAAGACGCACCGGCCAGCTAATGAATGGGATTATGTTAATATTCATAGCATGATCCCATTCATTGGCTGGTTTTTTGGCAAGCAAAAGACGGCATACGAGATGGACCACAACACACACTGCATTCGCCGTCTTCGT	CLL-H-55968	ARL2BP	Homo sapiens ADP-ribosylation factor-like 2 binding protein (ARL2BP), mRNA.	BART1	23568	NM_012106.3	42794776	NP_036238.1	16	16q13c	282	471	289	380	1186	454	820	2.15789	2.9078
CATGCACAACTGTGACGT	CCTCTGTAAATGTTCTGATTT	TAGAAGACGCACCGGCCTCTGTAAATGTTCTGATTTGTTAATATTCATAGCAAATCAGAACATTTACAGAGGTTTTTTGGCAAGCAAAAGACGGCATACGAGATGGACGTCACAGTTGTGCATGTTCGCCGTCTTCGT	CLL-H-55969	ARL3	Homo sapiens ADP-ribosylation factor-like 3 (ARL3), mRNA.	ARFL3	403	NM_004311.2	38569402	NP_004302.1	10	10q24.32b	240	151	258	204.5	68	45	56.5	0.276284	0.235417
ACCAGTGTTGGTTGTGCA	CAGGCTAGCGTAAACAGGCTT	TAGAAGACGCACCGGCAGGCTAGTGTAAACAGGTTTGTTAATATTCATAGCAAGCCTGTTTACGCTAGCCTGTTTTTTGGCAAGCAAAAGACGGCATACGAGATGGTGCACAACCAACACTGGTTTCGCCGTCTTCGT	CLL-H-55974	ARL3	Homo sapiens ADP-ribosylation factor-like 3 (ARL3), mRNA.	ARFL3	403	NM_004311.2	38569402	NP_004302.1	10	10q24.32b	496	435	380	407.5	233	235	234	0.574233	0.471774
CAGTCACAACTGTGACCA	GACCAGGAGGTGAGAATACTT	TAGAAGACGCACCGGGACCAGGAGGTGGGAATATTTGTTAATATTCATAGCAAGTATTCTCACCTCCTGGTCTTTTTTGGCAAGCAAAAGACGGCATACGAGATGGTGGTCACAGTTGTGACTGTTCGCCGTCTTCGT	CLL-H-55973	ARL3	Homo sapiens ADP-ribosylation factor-like 3 (ARL3), mRNA.	ARFL3	403	NM_004311.2	38569402	NP_004302.1	10	10q24.32b	53	7	13	10	7	14	10.5	1.05	0.198113
GTGTCACAACTGTGACAC	CATCACACCTACACAGGGTTT	TAGAAGACGCACCGGCATCACATCTACATAGGGTTTGTTAATATTCATAGCAAACCCTGTGTAGGTGTGATGTTTTTTGGCAAGCAAAAGACGGCATACGAGATGGGTGTCACAGTTGTGACACTTCGCCGTCTTCGT	CLL-H-55972	ARL3	Homo sapiens ADP-ribosylation factor-like 3 (ARL3), mRNA.	ARFL3	403	NM_004311.2	38569402	NP_004302.1	10	10q24.32b	63	32	38	35	26	55	40.5	1.15714	0.642857
TGGTCACAACTGTGACGT	CCAGTGCTCATCTTTGCTAAT	TAGAAGACGCACCGGCCAGTGCTCATCTTTGTTAATGTTAATATTCATAGCATTAGCAAAGATGAGCACTGGTTTTTTGGCAAGCAAAAGACGGCATACGAGATGGACGTCACAGTTGTGACCATTCGCCGTCTTCGT	CLL-H-55971	ARL3	Homo sapiens ADP-ribosylation factor-like 3 (ARL3), mRNA.	ARFL3	403	NM_004311.2	38569402	NP_004302.1	10	10q24.32b	161	120	215	167.5	377	814	595.5	3.55522	3.69876
ACGTCACAACTGTGACTG	GCGGAATTACTGGAGGAAGAA	TAGAAGACGCACCGGGCGGAATTATTGGAGGAAGAGGTTAATATTCATAGCTTCTTCCTCCAGTAATTCCGCTTTTTTGGCAAGCAAAAGACGGCATACGAGATGGCAGTCACAGTTGTGACGTTTCGCCGTCTTCGT	CLL-H-55970	ARL3	Homo sapiens ADP-ribosylation factor-like 3 (ARL3), mRNA.	ARFL3	403	NM_004311.2	38569402	NP_004302.1	10	10q24.32b	187	47	49	48	102	388	245	5.10417	1.31016
TGCACACAACACACTGGT	GACAGAGAGAGGATTTCTGTA	TAGAAGACGCACCGGGACAGAGAGAGGGTTTCTGTGGTTAATATTCATAGCTACAGAAATCCTCTCTCTGTCTTTTTTGGCAAGCAAAAGACGGCATACGAGATGGACCAGTGTGTTGTGTGCATTCGCCGTCTTCGT	CLL-H-55979	ARL5A	Homo sapiens ADP-ribosylation factor-like 5A (ARL5A), transcript variant 3, mRNA.	ARFLP5; ARL5	26225	NM_001037174.1	82546835	NP_001032251.1	2	2q23.3c	185	82	62	72	23	9	16	0.222222	0.0864865
GTGTCACAACACACTGCA	CCTTCCAGTTTGCTTTCTCAT	TAGAAGACGCACCGGCCTTCCAGTTTGCTTTCTTATGTTAATATTCATAGCATGAGAAAGCAAACTGGAAGGTTTTTTGGCAAGCAAAAGACGGCATACGAGATGGTGCAGTGTGTTGTGACACTTCGCCGTCTTCGT	CLL-H-55976	ARL5A	Homo sapiens ADP-ribosylation factor-like 5A (ARL5A), transcript variant 3, mRNA.	ARFLP5; ARL5	26225	NM_001037174.1	82546835	NP_001032251.1	2	2q23.3c	210	439	537	488	66	173	119.5	0.244877	0.569048
CAGTCACAACACACTGGT	CCTGGAACACTTACTATACTA	TAGAAGACGCACCGGCCTGGAACACTTACTATATTAGTTAATATTCATAGCTAGTATAGTAAGTGTTCCAGGTTTTTTGGCAAGCAAAAGACGGCATACGAGATGGACCAGTGTGTTGTGACTGTTCGCCGTCTTCGT	CLL-H-55977	ARL5A	Homo sapiens ADP-ribosylation factor-like 5A (ARL5A), transcript variant 3, mRNA.	ARFLP5; ARL5	26225	NM_001037174.1	82546835	NP_001032251.1	2	2q23.3c	60	25	3	14	2	6	4	0.285714	0.0666667
ACCACACAACACACTGTG	GAGAGAGGATTTCTGTAACTA	TAGAAGACGCACCGGGAGAGAGGATTTCTGTAATTAGTTAATATTCATAGCTAGTTACAGAAATCCTCTCTCTTTTTTGGCAAGCAAAAGACGGCATACGAGATGGCACAGTGTGTTGTGTGGTTTCGCCGTCTTCGT	CLL-H-55978	ARL5A	Homo sapiens ADP-ribosylation factor-like 5A (ARL5A), transcript variant 3, mRNA.	ARFLP5; ARL5	26225	NM_001037174.1	82546835	NP_001032251.1	2	2q23.3c	139	130	37	83.5	27	30	28.5	0.341317	0.205036
TGGTCACAACACACTGTG	GAATGGATGATGTCACGACTT	TAGAAGACGCACCGGGAATGGATGATGTCATGACTTGTTAATATTCATAGCAAGTCGTGACATCATCCATTCTTTTTTGGCAAGCAAAAGACGGCATACGAGATGGCACAGTGTGTTGTGACCATTCGCCGTCTTCGT	CLL-H-55975	ARL5A	Homo sapiens ADP-ribosylation factor-like 5A (ARL5A), transcript variant 3, mRNA.	ARFLP5; ARL5	26225	NM_001037174.1	82546835	NP_001032251.1	2	2q23.3c	347	112	182	147	205	55	130	0.884354	0.37464
ACCATGCACACATGTGCA	GTCAGGCATGGGATATCAGTA	TAGAAGACGCACCGGGTCAGGTATGGGATATTAGTAGTTAATATTCATAGCTACTGATATCCCATGCCTGACTTTTTTGGCAAGCAAAAGACGGCATACGAGATGGTGCACATGTGTGCATGGTTTCGCCGTCTTCGT	CLL-H-55980	ARL5A	Homo sapiens ADP-ribosylation factor-like 5A (ARL5A), transcript variant 3, mRNA.	ARFLP5; ARL5	26225	NM_001037174.1	82546835	NP_001032251.1	2	2q23.3c	352	317	248	282.5	210	300	255	0.902655	0.724432
CAGTACACACCAGTACTG	CCTGGACTAAACCAACATGGA	TAGAAGACGCACCGGCCTGGATTAAACCAATATGGAGTTAATATTCATAGCTCCATGTTGGTTTAGTCCAGGTTTTTTGGCAAGCAAAAGACGGCATACGAGATGGCAGTACTGGTGTGTACTGTTCGCCGTCTTCGT	CLL-H-55984	ARL6IP1	Homo sapiens ADP-ribosylation factor-like 6 interacting protein 1 (ARL6IP1), mRNA.	ARMER; AIP1; KIAA0069; ARL6IP	23204	NM_015161.1	24308006	NP_055976.1	16	16p12.3b	96	118	67	92.5	6	16	11	0.118919	0.114583
ACGTACACACCAGTACCA	CGTATAGTTGAGCGCGTTCTT	TAGAAGACGCACCGGCGTATGGTTGAGCGTGTTCTTGTTAATATTCATAGCAAGAACGCGCTCAACTATACGTTTTTTGGCAAGCAAAAGACGGCATACGAGATGGTGGTACTGGTGTGTACGTTTCGCCGTCTTCGT	CLL-H-55981	ARL6IP1	Homo sapiens ADP-ribosylation factor-like 6 interacting protein 1 (ARL6IP1), mRNA.	ARMER; AIP1; KIAA0069; ARL6IP	23204	NM_015161.1	24308006	NP_055976.1	16	16p12.3b	413	915	1201	1058	416	436	426	0.402647	1.03148
GTGTACACACCAGTACGT	GTGATGCTGATGGCTGATAAA	TAGAAGACGCACCGGGTGATGCTGATGGTTGATAAAGTTAATATTCATAGCTTTATCAGCCATCAGCATCACTTTTTTGGCAAGCAAAAGACGGCATACGAGATGGACGTACTGGTGTGTACACTTCGCCGTCTTCGT	CLL-H-55983	ARL6IP1	Homo sapiens ADP-ribosylation factor-like 6 interacting protein 1 (ARL6IP1), mRNA.	ARMER; AIP1; KIAA0069; ARL6IP	23204	NM_015161.1	24308006	NP_055976.1	16	16p12.3b	187	254	212	233	76	200	138	0.592275	0.737968
ACCAACACACCAGTACAC	CAACAGCAAAGATTCCATGAA	TAGAAGACGCACCGGCAACAGCAAAGATTCTATGAAGTTAATATTCATAGCTTCATGGAATCTTTGCTGTTGTTTTTTGGCAAGCAAAAGACGGCATACGAGATGGGTGTACTGGTGTGTTGGTTTCGCCGTCTTCGT	CLL-H-55985	ARL6IP1	Homo sapiens ADP-ribosylation factor-like 6 interacting protein 1 (ARL6IP1), mRNA.	ARMER; AIP1; KIAA0069; ARL6IP	23204	NM_015161.1	24308006	NP_055976.1	16	16p12.3b	454	201	329	265	129	254	191.5	0.722642	0.421806
ACTGACGTCATGTGTGCA	CGCGTTCTTAGCAGTTGGCTT	TAGAAGACGCACCGGCGCGTTCTTAGTAGTTGGTTTGTTAATATTCATAGCAAGCCAACTGCTAAGAACGCGTTTTTTGGCAAGCAAAAGACGGCATACGAGATGGTGCACACATGACGTCAGTTTCGCCGTCTTCGT	CLL-H-55986	ARL6IP1	Homo sapiens ADP-ribosylation factor-like 6 interacting protein 1 (ARL6IP1), mRNA.	ARMER; AIP1; KIAA0069; ARL6IP	23204	NM_015161.1	24308006	NP_055976.1	16	16p12.3b	384	199	225	212	238	224	231	1.08962	0.601562
TGGTACACACCAGTACAC	GCTGACTACCTTGTTCCCATT	TAGAAGACGCACCGGGCTGACTACTTTGTTCCTATTGTTAATATTCATAGCAATGGGAACAAGGTAGTCAGCTTTTTTGGCAAGCAAAAGACGGCATACGAGATGGGTGTACTGGTGTGTACCATTCGCCGTCTTCGT	CLL-H-55982	ARL6IP1	Homo sapiens ADP-ribosylation factor-like 6 interacting protein 1 (ARL6IP1), mRNA.	ARMER; AIP1; KIAA0069; ARL6IP	23204	NM_015161.1	24308006	NP_055976.1	16	16p12.3b	807	645	574	609.5	3465	3901	3683	6.04266	4.56382
CACATGTGCACAGTACGT	GCACATGCTTCACAGTTACAT	TAGAAGACGCACCGGGCACATGCTTCACAGTTATATGTTAATATTCATAGCATGTAACTGTGAAGCATGTGCTTTTTTGGCAAGCAAAAGACGGCATACGAGATGGACGTACTGTGCACATGTGTTCGCCGTCTTCGT	CLL-H-55989	ARMC10	Homo sapiens armadillo repeat containing 10 (ARMC10), mRNA.	SVH; MGC3195; PNAS-112	83787	NM_031905.2	31377662	NP_114111.2	7	7q22.1f	54	3	15	9	0	0	0	0	0
GTCATGTGCACAGTACCA	CCGTGGTTCTCAGATTTATTT	TAGAAGACGCACCGGCCGTGGTTCTTAGATTTATTTGTTAATATTCATAGCAAATAAATCTGAGAACCACGGTTTTTTGGCAAGCAAAAGACGGCATACGAGATGGTGGTACTGTGCACATGACTTCGCCGTCTTCGT	CLL-H-55988	ARMC10	Homo sapiens armadillo repeat containing 10 (ARMC10), mRNA.	SVH; MGC3195; PNAS-112	83787	NM_031905.2	31377662	NP_114111.2	7	7q22.1f	317	534	656	595	56	86	71	0.119328	0.223975
ACACGTTGCACAGTACAC	GCTTTAGTTGATCACCATGAT	TAGAAGACGCACCGGGCTTTAGTTGATCACTATGATGTTAATATTCATAGCATCATGGTGATCAACTAAAGCTTTTTTGGCAAGCAAAAGACGGCATACGAGATGGGTGTACTGTGCAACGTGTTTCGCCGTCTTCGT	CLL-H-55990	ARMC10	Homo sapiens armadillo repeat containing 10 (ARMC10), mRNA.	SVH; MGC3195; PNAS-112	83787	NM_031905.2	31377662	NP_114111.2	7	7q22.1f	175	64	27	45.5	10	16	13	0.285714	0.0742857
TGCATGTGCACAGTACTG	CCATCTTTAGACAGTTGGTTA	TAGAAGACGCACCGGCCATCTTTAGATAGTTGGTTAGTTAATATTCATAGCTAACCAACTGTCTAAAGATGGTTTTTTGGCAAGCAAAAGACGGCATACGAGATGGCAGTACTGTGCACATGCATTCGCCGTCTTCGT	CLL-H-55987	ARMC10	Homo sapiens armadillo repeat containing 10 (ARMC10), mRNA.	SVH; MGC3195; PNAS-112	83787	NM_031905.2	31377662	NP_114111.2	7	7q22.1f	537	658	638	648	305	249	277	0.427469	0.515829
GTACACTGCAGTACTGTG	GCCCAAGTGGATTCATCATTC	TAGAAGACGCACCGGGCCCAAGTGGATTTATCATTTGTTAATATTCATAGCGAATGATGAATCCACTTGGGCTTTTTTGGCAAGCAAAAGACGGCATACGAGATGGCACAGTACTGCAGTGTACTTCGCCGTCTTCGT	CLL-H-55991	ARMC10	Homo sapiens armadillo repeat containing 10 (ARMC10), mRNA.	SVH; MGC3195; PNAS-112	83787	NM_031905.2	31377662	NP_114111.2	7	7q22.1f	291	171	134	152.5	106	55	80.5	0.527869	0.276632
ACGTTGGTACTGACTGGT	GCTGATCTTTACAGATTCATT	TAGAAGACGCACCGGGCTGATCTTTACAGATTCATTGTTAATATTCATAGCAATGAATCTGTAAAGATCAGCTTTTTTGGCAAGCAAAAGACGGCATACGAGATGGACCAGTCAGTACCAACGTTTCGCCGTCTTCGT	CLL-H-55996	ARMC3	Homo sapiens armadillo repeat containing 3 (ARMC3), mRNA.		219681	NM_173081.3	189409123	NP_775104.2	10	10p12.2a	21	7	0	3.5	2	1	1.5	0.428571	0.0714286
ACTGTGGTACTGACTGTG	GCTCCTGAGATGTACGTGATT	TAGAAGACGCACCGGGCTCTTGAGATGTATGTGATTGTTAATATTCATAGCAATCACGTACATCTCAGGAGCTTTTTTGGCAAGCAAAAGACGGCATACGAGATGGCACAGTCAGTACCACAGTTTCGCCGTCTTCGT	CLL-H-55992	ARMC3	Homo sapiens armadillo repeat containing 3 (ARMC3), mRNA.		219681	NM_173081.3	189409123	NP_775104.2	10	10p12.2a	127	16	30	23	12	11	11.5	0.5	0.0905512
CATGTGGTACTGACTGCA	GCCCGGACTGAGTTAAGAAAT	TAGAAGACGCACCGGGCCCGGATTGAGTTAAGAAGTGTTAATATTCATAGCATTTCTTAACTCAGTCCGGGCTTTTTTGGCAAGCAAAAGACGGCATACGAGATGGTGCAGTCAGTACCACATGTTCGCCGTCTTCGT	CLL-H-55995	ARMC3	Homo sapiens armadillo repeat containing 3 (ARMC3), mRNA.		219681	NM_173081.3	189409123	NP_775104.2	10	10p12.2a	38	7	19	13	48	7	27.5	2.11538	0.723684
GTTGTGGTACTGACTGAC	CTGATGGTATTGATCCATTAA	TAGAAGACGCACCGGCTGATGGTATTGATCCATTAAGTTAATATTCATAGCTTAATGGATCAATACCATCAGTTTTTTGGCAAGCAAAAGACGGCATACGAGATGGGTCAGTCAGTACCACAACTTCGCCGTCTTCGT	CLL-H-55994	ARMC3	Homo sapiens armadillo repeat containing 3 (ARMC3), mRNA.		219681	NM_173081.3	189409123	NP_775104.2	10	10p12.2a	138	6	19	12.5	37	27	32	2.56	0.231884
TGTGTGGTACTGACTGGT	GCTAAGAGACAATCAAGGATT	TAGAAGACGCACCGGGCTAAGAGACAATTAAGGATTGTTAATATTCATAGCAATCCTTGATTGTCTCTTAGCTTTTTTGGCAAGCAAAAGACGGCATACGAGATGGACCAGTCAGTACCACACATTCGCCGTCTTCGT	CLL-H-55993	ARMC3	Homo sapiens armadillo repeat containing 3 (ARMC3), mRNA.		219681	NM_173081.3	189409123	NP_775104.2	10	10p12.2a	264	204	179	191.5	1212	1401	1306.5	6.82245	4.94886
CAACACTGCAGTTGTGCA	GAGGAGCCATAGCAGAAAGAG	TAGAAGACGCACCGGGAGGAGTCATAGTAGAAAGAGGTTAATATTCATAGCCTCTTTCTGCTATGGCTCCTCTTTTTTGGCAAGCAAAAGACGGCATACGAGATGGTGCACAACTGCAGTGTTGTTCGCCGTCTTCGT	CLL-H-56002	ARMC8	Homo sapiens armadillo repeat containing 8 (ARMC8), transcript variant 2, mRNA.	MGC10058; MGC4880; HSPC056; S863-2	25852	NM_015396.3	47458046	NP_056211.2	3	3q22.3b-q22.3c	104	61	43	52	6	4	5	0.0961538	0.0480769
ACCATGGTACTGACTGCA	CGGACAGATGATAACTGTATT	TAGAAGACGCACCGGCGGACAGATGATAATTGTATTGTTAATATTCATAGCAATACAGTTATCATCTGTCCGTTTTTTGGCAAGCAAAAGACGGCATACGAGATGGTGCAGTCAGTACCATGGTTTCGCCGTCTTCGT	CLL-H-56000	ARMC8	Homo sapiens armadillo repeat containing 8 (ARMC8), transcript variant 2, mRNA.	MGC10058; MGC4880; HSPC056; S863-2	25852	NM_015396.3	47458046	NP_056211.2	3	3q22.3b-q22.3c	761	684	764	724	191	262	226.5	0.312845	0.297635
GTACACTGCAGTTGTGAC	GCACCCTTATGTTACTAAAGC	TAGAAGACGCACCGGGCACCCTTATGTTATTAAAGCGTTAATATTCATAGCGCTTTAGTAACATAAGGGTGCTTTTTTGGCAAGCAAAAGACGGCATACGAGATGGGTCACAACTGCAGTGTACTTCGCCGTCTTCGT	CLL-H-56001	ARMC8	Homo sapiens armadillo repeat containing 8 (ARMC8), transcript variant 2, mRNA.	MGC10058; MGC4880; HSPC056; S863-2	25852	NM_015396.3	47458046	NP_056211.2	3	3q22.3b-q22.3c	76	14	37	25.5	9	8	8.5	0.333333	0.111842
GTGTTGGTACTGACTGTG	GCACTGAAATGTTTCTCAGTT	TAGAAGACGCACCGGGCACTGAAATGTTTCTTAGTTGTTAATATTCATAGCAACTGAGAAACATTTCAGTGCTTTTTTGGCAAGCAAAAGACGGCATACGAGATGGCACAGTCAGTACCAACACTTCGCCGTCTTCGT	CLL-H-55998	ARMC8	Homo sapiens armadillo repeat containing 8 (ARMC8), transcript variant 2, mRNA.	MGC10058; MGC4880; HSPC056; S863-2	25852	NM_015396.3	47458046	NP_056211.2	3	3q22.3b-q22.3c	299	89	167	128	51	66	58.5	0.457031	0.195652
TGGTTGGTACTGACTGCA	GTGAAGATGTTACAGAGGGAT	TAGAAGACGCACCGGGTGAAGATGTTATAGAGGGATGTTAATATTCATAGCATCCCTCTGTAACATCTTCACTTTTTTGGCAAGCAAAAGACGGCATACGAGATGGTGCAGTCAGTACCAACCATTCGCCGTCTTCGT	CLL-H-55997	ARMC8	Homo sapiens armadillo repeat containing 8 (ARMC8), transcript variant 2, mRNA.	MGC10058; MGC4880; HSPC056; S863-2	25852	NM_015396.3	47458046	NP_056211.2	3	3q22.3b-q22.3c	220	153	120	136.5	207	228	217.5	1.59341	0.988636
CAGTTGGTACTGACTGAC	GAGAATTGTTACCACAGATTT	TAGAAGACGCACCGGGAGAATTGTTACCACAGATTTGTTAATATTCATAGCAAATCTGTGGTAACAATTCTCTTTTTTGGCAAGCAAAAGACGGCATACGAGATGGGTCAGTCAGTACCAACTGTTCGCCGTCTTCGT	CLL-H-55999	ARMC8	Homo sapiens armadillo repeat containing 8 (ARMC8), transcript variant 2, mRNA.	MGC10058; MGC4880; HSPC056; S863-2	25852	NM_015396.3	47458046	NP_056211.2	3	3q22.3b-q22.3c	41	2	11	6.5	7	17	12	1.84615	0.292683
ACACCACACACAGTACGT	CCCTCTGTTCTCATAAAGCCT	TAGAAGACGCACCGGCCCTCTGTTCTTATAAAGTCTGTTAATATTCATAGCAGGCTTTATGAGAACAGAGGGTTTTTTGGCAAGCAAAAGACGGCATACGAGATGGACGTACTGTGTGTGGTGTTTCGCCGTCTTCGT	CLL-H-56007	ARMCX5	Homo sapiens armadillo repeat containing, X-linked 5 (ARMCX5), mRNA.	FLJ13382; DKFZp686A22185; FLJ12969	64860	NM_022838.2	41054845	NP_073749.2	0	Xq22.1e	579	582	627	604.5	447	349	398	0.658395	0.687392
[truncated: 26,293 more rows]

## Sheet: Enriched >5 fold
Barcode Sequence	mRNA Target Sequence	shRNA sequence	Cellecta ID	Gene Symbol	Entrez Gene ID	baseline_merged Exact	minus1_merged Exact	minus2_merged Exact	genemsnit	plus1_merged Exact	plus2_merged Exact	Avarage	fold change(plus/minus)	fold change (plus/baseline)
[truncated: 23 more rows]
