# Supplementary material for: A functional genetic screen identifies the Mediator complex as essential for SSX2-induced senescence
Source: Cell Death Dis. 2019 Nov 6;10(11):841. doi: 10.1038/s41419-019-2068-1 (PMC6834653; doi:10.1038/s41419-019-2068-1)
Supplement: Supplementary file 7 — Table S1 [file 41419_2019_2068_MOESM7_ESM.xlsx]

## Sheet: Ark1
Gene Symbol	baseline_merged Exact	minus1_merged Exact	minus2_merged Exact	genemsnit	plus1_merged Exact	plus2_merged Exact	Avarage	fold change(plus/minus)	fold change (plus/baseline)
MED14	37	7	3	5	151	388	269.5	53.9	7.28378
MED21	1439	1825	1837	1831	11240	13014	12127	6.62316	8.42738
MED22	358	347	312	329.5	1980	2780	2380	7.22307	6.64804
MED23	715	639	922	780.5	5924	4003	4963.5	6.35939	6.94196
MED26	465	284	463	373.5	2085	3133	2609	6.98527	5.61075
MED9	192	65	65	65	1197	889	1043	16.0462	5.43229
MED4	121	110	71	90.5	1786	1469	1627.5	17.9834	13.4504
MED4	1286	1488	1464	1476	8394	9024	8709	5.90041	6.77216
PPARBP/MED1	92	139	135	137	2116	2611	2363.5	17.2518	25.6902
PPARBP/MED1	168	102	114	108	2831	1848	2339.5	21.662	13.9256
PPARBP/MED1	154	117	95	106	1429	707	1068	10.0755	6.93506
