# Supplementary material for: A functional genetic screen identifies the Mediator complex as essential for SSX2-induced senescence
Source: Cell Death Dis. 2019 Nov 6;10(11):841. doi: 10.1038/s41419-019-2068-1 (PMC6834653; doi:10.1038/s41419-019-2068-1)
Supplement: Supplementary file 8 — Table S2 [file 41419_2019_2068_MOESM8_ESM.xlsx]

## Sheet: Ark1
First round of PCR
FwdHTS	TTCTCTGGCAAGCAAAAGACGGCATA
RevHTS	TGCCATTTGTCTCGAGGTCGAGAA
Second round of PCR (indexing)
FwdGEX	CAAGCAGAAGACGGCATACGAGA
IND1	AATGATACGGCGACCACCGAGAGGTTCAGAGACGTACAGTCCGAAA
IND2	AATGATACGGCGACCACCGAGAGGTTCAGATTATTACAGTCCGAAA
IND3	AATGATACGGCGACCACCGAGAGGTTCAGAAGTATACAGTCCGAAA
IND4	AATGATACGGCGACCACCGAGAGGTTCAGACCGCTACAGTCCGAAA
IND5	AATGATACGGCGACCACCGAGAGGTTCAGAAACCTACAGTCCGAAA
IND6	AATGATACGGCGACCACCGAGAGGTTCAGATGTTTACAGTCCGAAA
IND7	AATGATACGGCGACCACCGAGAGGTTCAGAATAATACAGTCCGAAA
IND8	AATGATACGGCGACCACCGAGAGGTTCAGAGCGGTACAGTCCGAAA
Sequencing primer
GexSeqN	ACAGTCCGAAACCCCAAACGCACGAA
