# Supplementary material for: A functional genetic screen identifies the Mediator complex as essential for SSX2-induced senescence
Source: Cell Death Dis. 2019 Nov 6;10(11):841. doi: 10.1038/s41419-019-2068-1 (PMC6834653; doi:10.1038/s41419-019-2068-1)
Supplement: Supplementary file 9 — Table S3 [file 41419_2019_2068_MOESM9_ESM.xlsx]

## Sheet: Ark1
MED4_1_F	TCATAGGATCAGTGCAAGTAATCTCGAGATTACTTGCACTGATCCTATGTTTTTTC
MED4_1_R	TCGAGAAAAAACATAGGATCAGTGCAAGTAATCTCGAGATTACTTGCACTGATCCTATGA
MED4_2_F	TGAGTTGTTAATTCACCGAGATCTCGAGATCTCGGTGAATTAACAACTCTTTTTTC
MED4_2_R	TCGAGAAAAAAGAGTTGTTAATTCACCGAGATCTCGAGATCTCGGTGAATTAACAACTCA
MED4_3_F	TGACCCTACCCAACTGATTTAGCTCGAGCTAAATCAGTTGGGTAGGGTCTTTTTTC
MED4_3_R	TCGAGAAAAAAGACCCTACCCAACTGATTTAGCTCGAGCTAAATCAGTTGGGTAGGGTCA
MED14_1_F	TCGCCAACTCTTCGTTCGATTACTCGAGTAATCGAACGAAGAGTTGGCGTTTTTTC
MED14_1_R	TCGAGAAAAAACGCCAACTCTTCGTTCGATTACTCGAGTAATCGAACGAAGAGTTGGCGA
MED14_2_F	TCGCCAACTCTTCGTTCGATTACTCGAGTAATCGAACGAAGAGTTGGCGTTTTTTC
MED14_2_R	TCGAGAAAAAACGCCAACTCTTCGTTCGATTACTCGAGTAATCGAACGAAGAGTTGGCGA
MED14_3_F	TGCCATGCAATTCGCTTATTAACTCGAGTTAATAAGCGAATTGCATGGCTTTTTTC
MED14_3_R	TCGAGAAAAAAGCCATGCAATTCGCTTATTAACTCGAGTTAATAAGCGAATTGCATGGCA
Cloning overhangs: blue underscore
loop sequences: black underscore
